# Supplementary material for: The OsEIL1–OsWOX11 transcription factor module controls rice crown root development in response to soil compaction
Source: Plant Cell. 2024 Mar 15;36(6):2393–409. doi: 10.1093/plcell/koae083 (PMC11132869; doi:10.1093/plcell/koae083)
Supplement: koae083_Supplementary_Data [file koae083_supplementary_data.zip]

Archive with 6 entries (6 files):
- Author_Revisions_Checklist.pdf
- tpc.00004.2024-s07.pdf
- tpc.24.00004Supplemental Dataset 1.xlsx
- tpc.24.00004Supplemental Dataset 2.xlsx
- tpc.24.00004Supplemental Dataset 3.xlsx
- tpc.24.00004Supplemental Figures and Tables.pdf
