# Supplementary material for: The OsEIL1–OsWOX11 transcription factor module controls rice crown root development in response to soil compaction
Source: Plant Cell. 2024 Mar 15;36(6):2393–409. doi: 10.1093/plcell/koae083 (PMC11132869; doi:10.1093/plcell/koae083)
Supplement: koae083_Supplementary_Data [file koae083_supplementary_data.zip › tpc.24.00004Supplemental Dataset 1.xlsx]

## Sheet: Nip-ET vs Nip-Air
Supplemental Data. Li et al. (2024). Regulation of rice crown root development. Plant Cell.
Supplemental Dataset S1A. Differentially expressed genes in response to ethylene in Nip roots
Gene ID	Base Mean (Nip-Air)	Base Mean (Nip-ET)	log2 Fold Change	p-value	Gene Symbol	Description	GO id	GO term	Pathway	Pathway description
Os01g0106400	1880.43	9925.77	2.40012	3.48457e-125	IRL	Isoflavone reductase-like protein%2C Homeostasis of reactive oxygen species (ROS) (Os01t0106400-01)	GO:0005737,GO:0070402,GO:0016491,GO:0010438	cytoplasm|NADPH binding|oxidoreductase activity|cellular response to sulfur starvation
Os01g0111300	221.939	448.938	1.01636	4.2116e-13		Conserved hypothetical protein. (Os01t0111300-01)
Os01g0111700	6.24503	26.7183	2.09705	0.000156455		Conserved hypothetical protein. (Os01t0111700-01)
Os01g0113500	9.7573	26.2374	1.42707	0.00675119	LRK10	Similar to Receptor-like kinase. (Os01t0113500-01)	GO:0016021,GO:0005886,GO:0005524,GO:0004674	integral component of membrane|plasma membrane|ATP binding|protein serine/threonine kinase activity
Os01g0124100	113.533	752.269	2.72813	1.69343e-14	RBBI3.3	Proteinase inhibitor I12%2C Bowman-Birk family protein. (Os01t0124100-01)	GO:0005576,GO:0004867	extracellular region|serine-type endopeptidase inhibitor activity
Os01g0126100	1558.53	310.373	-2.32811	3.54636e-27	LPR1	Multicopper oxidase (Os01t0126100-01)	GO:0005789,GO:0005507,GO:0016722	endoplasmic reticulum membrane|copper ion binding|oxidoreductase activity, oxidizing metal ions
Os01g0127000	220.253	1008.14	2.19446	7.55166e-25	LPR3	Multicopper oxidase%2C Maintenance of Pi homeostasis (Os01t0127000-01)	GO:0005789,GO:0005507,GO:0016722	endoplasmic reticulum membrane|copper ion binding|oxidoreductase activity, oxidizing metal ions
Os01g0129600	34.1672	163.213	2.25607	1.44838e-19	LBD41	Similar to LBD40 (LOB DOMAIN-CONTAINING PROTEIN 40). (Os01t0129600-00)	GO:0006355	regulation of transcription, DNA-templated
Os01g0132000	10993	4427.04	-1.31217	1.00364e-06	WIP1	Similar to Wound-induced protease inhibitor (WIP1). (Os01t0132000-01)	GO:0005576,GO:0004867	extracellular region|serine-type endopeptidase inhibitor activity
Os01g0137066	6.06142	17.2604	1.50974	0.0283249	LRK10L-1.2	Non-protein coding transcript. (Os01t0137066-00)
Os01g0138800	58.1098	28.5534	-1.02512	0.00106072	GAT1_2.1	Peptidase C26 domain containing protein. (Os01t0138800-01)	GO:0016787,GO:0016740,GO:0006541,GO:2000032	hydrolase activity|transferase activity|glutamine metabolic process|regulation of secondary shoot formation
Os01g0141000	98.8594	428.667	2.11641	5.00573e-26	Os01g0141000	AP2/ERF and B3 domain-containing protein%2C RAV family protein%2C Salt stress response%2C Repression of photoperiodic flowering (Os01t0141000-01)	GO:0005634,GO:0003677,GO:0003700	nucleus|DNA binding|DNA-binding transcription factor activity
Os01g0152800	21.3154	57.9492	1.44289	0.000150224	At3g47110	Protein kinase%2C core domain containing protein. (Os01t0152800-01)	GO:0016021,GO:0005886,GO:0005524,GO:0004674	integral component of membrane|plasma membrane|ATP binding|protein serine/threonine kinase activity
Os01g0167400	77.4528	249.576	1.68809	1.60478e-19	RIP30A	Similar to Protein synthesis inhibitor II (EC 3.2.2.22) (Ribosome-inactivating protein II) (rRNA N-glycosidase). (Os01t0167400-01)	GO:0005737,GO:0030598,GO:0090729,GO:0050832,GO:0031640,GO:0017148	cytoplasm|rRNA N-glycosylase activity|toxin activity|defense response to fungus|killing of cells of other organism|negative regulation of translation
Os01g0168100	2247.06	1074.1	-1.0649	2.41138e-23	NET4A	KIP1-like domain containing protein. (Os01t0168100-01)%3BSimilar to CENP-E like kinetochore protein. (Os01t0168100-02)	GO:0005774,GO:0051015	vacuolar membrane|actin filament binding
Os01g0186000	23.9903	148.09	2.62595	2.8773e-11	WRKY50	Similar to WRKY transcription factor 10. (Os01t0186000-01)	GO:0005634,GO:0003700,GO:0043565,GO:0050832,GO:0009867	nucleus|DNA-binding transcription factor activity|sequence-specific DNA binding|defense response to fungus|jasmonic acid mediated signaling pathway
Os01g0186900	423.033	116.597	-1.85924	2.8448e-12	ALP1	Similar to cDNA clone:001-117-G12%2C full insert sequence. (Os01t0186900-01)%3BSimilar to transposon protein CACTA%2C En/Spm sub-class. (Os01t0186900-02)%3BSimilar to cDNA clone:001-117-G12%2C full insert sequence. (Os01t0186900-03)	GO:0035098,GO:0005634,GO:0035102,GO:0003682,GO:0046872,GO:0004518,GO:0031936	ESC/E(Z) complex|nucleus|PRC1 complex|chromatin binding|metal ion binding|nuclease activity|negative regulation of chromatin silencing
Os01g0194000	970.902	405.373	-1.26007	1.19393e-24		Conserved hypothetical protein. (Os01t0194000-01)%3BHypothetical conserved gene. (Os01t0194000-02)
Os01g0195300	6.44233	29.3392	2.18717	7.23098e-05		Hypothetical conserved gene. (Os01t0195300-00)
Os01g0198900	43.1762	5.92682	-2.86491	8.22862e-09		Polyketide cyclase/dehydrase domain containing protein. (Os01t0198900-01)%3BPolyketide cyclase/dehydrase domain containing protein. (Os01t0198900-02)
Os01g0203400	13.9945	28.3711	1.01956	0.0142416		Hypothetical protein. (Os01t0203400-01)
Os01g0205900	129.798	52.7121	-1.30007	0.00924882	GSVIVT00023967001	Similar to Class III peroxidase GvPx2b (Fragment). (Os01t0205900-01)%3BSimilar to Class III peroxidase GvPx2b (Fragment). (Os01t0205900-02)	GO:0005576,GO:0020037,GO:0046872,GO:0004601,GO:0042744,GO:0006979	extracellular region|heme binding|metal ion binding|peroxidase activity|hydrogen peroxide catabolic process|response to oxidative stress	dosa00940	Phenylpropanoid biosynthesis
Os01g0206700	9.92245	22.9199	1.20783	0.0144812	CIPK5	Similar to Serine/threonine protein kinase (CBL-interacting protein kinase 20). (Os01t0206700-01)%3BSimilar to cDNA clone:J013031K24%2C full insert sequence. (Os01t0206700-02)%3BSimilar to Serine/threonine protein kinase (CBL-interacting protein kinase 20). (Os01t0206700-03)	GO:0005524,GO:0004674,GO:0007165	ATP binding|protein serine/threonine kinase activity|signal transduction
Os01g0207400	310.015	153.108	-1.01778	3.98296e-05		Similar to peptide-N4-asparagine amidase A. (Os01t0207400-01)	GO:0000224	peptide-N4-(N-acetyl-beta-glucosaminyl)asparagine amidase activity
Os01g0207600	20.6792	8.96393	-1.20598	0.028729		Similar to peptide-N4-asparagine amidase A. (Os01t0207600-00)	GO:0000224	peptide-N4-(N-acetyl-beta-glucosaminyl)asparagine amidase activity
Os01g0209700	2.55791	10.7057	2.06535	0.0337814	GA2OX3	Similar to GA 2-oxidase 5. (Os01t0209700-01)	GO:0052634,GO:0051213,GO:0045543,GO:0046872,GO:0009686,GO:0045487,GO:0009685	C-19 gibberellin 2-beta-dioxygenase activity|dioxygenase activity|gibberellin 2-beta-dioxygenase activity|metal ion binding|gibberellin biosynthetic process|gibberellin catabolic process|gibberellin metabolic process	dosa00904	Diterpenoid biosynthesis
Os01g0209800	907.501	375.079	-1.2747	7.06617e-19	CAT5	Similar to Cationic amino acid transporter (Fragment). (Os01t0209800-01)%3BSimilar to Cationic amino acid transporter (Fragment). (Os01t0209800-02)	GO:0016021,GO:0005886,GO:0005313,GO:0015189,GO:0051938	integral component of membrane|plasma membrane|L-glutamate transmembrane transporter activity|L-lysine transmembrane transporter activity|L-glutamate import
Os01g0210400	22.5476	10.5152	-1.1005	0.0307829		Protein of unknown function DUF616 domain containing protein. (Os01t0210400-00)
Os01g0211200	51.3607	16.8268	-1.6099	1.88409e-05	CYP710A1	Cytochrome P450 family protein. (Os01t0211200-00)	GO:0016021,GO:0000249,GO:0020037,GO:0005506,GO:0004497,GO:0055114,GO:0016126,GO:0016125	integral component of membrane|C-22 sterol desaturase activity|heme binding|iron ion binding|monooxygenase activity|oxidation-reduction process|sterol biosynthetic process|sterol metabolic process	dosa00100	Steroid biosynthesis
Os01g0213400	58.4886	134.151	1.19764	1.27257e-05	ATL57	Zinc finger%2C RING/FYVE/PHD-type domain containing protein. (Os01t0213400-01)	GO:0016021,GO:0046872,GO:0016740,GO:0016567	integral component of membrane|metal ion binding|transferase activity|protein ubiquitination
Os01g0214500	45.0328	144.738	1.68439	4.94154e-12	TAX1	Conserved hypothetical protein. (Os01t0214500-01)
Os01g0218100	1265.62	410.116	-1.62574	1.03849e-11	BHLH30	Helix-loop-helix DNA-binding domain containing protein. (Os01t0218100-01)	GO:0005634,GO:0003677,GO:0003700,GO:0046983,GO:0006355	nucleus|DNA binding|DNA-binding transcription factor activity|protein dimerization activity|regulation of transcription, DNA-templated
Os01g0220700	11.0387	2.52337	-2.12915	0.0124071	SWEET3B	Similar to predicted protein. (Os01t0220700-00)	GO:0005887,GO:0051119	integral component of plasma membrane|sugar transmembrane transporter activity
Os01g0221900	17.0638	6.04264	-1.49769	0.0259372		Similar to peptidase C45%2C acyl-coenzyme A/6-aminopenicillanic acid acyl-transferase. (Os01t0221900-01)
Os01g0223900	170.324	458.331	1.4281	1.60195e-15	At2g19130	Serine/threonine protein kinase-related domain containing protein. (Os01t0223900-01)
Os01g0225500	3200.66	976.962	-1.712	6.35444e-06	KPHMT2	Similar to 3-methyl-2-oxobutanoate hydroxymethyltransferase. (Os01t0225500-00)	GO:0005739,GO:0003864,GO:0000287,GO:0008168,GO:0015940	mitochondrion|3-methyl-2-oxobutanoate hydroxymethyltransferase activity|magnesium ion binding|methyltransferase activity|pantothenate biosynthetic process	dosa00770	Pantothenate and CoA biosynthesis
Os01g0225600	111.556	41.444	-1.42853	5.4606e-08	LEA14-A	Atypical 5C LEA (late embryogenesis abundant) protein%2C Multiple stress tolerance%2C Hg accumulation (Os01t0225600-01)	GO:0009269	response to desiccation
Os01g0226200	35.4277	86.9598	1.29547	1.10103e-05	MAKR2	Conserved hypothetical protein. (Os01t0226200-00)	GO:0005886	plasma membrane
Os01g0226600	196.696	93.459	-1.07356	1.41222e-08	SLAH3	Similar to C4-dicarboxylate transporter/malic acid transport protein. (Os01t0226600-01)%3BSimilar to C4-dicarboxylate transporter/malic acid transport protein. (Os01t0226600-02)	GO:0016021,GO:0005886,GO:0008308,GO:0006873,GO:0006821,GO:0009651,GO:0009414	integral component of membrane|plasma membrane|voltage-gated anion channel activity|cellular ion homeostasis|chloride transport|response to salt stress|response to water deprivation
Os01g0228400	208.923	92.3943	-1.1771	2.7963e-05	At5g25630	Pentatricopeptide repeat domain containing protein. (Os01t0228400-01)
Os01g0229800	1971.78	840.891	-1.22951	1.4635e-05	BSPA	Similar to Vegetative storage protein PNI288. (Os01t0229800-00)	GO:0003824,GO:0045735,GO:0009116	catalytic activity|nutrient reservoir activity|nucleoside metabolic process
Os01g0237000	38.7562	9.54652	-2.02138	5.60149e-06	OsI_01075	Uncharacterised protein family UPF0497%2C trans-membrane plant subgroup domain containing protein. (Os01t0237000-01)	GO:0016021,GO:0005886	integral component of membrane|plasma membrane
Os01g0243800	41.1887	90.0405	1.12833	3.86148e-05		Hypothetical conserved gene. (Os01t0243800-01)
Os01g0246601	15.4281	3.66357	-2.07424	0.00991301	AHL23	Protein of unknown function DUF296 domain containing protein. (Os01t0246601-00)	GO:0005634,GO:0003680,GO:0003700	nucleus|AT DNA binding|DNA-binding transcription factor activity
Os01g0247500	35.7216	11.0782	-1.68908	0.000112191	At1g78530	Protein kinase%2C core domain containing protein. (Os01t0247500-01)
Os01g0248300	191.526	559.603	1.54686	2.88579e-05		Similar to Pathogen-related protein. (Os01t0248300-00)	GO:0006952,GO:0009607	defense response|response to biotic stimulus
Os01g0249800	65.5621	147.704	1.17178	5.65382e-08		Heavy metal-associated domain%2C HMA domain containing protein. (Os01t0249800-00)
Os01g0249900	2.23979	8.02499	1.84114	0.0480779	At5g28040	Protein of unknown function DUF573 family protein. (Os01t0249900-01)
Os01g0266400	33.4423	70.4685	1.07531	0.000444671		Conserved hypothetical protein. (Os01t0266400-01)
Os01g0268600	3.82563	28.6846	2.90651	5.55183e-07	agdD	Glycoside hydrolase%2C family 31 protein. (Os01t0268600-01)	GO:0005576,GO:0061634,GO:0030246,GO:0004553,GO:0016139,GO:0010411	extracellular region|alpha-D-xyloside xylohydrolase|carbohydrate binding|hydrolase activity, hydrolyzing O-glycosyl compounds|glycoside catabolic process|xyloglucan metabolic process
Os01g0280200	35.9947	16.9552	-1.08606	0.00815274		IQ motif%2C EF-hand binding site domain containing protein. (Os01t0280200-01)
Os01g0281600	459.522	197.067	-1.22145	1.74623e-16	At5g15350	Cupredoxin domain containing protein. (Os01t0281600-01)	GO:0031225,GO:0046658,GO:0005886,GO:0005773,GO:0009055	anchored component of membrane|anchored component of plasma membrane|plasma membrane|vacuole|electron transfer activity
Os01g0283300	23.5506	53.2716	1.1776	0.000912174		Conserved hypothetical protein. (Os01t0283300-01)%3BConserved hypothetical protein. (Os01t0283300-02)
Os01g0286100	20.9838	104.831	2.32071	7.0871e-15	PIL15	Phytochrome-interacting factor-like protein%2C Basic helix-loop-helix factor%2C Repression of seedling growth in the dark (Os01t0286100-01)	GO:0005634,GO:0003677,GO:0046983,GO:0090229,GO:0006355	nucleus|DNA binding|protein dimerization activity|negative regulation of red or far-red light signaling pathway|regulation of transcription, DNA-templated	dosa04075,dosa04712	Plant hormone signal transduction|Circadian rhythm - plant
Os01g0289100	1.99815	12.5461	2.6505	0.00203003		Conserved hypothetical protein. (Os01t0289100-00)
Os01g0294700	20160.4	9943.37	-1.01971	2.34501e-19	PER2	Haem peroxidase%2C plant/fungal/bacterial family protein. (Os01t0294700-01)	GO:0005576,GO:0009505,GO:0009506,GO:0020037,GO:0046872,GO:0004601,GO:0032922,GO:0097167,GO:0042744,GO:0042752,GO:0006979	extracellular region|plant-type cell wall|plasmodesma|heme binding|metal ion binding|peroxidase activity|circadian regulation of gene expression|circadian regulation of translation|hydrogen peroxide catabolic process|regulation of circadian rhythm|response to oxidative stress	dosa00940	Phenylpropanoid biosynthesis
Os01g0296200	167.67	448.357	1.41902	4.11996e-07	At1g48100	Polygalacturonase%2C Pectin degrading enzyme%2C Modification of cell wall biosynthesis%2C Drought tolerance (Os01t0296200-01)	GO:0005618,GO:0005576,GO:0004650,GO:0005975,GO:0009831	cell wall|extracellular region|polygalacturonase activity|carbohydrate metabolic process|plant-type cell wall modification involved in multidimensional cell growth
Os01g0302500	448.229	181.032	-1.30799	4.17919e-14	OSH6	Knotted1-type homeobox protein OSH6. (Os01t0302500-01)	GO:0005634,GO:0043565,GO:0006355	nucleus|sequence-specific DNA binding|regulation of transcription, DNA-templated
Os01g0321900	21.3952	45.641	1.09305	0.00198589		Hypothetical conserved gene. (Os01t0321900-00)
Os01g0332200	5.7473	26.4434	2.20195	4.6961e-05	GA2OX2	GA 2-oxidase2%2C GA metabolism (Os01t0332200-01)	GO:0052634,GO:0051213,GO:0046872,GO:0045487,GO:0009639	C-19 gibberellin 2-beta-dioxygenase activity|dioxygenase activity|metal ion binding|gibberellin catabolic process|response to red or far red light	dosa00904	Diterpenoid biosynthesis
Os01g0343350	12.4457	3.94568	-1.6573	0.0275544		Hypothetical protein. (Os01t0343350-00)
Os01g0355800	11.9657	25.0211	1.06424	0.0281637	PIR7B	Similar to Esterase PIR7A. (Os01t0355800-00)	GO:0052689	carboxylic ester hydrolase activity
Os01g0368000	327.866	158.109	-1.05219	3.56275e-06	At5g07800	Similar to cDNA clone:J023132I08%2C full insert sequence. (Os01t0368000-00)	GO:0050660,GO:0004497,GO:0004499,GO:0050661	flavin adenine dinucleotide binding|monooxygenase activity|N,N-dimethylaniline monooxygenase activity|NADP binding
Os01g0370000	1860.16	843.256	-1.14138	1.21126e-25	OPR9	NADH:flavin oxidoreductase/NADH oxidase%2C N-terminal domain containing protein. (Os01t0370000-01)	GO:0010181,GO:0016491,GO:0031408	FMN binding|oxidoreductase activity|oxylipin biosynthetic process	dosa00592	alpha-Linolenic acid metabolism
Os01g0371500	5787.73	2692.98	-1.10379	6.32749e-15	GSTF1	Similar to Glutathione-S-transferase 19E50. (Os01t0371500-01)	GO:0005737,GO:0004364,GO:0006749	cytoplasm|glutathione transferase activity|glutathione metabolic process	dosa00480	Glutathione metabolism
Os01g0389200	13.0683	28.693	1.13463	0.0198747	DMP5	Protein of unknown function DUF679 family protein. (Os01t0389200-01)	GO:0005783,GO:0005789,GO:0016021,GO:0010256	endoplasmic reticulum|endoplasmic reticulum membrane|integral component of membrane|endomembrane system organization
Os01g0500400	36.2388	16.828	-1.10667	0.0161769		Conserved hypothetical protein. (Os01t0500400-01)
Os01g0511700	96.2063	210.507	1.12966	9.19618e-08		Conserved hypothetical protein. (Os01t0511700-01)
Os01g0532300	3.5663	27.3989	2.94162	3.47534e-06		Conserved hypothetical protein. (Os01t0532300-01)
Os01g0536400	86.1996	40.6328	-1.08504	0.000162926	At1g06620	Isopenicillin N synthase family protein. (Os01t0536400-01)	GO:0046872,GO:0016491	metal ion binding|oxidoreductase activity
Os01g0548600	11.6879	79.3651	2.76349	4.75243e-09	CRK2	Protein kinase%2C catalytic domain domain containing protein. (Os01t0548600-01)
Os01g0548750	3.96015	30.7348	2.95625	3.88112e-07	CRK2	Gnk2-homologous domain domain containing protein. (Os01t0548750-00)
Os01g0550850	64.7222	29.9805	-1.11024	0.0459888		Non-protein coding transcript. (Os01t0550850-00)
Os01g0555100	11.2981	24.3316	1.10676	0.0246847		Similar to TATA-binding protein associated factor 2N (RNA-binding protein 56) (TAFII68) (TAF(II)68). (Os01t0555100-01)
Os01g0557100	8.53391	19.2765	1.17556	0.023472	MES3	Alpha/beta hydrolase family protein. (Os01t0557100-01)	GO:0016788,GO:0080030,GO:0080032,GO:0080031,GO:0009694,GO:0009696	hydrolase activity, acting on ester bonds|methyl indole-3-acetate esterase activity|methyl jasmonate esterase activity|methyl salicylate esterase activity|jasmonic acid metabolic process|salicylic acid metabolic process
Os01g0557500	4649.82	1734.24	-1.42287	1.0424e-45	CAX1a	Cation/proton exchanger 1a. (Os01t0557500-01)	GO:0016021,GO:0009705,GO:0015369,GO:0070588,GO:0006874	integral component of membrane|plant-type vacuole membrane|calcium:proton antiporter activity|calcium ion transmembrane transport|cellular calcium ion homeostasis
Os01g0562600	60.124	154.211	1.35889	3.44657e-10	At3g47200	Protein of unknown function DUF247%2C plant domain containing protein. (Os01t0562600-01)	GO:0016021,GO:0005886	integral component of membrane|plasma membrane
Os01g0564300	12.5753	39.5707	1.65384	0.0196845	FKBP65	Peptidyl-prolyl cis-trans isomerase%2C FKBP-type domain containing protein. (Os01t0564300-01)	GO:0005737,GO:0005634,GO:0005773,GO:0005516,GO:0005528,GO:0003755,GO:0070370,GO:0061077,GO:0000413	cytoplasm|nucleus|vacuole|calmodulin binding|FK506 binding|peptidyl-prolyl cis-trans isomerase activity|cellular heat acclimation|chaperone-mediated protein folding|protein peptidyl-prolyl isomerization
Os01g0580500	30.5712	150.056	2.29525	4.72542e-12	ACO1	ACC oxidase%2C Ethylene biosynthesis (Os01t0580500-01)	GO:0009815,GO:0051213,GO:0031418,GO:0046872,GO:0071398,GO:0071281,GO:0071732,GO:0051365,GO:0006952,GO:0009693	1-aminocyclopropane-1-carboxylate oxidase activity|dioxygenase activity|L-ascorbic acid binding|metal ion binding|cellular response to fatty acid|cellular response to iron ion|cellular response to nitric oxide|cellular response to potassium ion starvation|defense response|ethylene biosynthetic process	dosa00270	Cysteine and methionine metabolism
Os01g0582600	1380.01	611.593	-1.17404	1.34777e-17	ALP1	Phospholipase A2%2C active site domain containing protein. (Os01t0582600-01)	GO:0035098,GO:0005634,GO:0035102,GO:0003682,GO:0046872,GO:0004518,GO:0031936	ESC/E(Z) complex|nucleus|PRC1 complex|chromatin binding|metal ion binding|nuclease activity|negative regulation of chromatin silencing
Os01g0588400	459.454	218.651	-1.07129	4.16662e-10	HIR1	Band 7 protein family protein. (Os01t0588400-01)	GO:0005886	plasma membrane
Os01g0591000	11219.9	4321.11	-1.37658	5.59076e-13	ALDH2C4	Aldehyde/histidinol dehydrogenase domain containing protein. (Os01t0591000-01)%3BAldehyde/histidinol dehydrogenase domain containing protein. (Os01t0591000-02)	GO:0005829,GO:0004029,GO:0050269,GO:0043878,GO:0009699	cytosol|aldehyde dehydrogenase (NAD) activity|coniferyl-aldehyde dehydrogenase activity|glyceraldehyde-3-phosphate dehydrogenase (NAD+) (non-phosphorylating) activity|phenylpropanoid biosynthetic process	dosa00940	Phenylpropanoid biosynthesis
Os01g0591250	64.9797	21.7006	-1.58225	7.68884e-05	ALDH1	Hypothetical protein. (Os01t0591250-00)
Os01g0594650	6.35291	23.0382	1.85854	0.00232916		Ribosome maturation factor RimP domain containing protein. (Os01t0594650-00)
Os01g0594800	97.5606	410.957	2.07462	4.06455e-29	SPAC1F5.03c	Similar to D-amino acid oxidase. (Os01t0594800-00)	GO:0005737,GO:0005829,GO:0016021,GO:0005770,GO:0016491,GO:0042147	cytoplasm|cytosol|integral component of membrane|late endosome|oxidoreductase activity|retrograde transport, endosome to Golgi
Os01g0597600	33.8137	7.15084	-2.24142	4.7716e-06	AVT1I	Amino acid transporter%2C transmembrane domain containing protein. (Os01t0597600-01)	GO:0016021,GO:0005886,GO:0005774,GO:0015171,GO:0003333	integral component of membrane|plasma membrane|vacuolar membrane|amino acid transmembrane transporter activity|amino acid transmembrane transport
Os01g0607900	1784.16	763.796	-1.22399	1.33824e-06	At2g26730	Serine/threonine protein kinase-related domain containing protein. (Os01t0607900-01)
Os01g0609000	2724.36	987.996	-1.46334	6.16774e-05	ABCG34	Similar to Pleiotropic drug resistance protein 3. (Os01t0609000-00)	GO:0016021,GO:0005886,GO:0005524,GO:0042626,GO:0055085	integral component of membrane|plasma membrane|ATP binding|ATPase activity, coupled to transmembrane movement of substances|transmembrane transport
Os01g0609200	31.1976	114.965	1.88169	4.56954e-09	ABCG35	Similar to Pleiotropic drug resistance protein 3. (Os01t0609200-00)	GO:0016021,GO:0005886,GO:0005524,GO:0042626,GO:0055085	integral component of membrane|plasma membrane|ATP binding|ATPase activity, coupled to transmembrane movement of substances|transmembrane transport
Os01g0615050	5.71667	46.5104	3.02431	1.76486e-09		Proteinase inhibitor I13%2C potato inhibitor I family protein. (Os01t0615050-00)	GO:0004867,GO:0009611	serine-type endopeptidase inhibitor activity|response to wounding
Os01g0620800	3218.8	1143.13	-1.49353	5.69342e-09	AS	UDP-glucuronosyl/UDP-glucosyltransferase family protein. (Os01t0620800-01)	GO:0050505	hydroquinone glucosyltransferase activity
Os01g0623500	369.685	797.145	1.10854	7.52917e-10	SAP1	ATPase%2C AAA-type%2C core domain containing protein. (Os01t0623500-01)	GO:0005524,GO:0016887,GO:0008568,GO:0031122	ATP binding|ATPase activity|microtubule-severing ATPase activity|cytoplasmic microtubule organization
Os01g0624700	38.0248	10.9718	-1.79314	0.000141699	WRKY27	Similar to WRKY transcription factor 12. (Os01t0624700-01)	GO:0005634,GO:0003700,GO:0043565,GO:0044212,GO:0042742,GO:0045892,GO:0007263,GO:0009739	nucleus|DNA-binding transcription factor activity|sequence-specific DNA binding|transcription regulatory region DNA binding|defense response to bacterium|negative regulation of transcription, DNA-templated|nitric oxide mediated signal transduction|response to gibberellin	dosa04016,dosa04626	MAPK signaling pathway - plant|Plant-pathogen interaction
Os01g0625300	40.8333	16.5454	-1.30332	0.00105059	HSFC1A	Similar to Heat shock transcription factor 31 (Fragment). (Os01t0625300-01)	GO:0005634,GO:0003700,GO:0000978,GO:0043565,GO:0034605,GO:0061408	nucleus|DNA-binding transcription factor activity|RNA polymerase II proximal promoter sequence-specific DNA binding|sequence-specific DNA binding|cellular response to heat|positive regulation of transcription from RNA polymerase II promoter in response to heat stress
Os01g0627900	49.0121	108.524	1.1468	0.00194807	CYP72A67	Similar to Cytochrome P450. (Os01t0627900-01)	GO:0016021,GO:0020037,GO:0005506,GO:0016709,GO:0016135	integral component of membrane|heme binding|iron ion binding|oxidoreductase activity,acting on paired donors, with incorporation or reduction of molecular oxygen, NAD(P)H as one donor, and incorporation of one atom of oxygen|saponin biosynthetic process
Os01g0636500	310.527	732.678	1.23846	3.29389e-21	At1g48100	Similar to Polygalacturonase PG2. (Os01t0636500-01)	GO:0005618,GO:0005576,GO:0004650,GO:0005975,GO:0009831	cell wall|extracellular region|polygalacturonase activity|carbohydrate metabolic process|plant-type cell wall modification involved in multidimensional cell growth
Os01g0638600	717.492	249.061	-1.52646	2.99579e-30	TOGT1	UDP-glucose-dependent glycosyltransferase (Os01t0638600-01)	GO:0042802,GO:0050275	identical protein binding|scopoletin glucosyltransferase activity
Os01g0644200	1.95306	13.6152	2.80141	0.000740466		Similar to Little protein 1. (Os01t0644200-01)
Os01g0644900	1187.04	406.77	-1.54509	2.04278e-19		Conserved hypothetical protein. (Os01t0644900-01)
Os01g0649400	56.6665	25.3233	-1.16203	0.000723144	At1g28600	Similar to Esterase. (Os01t0649400-00)	GO:0005618,GO:0005576,GO:0016788,GO:0016042	cell wall|extracellular region|hydrolase activity, acting on ester bonds|lipid catabolic process
Os01g0649900	1464.55	708.076	-1.04848	8.43647e-10	At2g27360	Lipase%2C GDSL domain containing protein. (Os01t0649900-01)	GO:0005576,GO:0016788,GO:0016042	extracellular region|hydrolase activity, acting on ester bonds|lipid catabolic process
Os01g0652650	13.1577	3.11365	-2.07923	0.0118501	Os05g0573700	Non-protein coding transcript. (Os01t0652650-00)	GO:0009507,GO:0005739,GO:0004455,GO:0000287,GO:0070402,GO:0042803,GO:0009082,GO:0009097,GO:0009099	chloroplast|mitochondrion|ketol-acid reductoisomerase activity|magnesium ion binding|NADPH binding|protein homodimerization activity|branched-chain amino acid biosynthetic process|isoleucine biosynthetic process|valine biosynthetic process
Os01g0654800	22.3948	10.8186	-1.04965	0.0398888		Conserved hypothetical protein. (Os01t0654800-00)
Os01g0660200	259.009	843.293	1.70303	1.77481e-16	CHIT3	Acidic class III chitinase OsChib3a precursor (Chitinase) (EC 3.2.1.14). (Os01t0660200-01)	GO:0004568,GO:0006032,GO:0000272	chitinase activity|chitin catabolic process|polysaccharide catabolic process	dosa00520	Amino sugar and nucleotide sugar metabolism
Os01g0668100	9681.34	4266.65	-1.1821	6.47003e-14	FLA9	Similar to Arabinogalactan-like protein. (Os01t0668100-01)	GO:0031225,GO:0046658,GO:0005886,GO:0009834	anchored component of membrane|anchored component of plasma membrane|plasma membrane|plant-type secondary cell wall biogenesis
Os01g0676800	180.717	53.2604	-1.7626	2.67944e-16		Conserved hypothetical protein. (Os01t0676800-01)
Os01g0677400	103.933	221.768	1.0934	6.41914e-08		Conserved hypothetical protein. (Os01t0677400-01)
Os01g0686300	49.7475	15.1729	-1.71313	1.39141e-05	UGT84A13	UDP-glucuronosyl/UDP-glucosyltransferase family protein. (Os01t0686300-01)	GO:0047913	gallate 1-beta-glucosyltransferase activity
Os01g0687400	89.7402	242.339	1.4332	7.86853e-06		Similar to Chitinase (EC 3.2.1.14). (Os01t0687400-01)	GO:0005615,GO:0004568,GO:0006032,GO:0000272	extracellular space|chitinase activity|chitin catabolic process|polysaccharide catabolic process	dosa00520	Amino sugar and nucleotide sugar metabolism
Os01g0690800	77.4524	179.6	1.21341	7.79447e-05	LRK10L-2.8	Protein kinase%2C core domain containing protein. (Os01t0690800-01)
Os01g0694100	299.257	724.716	1.27603	6.21232e-14	XA21	Leucine-rich repeat domain containing protein. (Os01t0694100-01)	GO:0032541,GO:0005789,GO:0016021,GO:0005634,GO:1990578,GO:0005886,GO:0005524,GO:0004674,GO:0006952	cortical endoplasmic reticulum|endoplasmic reticulum membrane|integral component of membrane|nucleus|perinuclear endoplasmic reticulum membrane|plasma membrane|ATP binding|protein serine/threonine kinase activity|defense response
Os01g0695150	18.7351	3.92314	-2.25566	0.00050298	NMT1	Non-protein coding transcript. (Os01t0695150-00)	GO:0005737,GO:0005829,GO:0008168,GO:0000234,GO:0042425,GO:0006656,GO:0009555,GO:0009860,GO:0010183,GO:0048528,GO:0009826	cytoplasm|cytosol|methyltransferase activity|phosphoethanolamine N-methyltransferase activity|choline biosynthetic process|phosphatidylcholine biosynthetic process|pollen development|pollen tube growth|pollen tube guidance|post-embryonic root development|unidimensional cell growth
Os01g0696600	250.223	124.484	-1.00726	0.01267	ABCB9	Similar to MDR-like ABC transporter. (Os01t0696600-01)	GO:0016021,GO:0005524,GO:0042626	integral component of membrane|ATP binding|ATPase activity, coupled to transmembrane movement of substances
Os01g0700100	130.655	271.692	1.05621	3.44034e-10	SWEET2B	MtN3 and saliva related transmembrane protein family protein. (Os01t0700100-01)	GO:0005887,GO:0042802,GO:0051119	integral component of plasma membrane|identical protein binding|sugar transmembrane transporter activity
Os01g0700900	318.465	746.388	1.22879	1.25638e-10	CYP711A1	Similar to Cytochrome P450 monooxygenase. (Os01t0700900-01)%3BCytochrome P450 family member%2C Homolog of Arabidopsis MORE AXILLARY GROWTH 1 (MAX1)%2C Strigolactone biosynthesis (Os01t0700900-02)	GO:0016021,GO:0020037,GO:0005506,GO:0004497,GO:0016705,GO:0009926,GO:0016117,GO:0009963,GO:0009934,GO:0010223	integral component of membrane|heme binding|iron ion binding|monooxygenase activity|oxidoreductase activity, acting on paired donors, with incorporation or reduction of molecular oxygen|auxin polar transport|carotenoid biosynthetic process|positive regulation of flavonoid biosynthetic process|regulation of meristem structural organization|secondary shoot formation
Os01g0701400	105.88	263.364	1.31463	3.18241e-14	CYP711A1	Cytochrome P450 family member%2C Homolog of Arabidopsis MORE AXILLARY GROWTH 1 (MAX1)%2C Strigolactone biosynthesis (Os01t0701400-01)	GO:0016021,GO:0020037,GO:0005506,GO:0004497,GO:0016705,GO:0009926,GO:0016117,GO:0009963,GO:0009934,GO:0010223	integral component of membrane|heme binding|iron ion binding|monooxygenase activity|oxidoreductase activity, acting on paired donors, with incorporation or reduction of molecular oxygen|auxin polar transport|carotenoid biosynthetic process|positive regulation of flavonoid biosynthetic process|regulation of meristem structural organization|secondary shoot formation
Os01g0702300	1280	627.489	-1.02849	7.62484e-10	SBT5.4	Peptidase S8/S53%2C subtilisin/kexin/sedolisin domain containing protein. (Os01t0702300-00)	GO:0005783,GO:0005886,GO:0004252,GO:0010074,GO:0040008	endoplasmic reticulum|plasma membrane|serine-type endopeptidase activity|maintenance of meristem identity|regulation of growth
Os01g0704100	884.999	415.953	-1.08926	3.41819e-19	NRT2.3	Nitrate transporter%2C Nitrate transport (Os01t0704100-01)%3BNitrate transporter%2C Long-distance nitrate transport (Os01t0704100-02)	GO:0016021,GO:0009705,GO:0005886,GO:0015112,GO:0071249,GO:0042128,GO:0015706	integral component of membrane|plant-type vacuole membrane|plasma membrane|nitrate transmembrane transporter activity|cellular response to nitrate|nitrate assimilation|nitrate transport	dosa00910	Nitrogen metabolism
Os01g0705100	58.6026	16.976	-1.78747	1.1807e-07	Os01g0705100	Similar to Germin-like protein. (Os01t0705100-00)	GO:0048046,GO:0005618,GO:0030145,GO:0045735	apoplast|cell wall|manganese ion binding|nutrient reservoir activity
Os01g0705700	18.6183	56.8575	1.61063	8.77721e-06	MTB2	Similar to Transcription factor ICE1 (Inducer of CBF expression 1) (Basic helix- loop-helix protein 116) (bHLH116) (AtbHLH116). (Os01t0705700-01)
Os01g0707500	32.1875	149.113	2.21183	9.59402e-06	LF	Similar to Transcription factor LAX PANICLE. (Os01t0707500-01)%3BSimilar to Transcription factor LAX PANICLE. (Os01t0707500-02)%3BNon-protein coding transcript. (Os01t0707500-03)	GO:0005634,GO:0046983,GO:0048586,GO:0048587,GO:0006355	nucleus|protein dimerization activity|regulation of long-day photoperiodism, flowering|regulation of short-day photoperiodism, flowering|regulation of transcription, DNA-templated
Os01g0719300	396.981	817.7	1.0425	4.07755e-18	SULTR3	Similar to Sulfate transporter 3.1 (AST12) (AtST1). (Os01t0719300-01)	GO:0016021,GO:0015301,GO:0008271,GO:0015116,GO:0015293	integral component of membrane|anion:anion antiporter activity|secondary active sulfate transmembrane transporter activity|sulfate transmembrane transporter activity|symporter activity
Os01g0719900	125.4	61.7557	-1.0219	1.32878e-05	At4g10955	Similar to predicted protein. (Os01t0719900-00)	GO:0016787,GO:0016042	hydrolase activity|lipid catabolic process
Os01g0720500	31.7309	75.1518	1.24392	3.25996e-05	CAB2R	Similar to Type I chlorophyll a/b-binding protein b (Fragment). (Os01t0720500-01)%3BNon-protein coding transcript. (Os01t0720500-02)	GO:0009941,GO:0009535,GO:0016021,GO:0009522,GO:0009523,GO:0010287,GO:0016168,GO:0046872,GO:0015979,GO:0009768,GO:0018298,GO:0009416	chloroplast envelope|chloroplast thylakoid membrane|integral component of membrane|photosystem I|photosystem II|plastoglobule|chlorophyll binding|metal ion binding|photosynthesis|photosynthesis, light harvesting in photosystem I|protein-chromophore linkage|response to light stimulus	dosa00196	Photosynthesis - antenna proteins
Os01g0725900	19.3487	65.8674	1.76733	0.00255284	AGP31	Similar to arabinogalactan protein. (Os01t0725900-01)	GO:0005576,GO:0009505,GO:0005886,GO:0009506,GO:0009753	extracellular region|plant-type cell wall|plasma membrane|plasmodesma|response to jasmonic acid
Os01g0727800	329.69	154.733	-1.09132	1.84621e-11	SBT5.6	Peptidase S8%2C subtilisin-related domain containing protein. (Os01t0727800-01)	GO:0005576,GO:0004252	extracellular region|serine-type endopeptidase activity
Os01g0731600	1.83224	9.11417	2.3145	0.02851		Similar to pathogen-related protein. (Os01t0731600-00)	GO:0006952,GO:0009607	defense response|response to biotic stimulus
Os01g0736500	42.4014	17.5698	-1.27102	0.00135756		Similar to harpin-induced protein. (Os01t0736500-01)
Os01g0737000	14.7612	3.66478	-2.01001	0.00727629	RTNLB1	Hypothetical protein. (Os01t0737000-00)	GO:0005783,GO:0005789,GO:0071782,GO:0071458,GO:0005886,GO:0005773,GO:0071786	endoplasmic reticulum|endoplasmic reticulum membrane|endoplasmic reticulum tubular network|integral component of cytoplasmic side of endoplasmic reticulum membrane|plasma membrane|vacuole|endoplasmic reticulum tubular network organization
Os01g0738400	6.03002	0.70137	-3.10392	0.0193185	Os01g0738400	CCCH-zinc finger protein%2C Regulation of drought tolerance (Os01t0738400-01)	GO:0003677,GO:0046872	DNA binding|metal ion binding
Os01g0740650	2291.4	1129.73	-1.02024	9.64007e-13	LAMP1	Similar to glutamate carboxypeptidase 2. (Os01t0740650-00)	GO:0005783,GO:0005789,GO:0016021,GO:0005773,GO:0046872,GO:0008237,GO:0010073,GO:0007275,GO:0040008	endoplasmic reticulum|endoplasmic reticulum membrane|integral component of membrane|vacuole|metal ion binding|metallopeptidase activity|meristem maintenance|multicellular organism development|regulation of growth
Os01g0740700	55.6085	20.7281	-1.42372	0.000557574		Hypothetical protein. (Os01t0740700-01)
Os01g0754800	137.056	340.071	1.31107	0.00494772		Hypothetical protein. (Os01t0754800-01)
Os01g0756700	16.2036	4.50451	-1.84688	0.0108832	Os01g0756700	Shaker potassium channel%2C Salinity stress tolerance%2C Ion homeostasis (Os01t0756700-01)	GO:0016021,GO:0005249,GO:0034765	integral component of membrane|voltage-gated potassium channel activity|regulation of ion transmembrane transport
Os01g0757200	95.3315	296.873	1.63882	6.70568e-20	GA2OX3	GA 2-oxidase3%2C GA metabolism (Os01t0757200-01)	GO:0052634,GO:0051213,GO:0045543,GO:0046872,GO:0009686,GO:0045487,GO:0009685	C-19 gibberellin 2-beta-dioxygenase activity|dioxygenase activity|gibberellin 2-beta-dioxygenase activity|metal ion binding|gibberellin biosynthetic process|gibberellin catabolic process|gibberellin metabolic process	dosa00904	Diterpenoid biosynthesis
Os01g0765600	31.0818	67.5607	1.12011	0.00216216	CML41	EF-Hand type domain containing protein. (Os01t0765600-01)	GO:0005634,GO:0005509,GO:0019722	nucleus|calcium ion binding|calcium-mediated signaling	dosa04626	Plant-pathogen interaction
Os01g0781200	370.87	746.841	1.00989	7.02365e-16	At3g14460	Similar to Rust resistance protein. (Os01t0781200-01)
Os01g0781700	3.52121	15.8611	2.17136	0.00674804	At3g14460	Similar to Blast resistance protein Pi37. (Os01t0781700-00)
Os01g0795400	145.602	1132.68	2.95964	1.53019e-106	SBT3.5	Similar to Subtilase. (Os01t0795400-01)	GO:0005618,GO:0005576,GO:0004252,GO:0040008	cell wall|extracellular region|serine-type endopeptidase activity|regulation of growth
Os01g0803800	13.9237	28.4191	1.02932	0.0255176	CYP94A1	Cytochrome P450 of the CYP94 subfamily (Os01t0803800-01)	GO:0005789,GO:0016021,GO:0020037,GO:0005506,GO:0004497,GO:0016705	endoplasmic reticulum membrane|integral component of membrane|heme binding|iron ion binding|monooxygenase activity|oxidoreductase activity, acting on paired donors, with incorporation or reduction of molecular oxygen
Os01g0803900	90.6782	18.9239	-2.26055	5.57735e-05	CYP94B1	Cytochrome P450 family protein. (Os01t0803900-01)	GO:0016021,GO:0020037,GO:0005506,GO:0052694,GO:0016705,GO:0009694,GO:0009611	integral component of membrane|heme binding|iron ion binding|jasmonoyl-isoleucine-12-hydroxylase activity|oxidoreductase activity, acting on paired donors, with incorporation or reduction of molecular oxygen|jasmonic acid metabolic process|response to wounding
Os01g0810500	19.0306	45.612	1.26109	0.00364414	SIRK	Hypothetical conserved gene. (Os01t0810500-00)
Os01g0810800	230.953	600.692	1.37903	1.1568e-08	SIRK	Hypothetical conserved gene. (Os01t0810800-01)
Os01g0813700	27.6016	9.15871	-1.59153	0.00134917	BGLU2	Similar to Non-cyanogenic beta-glucosidase. (Os01t0813700-01)	GO:0008422,GO:0102483,GO:0005975	beta-glucosidase activity|scopolin beta-glucosidase activity|carbohydrate metabolic process
Os01g0814100	19.6556	138.426	2.8161	9.95467e-05	LTPG2	Similar to Bindin (Fragment). (Os01t0814100-01)	GO:0031225,GO:0046658,GO:0005886,GO:0008289,GO:0042335,GO:0006869	anchored component of membrane|anchored component of plasma membrane|plasma membrane|lipid binding|cuticle development|lipid transport
Os01g0815400	240.681	116.912	-1.0417	2.69501e-09		Conserved hypothetical protein. (Os01t0815400-01)
Os01g0816100	21.0514	70.7154	1.74811	1.1593e-07	NAC068	Plant-specific transcription factor%2C Regulation of hypersensitive response (HR) cell death (Os01t0816100-01)	GO:0005634,GO:0003677,GO:0006355	nucleus|DNA binding|regulation of transcription, DNA-templated
Os01g0836600	950.542	2103.42	1.14592	2.34065e-27	ABCG1	ATP-binding cassette (ABC) transporter%2C Half-size ABC transporter of the G family%2C Pollen wall formation (Os01t0836600-01)	GO:0016021,GO:0005886,GO:0005524,GO:0042626,GO:0010208,GO:0009624,GO:0055085	integral component of membrane|plasma membrane|ATP binding|ATPase activity, coupled to transmembrane movement of substances|pollen wall assembly|response to nematode|transmembrane transport
Os01g0850050	9.90475	21.4537	1.11504	0.0467428		Hypothetical gene. (Os01t0850050-00)
Os01g0850800	289.862	131.871	-1.13624	0.0104916	LAC8	Laccase-8. (Os01t0850800-00)	GO:0048046,GO:0005507,GO:0052716,GO:0016722,GO:0046274	apoplast|copper ion binding|hydroquinone:oxygen oxidoreductase activity|oxidoreductase activity, oxidizing metal ions|lignin catabolic process
Os01g0854000	448.432	2183.15	2.28345	3.17258e-88	At3g50280	Similar to AER. (Os01t0854000-01)	GO:0016747	transferase activity, transferring acyl groups other than amino-acyl groups
Os01g0859300	8.74491	35.1685	2.00777	1.76075e-05	ABI5	bZIP transcription factor%2C Stress response and ABA signal transduction%2C Regulation of plant fertility (Os01t0859300-01)%3BbZIP transcription factor%2C Stress response and ABA signal transduction%2C Regulation of plant fertility (Os01t0859300-02)	GO:0005634,GO:0003700,GO:0042803,GO:0043565,GO:0009738,GO:0010152,GO:0006355,GO:0009737,GO:0009409,GO:0009651,GO:0009414,GO:0009845,GO:0090351	nucleus|DNA-binding transcription factor activity|protein homodimerization activity|sequence-specific DNA binding|abscisic acid-activated signaling pathway|pollen maturation|regulation of transcription, DNA-templated|response to abscisic acid|response to cold|response to salt stress|response to water deprivation|seed germination|seedling development	dosa04075	Plant hormone signal transduction
Os01g0862800	12.4587	30.5143	1.29234	0.00486264	NAC090	NAC (NAM ATAF1/2 CUC2) transcription factor%2C Early and transient regulator of abiotic stress responses (Os01t0862800-01)	GO:0005634,GO:0003677,GO:0003700	nucleus|DNA binding|DNA-binding transcription factor activity
Os01g0863800	124.224	44.456	-1.4825	5.37347e-06	OFP13	Protein of unknown function DUF623%2C plant domain containing protein. (Os01t0863800-00)	GO:0005634,GO:0045892	nucleus|negative regulation of transcription, DNA-templated
Os01g0865400	158.036	76.5912	-1.045	9.78418e-07	GT4	UDP-glucuronosyl/UDP-glucosyltransferase family protein. (Os01t0865400-01)	GO:0016021,GO:0016758	integral component of membrane|transferase activity, transferring hexosyl groups
Os01g0865700	72.9127	21.4756	-1.76347	0.000100874	PUB23	Zinc finger%2C RING/FYVE/PHD-type domain containing protein. (Os01t0865700-00)	GO:0005829,GO:0004842,GO:0006952,GO:0051865,GO:0016567,GO:0010200,GO:0009414	cytosol|ubiquitin-protein transferase activity|defense response|protein autoubiquitination|protein ubiquitination|response to chitin|response to water deprivation
Os01g0866133	66.6639	31.1366	-1.09829	0.00435149	ACT7	Hypothetical gene. (Os01t0866133-00)	GO:0005737,GO:0005856,GO:0005524	cytoplasm|cytoskeleton|ATP binding
Os01g0868000	24.6046	53.2781	1.11462	0.00105402	ERF110	AP2/ERF transcription factor%2C Abiotic stress response%2C Salt stress response (Os01t0868000-01)	GO:0005634,GO:0003677,GO:0003700,GO:0009873,GO:0045893,GO:0048510	nucleus|DNA binding|DNA-binding transcription factor activity|ethylene-activated signaling pathway|positive regulation of transcription, DNA-templated|regulation of timing of transition from vegetative to reproductive phase
Os01g0869800	7.62863	32.3103	2.0825	8.3381e-06	PSBS1	22-kDa Photosystem II protein%2C Photoprotection (Os01t0869800-01)			dosa00195	Photosynthesis
Os01g0871600	724.513	342.501	-1.08091	0.00493915	NPF5.10	Similar to Peptide transporter PTR2-B. (Os01t0871600-01)	GO:0016021,GO:0035673,GO:1904680,GO:0015333	integral component of membrane|oligopeptide transmembrane transporter activity|peptide transmembrane transporter activity|peptide:proton symporter activity
Os01g0871700	45.6237	17.1131	-1.41468	0.0001224	NPF5.10	Oligopeptide transporter domain containing protein. (Os01t0871700-00)	GO:0016021,GO:0035673,GO:1904680,GO:0015333	integral component of membrane|oligopeptide transmembrane transporter activity|peptide transmembrane transporter activity|peptide:proton symporter activity
Os01g0871800	169.448	70.0718	-1.27393	1.8889e-05	NPF5.10	TGF-beta receptor%2C type I/II extracellular region family protein. (Os01t0871800-01)	GO:0016021,GO:0035673,GO:1904680,GO:0015333	integral component of membrane|oligopeptide transmembrane transporter activity|peptide transmembrane transporter activity|peptide:proton symporter activity
Os01g0871900	223.066	106.776	-1.06288	2.09103e-08	NPF5.10	Similar to POT family protein. (Os01t0871900-00)	GO:0016021,GO:0035673,GO:1904680,GO:0015333	integral component of membrane|oligopeptide transmembrane transporter activity|peptide transmembrane transporter activity|peptide:proton symporter activity
Os01g0872000	35.579	10.3857	-1.77643	6.08925e-05	NPF5.10	TGF-beta receptor%2C type I/II extracellular region family protein. (Os01t0872000-01)	GO:0016021,GO:0035673,GO:1904680,GO:0015333	integral component of membrane|oligopeptide transmembrane transporter activity|peptide transmembrane transporter activity|peptide:proton symporter activity
Os01g0878700	412.167	193.643	-1.08983	4.18466e-13	AAP5	Amino acid transporter%2C Regulation of grain protein content and nutritional quality (Os01t0878700-02)%3BAmino acid transporter%2C transmembrane domain containing protein. (Os01t0878700-03)	GO:0016021,GO:0005886,GO:0015171,GO:0015174,GO:0015293,GO:0003333,GO:0015809,GO:0015802	integral component of membrane|plasma membrane|amino acid transmembrane transporter activity|basic amino acid transmembrane transporter activity|symporter activity|amino acid transmembrane transport|arginine transport|basic amino acid transport
Os01g0880800	325.114	158.569	-1.03583	3.90592e-06	Os01g0880800	Similar to Acyl-[acyl-carrier-protein] desaturase%2C chloroplast precursor (EC 1.14.19.2) (Stearoyl-ACP desaturase). (Os01t0880800-01)	GO:0009570,GO:0016020,GO:0045300,GO:0046872,GO:0102786,GO:0006633,GO:0006631	chloroplast stroma|membrane|acyl-[acyl-carrier-protein] desaturase activity|metal ion binding|stearoyl-[acp] desaturase activity|fatty acid biosynthetic process|fatty acid metabolic process	dosa00061,dosa01040	Fatty acid biosynthesis|Biosynthesis of unsaturated fatty acids
Os01g0881300	4387.59	11524.5	1.39321	4.14592e-48	SWEET1A	Non-protein coding transcript. (Os01t0881300-01)%3BMtN3 and saliva related transmembrane protein family protein. (Os01t0881300-02)	GO:0005887,GO:0051119	integral component of plasma membrane|sugar transmembrane transporter activity
Os01g0881900	705.982	1623.66	1.20155	7.68933e-28	SKP2A	Leucine-rich repeat%2C cysteine-containing containing protein. (Os01t0881900-01)	GO:0005634,GO:0019005,GO:0004842,GO:0009734,GO:0071365,GO:0010311,GO:0051781,GO:0016567,GO:0031146,GO:0006511	nucleus|SCF ubiquitin ligase complex|ubiquitin-protein transferase activity|auxin-activated signaling pathway|cellular response to auxin stimulus|lateral root formation|positive regulation of cell division|protein ubiquitination|SCF-dependent proteasomal ubiquitin-dependent protein catabolic process|ubiquitin-dependent protein catabolic process	dosa04120	Ubiquitin mediated proteolysis
Os01g0883800	13.2068	178.958	3.76027	6.83565e-42	20ox2	Similar to GA C20oxidase2. (Os01t0883800-01)%3BGA 20-oxidase2%2C GA metabolism (Os01t0883800-02)	GO:0046872,GO:0016491	metal ion binding|oxidoreductase activity	dosa00904	Diterpenoid biosynthesis
Os01g0888800	39.1306	159.678	2.0288	2.69326e-19		Conserved hypothetical protein. (Os01t0888800-01)
Os01g0892500	15.4732	34.1151	1.14064	0.00812062	PAE5	Similar to carboxylic ester hydrolase. (Os01t0892500-01)	GO:0005576,GO:0009505,GO:0052793,GO:0071555	extracellular region|plant-type cell wall|pectin acetylesterase activity|cell wall organization
Os01g0905200	281.962	58.5201	-2.2685	4.07962e-09		Exo70 exocyst complex subunit family protein. (Os01t0905200-01)%3BSimilar to Leucine zipper protein-like. (Os01t0905200-02)
Os01g0905300	46.529	17.6642	-1.3973	8.77105e-05	EXO70A1	Similar to Leucine zipper protein-like. (Os01t0905300-01)	GO:0005618,GO:0005856,GO:0005829,GO:0000145,GO:0005576,GO:0009524,GO:0005886,GO:0006887	cell wall|cytoskeleton|cytosol|exocyst|extracellular region|phragmoplast|plasma membrane|exocytosis
Os01g0919100	10.6844	116.371	3.44515	0.000378767	DTX42	Aluminum-induced citrate transporter%2C Aluminum tolerance (Os01t0919100-01)	GO:0016021,GO:0005886,GO:0015297,GO:0015137,GO:0015746,GO:0010044	integral component of membrane|plasma membrane|antiporter activity|citrate transmembrane transporter activity|citrate transport|response to aluminum ion
Os01g0928000	8.92375	30.6071	1.77814	0.000271374	SCRM	Basic helix-loop-helix (bHLH) transcription factor%2C Control of stomatal initiation%2C Regulation of mature stoma differentiation (Os01t0928000-01)	GO:0005634,GO:0003677,GO:0003700,GO:0046983,GO:0045893,GO:0009409,GO:0050826,GO:0010440	nucleus|DNA binding|DNA-binding transcription factor activity|protein dimerization activity|positive regulation of transcription, DNA-templated|response to cold|response to freezing|stomatal lineage progression
Os01g0930900	42.5884	14.4911	-1.5553	0.00221352	At5g06060	Similar to Short chain alcohol dehydrogenase-like. (Os01t0930900-00)	GO:0005829,GO:0016491	cytosol|oxidoreductase activity	dosa00960	Tropane, piperidine and pyridine alkaloid biosynthesis
Os01g0930950	35.8309	13.5909	-1.39857	0.00360335		NAD(P)-binding domain domain containing protein. (Os01t0930950-00)
Os01g0931000	55.9748	26.2551	-1.09218	0.00486254	At1g07440	Similar to tropinone reductase 2. (Os01t0931000-00)	GO:0016491	oxidoreductase activity	dosa00960	Tropane, piperidine and pyridine alkaloid biosynthesis
Os01g0935800	456.804	119.946	-1.92919	0.000292648	PBL15	Similar to BRASSINOSTEROID INSENSITIVE 1-associated receptor kinase 1. (Os01t0935800-01)
Os01g0940700	58.0359	388.545	2.74306	0.0288729		Similar to Glucan endo-1%2C3-beta-glucosidase GII precursor (EC 3.2.1.39) ((1->3)- beta-glucan endohydrolase GII) ((1->3)-beta-glucanase isoenzyme GII) (Beta-1%2C3-endoglucanase GII). (Os01t0940700-01)%3BSimilar to Beta 1%2C3-glucanase. (Os01t0940700-02)	GO:0046658,GO:0005615,GO:0042973,GO:0005975,GO:0006952	anchored component of plasma membrane|extracellular space|glucan endo-1,3-beta-D-glucosidase activity|carbohydrate metabolic process|defense response
Os01g0940800	19.4824	47.0566	1.27222	0.0424674		Similar to Beta-1%2C3-glucanase precursor. (Os01t0940800-01)	GO:0042973,GO:0006076,GO:0050832	glucan endo-1,3-beta-D-glucosidase activity|(1->3)-beta-D-glucan catabolic process|defense response to fungus
Os01g0946600	103.453	236.624	1.19362	3.08941e-08		Conserved hypothetical protein. (Os01t0946600-01)	GO:0005737,GO:0042973,GO:0005975,GO:0006952	cytoplasm|glucan endo-1,3-beta-D-glucosidase activity|carbohydrate metabolic process|defense response
Os01g0947000	60.6864	337.146	2.47393	0.0045002		Similar to Beta-1%2C3-glucanase precursor. (Os01t0947000-01)	GO:0042973,GO:0006076,GO:0050832	glucan endo-1,3-beta-D-glucosidase activity|(1->3)-beta-D-glucan catabolic process|defense response to fungus
Os01g0949900	276.444	86.4377	-1.67726	1.57459e-09		Conserved hypothetical protein. (Os01t0949900-01)	GO:0004364,GO:0009734	glutathione transferase activity|auxin-activated signaling pathway
Os01g0950300	928.467	297.433	-1.64229	1.47679e-19		Conserved hypothetical protein. (Os01t0950300-01)	GO:0005737,GO:0004364,GO:0006952,GO:0006749	cytoplasm|glutathione transferase activity|defense response|glutathione metabolic process
Os01g0959750	562.439	232.342	-1.27544	0.000718114		Conserved hypothetical protein. (Os01t0959750-00)
Os01g0963000	14.6937	305.302	4.37697	1.11346e-09	Sb03g046810	Similar to Peroxidase BP 1 precursor. (Os01t0963000-01)%3BSimilar to Peroxidase BP 1 precursor. (Os01t0963000-04)	GO:0005576,GO:0020037,GO:0046872,GO:0004601,GO:0042744,GO:0006979	extracellular region|heme binding|metal ion binding|peroxidase activity|hydrogen peroxide catabolic process|response to oxidative stress	dosa00940	Phenylpropanoid biosynthesis
Os01g0964400	14.129	1.96751	-2.84422	0.000895069	LECRK1	S-locus glycoprotein domain containing protein. (Os01t0964400-00)	GO:0016021,GO:0005886,GO:0005524,GO:0030246,GO:0004674,GO:0006952,GO:0006468	integral component of membrane|plasma membrane|ATP binding|carbohydrate binding|protein serine/threonine kinase activity|defense response|protein phosphorylation
Os01g0972000	132.452	53.0693	-1.31952	6.19141e-09	RHC2A	Zinc finger%2C RING/FYVE/PHD-type domain containing protein. (Os01t0972000-01)	GO:0005737,GO:0046872,GO:0061630,GO:0016567	cytoplasm|metal ion binding|ubiquitin protein ligase activity|protein ubiquitination
Os02g0102200	13.9284	28.9804	1.05704	0.0247953	AAP3	Similar to Transmembrane amino acid transporter protein. (Os02t0102200-01)	GO:0016021,GO:0031965,GO:0005886,GO:0015171,GO:0015293,GO:0003333,GO:0015802	integral component of membrane|nuclear membrane|plasma membrane|amino acid transmembrane transporter activity|symporter activity|amino acid transmembrane transport|basic amino acid transport
Os02g0106100	16465.6	5781.49	-1.50995	8.85683e-56	1-SST	Vacuolar acid invertase%2C Sugar metabolism%2C Regulation of grain size (Os02t0106100-01)	GO:0005773,GO:0050306,GO:0004575,GO:0005975	vacuole|sucrose 1F-fructosyltransferase activity|sucrose alpha-glucosidase activity|carbohydrate metabolic process
Os02g0106201	214.585	79.9323	-1.4247	4.02619e-13	IVR1	Hypothetical protein. (Os02t0106201-00)	GO:0016021,GO:0005775,GO:0004575,GO:0005985	integral component of membrane|vacuolar lumen|sucrose alpha-glucosidase activity|sucrose metabolic process
Os02g0111600	31.7407	84.0868	1.40554	0.0118458	WAK5	Serine/threonine protein kinase-related domain containing protein. (Os02t0111600-01)
Os02g0114100	117.397	54.7711	-1.09991	0.000330107	WAT1	Protein of unknown function DUF6%2C transmembrane domain containing protein. (Os02t0114100-00)	GO:0016021,GO:0009705,GO:0005886,GO:0005774,GO:0022857,GO:0009851,GO:0010315,GO:0009734,GO:0071555,GO:0006952,GO:0009834,GO:0090355,GO:0090358,GO:0000162,GO:0009826	integral component of membrane|plant-type vacuole membrane|plasma membrane|vacuolar membrane|transmembrane transporter activity|auxin biosynthetic process|auxin efflux|auxin-activated signaling pathway|cell wall organization|defense response|plant-type secondary cell wall biogenesis|positive regulation of auxin metabolic process|positive regulation of tryptophan metabolic process|tryptophan biosy…
Os02g0116700	397.757	147.11	-1.43499	7.40073e-20	PSKR	Protein kinase%2C core domain containing protein. (Os02t0116700-01)	GO:0016021,GO:0005886,GO:0005524,GO:0004674	integral component of membrane|plasma membrane|ATP binding|protein serine/threonine kinase activity
Os02g0120100	91.5392	292.782	1.67736	1.36705e-19	STY46	Serine/threonine/tyrosine protein kinase%2C STY kinase%2C Regulation of ammonium uptake (Os02t0120100-01)%3BSimilar to ATP binding protein. (Os02t0120100-02)	GO:0005829,GO:0005524,GO:0004674,GO:0004712,GO:0009658	cytosol|ATP binding|protein serine/threonine kinase activity|protein serine/threonine/tyrosine kinase activity|chloroplast organization
Os02g0122600	356.296	130.104	-1.45341	7.46488e-19	KIC	EF-Hand type domain containing protein. (Os02t0122600-00)	GO:0005509,GO:0010091	calcium ion binding|trichome branching
Os02g0128501	9.90951	2.52337	-1.97346	0.03262		Non-protein coding transcript. (Os02t0128501-00)	GO:0005794,GO:0005525,GO:0015031,GO:0016192	Golgi apparatus|GTP binding|protein transport|vesicle-mediated transport
Os02g0134200	153.029	57.8231	-1.40409	4.98878e-06		DUF1645 family protein%2C Regulation of stress-tolerance and grain length (Os02t0134200-01)
Os02g0136150	4.69058	12.9363	1.46359	0.0476518		Hypothetical gene. (Os02t0136150-00)
Os02g0149900	2.45079	13.4768	2.45916	0.00553774	HOX26	Putative homeobox-leucine zipper protein HOX26. (Os02t0149900-00)	GO:0005634,GO:0003700,GO:0043565	nucleus|DNA-binding transcription factor activity|sequence-specific DNA binding
Os02g0152400	108.71	47.9131	-1.182	7.05483e-05	RBCS	Rubisco small subunit 1%2C Reguration of Rubisco catalytic activity (Os02t0152400-01)	GO:0009507,GO:0004497,GO:0016984,GO:0009853,GO:0019253	chloroplast|monooxygenase activity|ribulose-bisphosphate carboxylase activity|photorespiration|reductive pentose-phosphate cycle	dosa00630,dosa00710	Glyoxylate and dicarboxylate metabolism|Carbon fixation in photosynthetic organisms
Os02g0157600	1149.72	500.579	-1.19961	3.40994e-07	HAC1	Arsenate (As(V)) reductase%2C Rhodanase-like protein%2C As(V) tolerance%2C Control of arsenic (As) accumulation (Os02t0157600-01)%3BRhodanese-like domain containing protein (Os02t0157600-02)	GO:0005739,GO:0008794,GO:0030611,GO:0071722	mitochondrion|arsenate reductase (glutaredoxin) activity|arsenate reductase activity|detoxification of arsenic-containing substance
Os02g0158900	2.43709	14.468	2.56963	0.00163937	PV42A	Similar to SNF4. (Os02t0158900-01)	GO:0003006,GO:0009553,GO:0009555,GO:0010183,GO:0048443	developmental process involved in reproduction|embryo sac development|pollen development|pollen tube guidance|stamen development
Os02g0159400	35.4758	74.881	1.07776	0.000185172		Conserved hypothetical protein. (Os02t0159400-01)
Os02g0165200	151.628	317.149	1.06463	3.63568e-11	CRPK1	Hypothetical protein. (Os02t0165200-01)	GO:0005886,GO:0005524,GO:0004674,GO:0033160,GO:0046777,GO:0009409,GO:0050826,GO:0009625,GO:0002237	plasma membrane|ATP binding|protein serine/threonine kinase activity|positive regulation of protein import into nucleus, translocation|protein autophosphorylation|response to cold|response to freezing|response to insect|response to molecule of bacterial origin
Os02g0174250	22.3134	9.15453	-1.28535	0.0314786	STY13	Hypothetical protein. (Os02t0174250-00)	GO:0005886,GO:0005524,GO:0004674,GO:0004712,GO:0004713,GO:0006468,GO:0010344	plasma membrane|ATP binding|protein serine/threonine kinase activity|protein serine/threonine/tyrosine kinase activity|protein tyrosine kinase activity|protein phosphorylation|seed oilbody biogenesis
Os02g0177700	32.0665	13.0777	-1.29396	0.0184365	Os02g0177700	Uncharacterised protein family UPF0497%2C trans-membrane plant subgroup domain containing protein. (Os02t0177700-01)	GO:0016021,GO:0005886,GO:0051539	integral component of membrane|plasma membrane|4 iron, 4 sulfur cluster binding
Os02g0178100	154.112	74.3251	-1.05206	3.52126e-07	CO3	Similar to CONSTANS-like protein CO6. (Os02t0178100-01)	GO:0005634,GO:0003677,GO:0008270,GO:0009908,GO:0048577,GO:0009909	nucleus|DNA binding|zinc ion binding|flower development|negative regulation of short-day photoperiodism, flowering|regulation of flower development
Os02g0179200	680.119	191.639	-1.8274	1.04747e-09	GGP5	Glutamine amidotransferase class-I domain containing protein. (Os02t0179200-01)	GO:0005829,GO:0008233	cytosol|peptidase activity
Os02g0179225	11.3384	3.77587	-1.58633	0.0337797	GGP3	Hypothetical protein. (Os02t0179225-00)	GO:0005829,GO:0008233,GO:0019760	cytosol|peptidase activity|glucosinolate metabolic process
Os02g0182200	18.3903	6.45541	-1.51037	0.0100822	RR24	Hypothetical protein. (Os02t0182200-00)	GO:0005634,GO:0003677,GO:0003700,GO:0009736,GO:0000160	nucleus|DNA binding|DNA-binding transcription factor activity|cytokinin-activated signaling pathway|phosphorelay signal transduction system
Os02g0182300	272.625	106.198	-1.36015	1.26077e-05	ZFP1	Hypothetical conserved gene. (Os02t0182300-00)	GO:0005634,GO:0003700,GO:0046872,GO:0003676,GO:0009738,GO:0009788,GO:0009640	nucleus|DNA-binding transcription factor activity|metal ion binding|nucleic acid binding|abscisic acid-activated signaling pathway|negative regulation of abscisic acid-activated signaling pathway|photomorphogenesis
Os02g0184700	38.4599	13.6353	-1.49601	0.000553747	CYP71Z18	Cytochrome P450 family protein. (Os02t0184700-00)
Os02g0184800	16.6515	6.72268	-1.30854	0.0291319	CYP71D2	Hypothetical protein. (Os02t0184800-00)
Os02g0184900	2923.4	844.94	-1.79073	2.34641e-06	CYP71Z18	Cytochrome P450 family member of CYP71 clan%2C Regulation of growth and abiotic stress responses%2C Gibberellins and cytokinin homeostasis (Os02t0184900-01)
Os02g0185400	3.93352	11.4195	1.53761	0.0470802	CYP71Z16	Cytochrome P450 domain containing protein. (Os02t0185400-01)
Os02g0190950	7.44579	17.5668	1.23835	0.0427786		Conserved hypothetical protein. (Os02t0190950-01)
Os02g0191000	40.9636	14.3272	-1.51559	0.00299082	RPM1	NBS (nucleotide binding site)-LRR (leucine rich repeat) disease resistance protein%2C Desiccation stress response (Os02t0191000-01)
Os02g0193100	3.85703	13.5058	1.80802	0.0116686		Conserved hypothetical protein. (Os02t0193100-01)
Os02g0198200	95.7337	334.569	1.8052	7.96604e-27	CML21	EF-Hand type domain containing protein. (Os02t0198200-01)	GO:0005737,GO:0005634,GO:0005509,GO:0030234,GO:0019722,GO:0051300	cytoplasm|nucleus|calcium ion binding|enzyme regulator activity|calcium-mediated signaling|spindle pole body organization	dosa04626	Plant-pathogen interaction
Os02g0198700	2325.8	829.064	-1.48817	1.11972e-05	AIR3	Similar to Subtilisin-like protease. (Os02t0198700-01)%3BSimilar to Subtilisin-like protease. (Os02t0198700-02)	GO:0005618,GO:0005576,GO:0004252,GO:0010102,GO:0009733	cell wall|extracellular region|serine-type endopeptidase activity|lateral root morphogenesis|response to auxin
Os02g0206700	359.793	167.776	-1.10062	0.00021704	UGT73E1	UDP-glucuronosyl/UDP-glucosyltransferase family protein. (Os02t0206700-01)	GO:0016758	transferase activity, transferring hexosyl groups
Os02g0212400	358.017	144.417	-1.30979	0.00026158		Conserved hypothetical protein. (Os02t0212400-00)
Os02g0212975	31.0374	14.4413	-1.10381	0.00766974		Conserved hypothetical protein. (Os02t0212975-00)
Os02g0215500	76.6203	185.956	1.27916	0.000724003	XA21	Protein kinase%2C catalytic domain domain containing protein. (Os02t0215500-01)	GO:0032541,GO:0005789,GO:0016021,GO:0005634,GO:1990578,GO:0005886,GO:0005524,GO:0004674,GO:0006952	cortical endoplasmic reticulum|endoplasmic reticulum membrane|integral component of membrane|nucleus|perinuclear endoplasmic reticulum membrane|plasma membrane|ATP binding|protein serine/threonine kinase activity|defense response
Os02g0218750	152.927	40.4149	-1.91988	5.61108e-10	CYP74A4	Hypothetical protein. (Os02t0218750-00)	GO:0020037,GO:0047987,GO:0005506,GO:0004497,GO:0016705,GO:0055114,GO:0031408,GO:0016125	heme binding|hydroperoxide dehydratase activity|iron ion binding|monooxygenase activity|oxidoreductase activity, acting on paired donors, with incorporation or reduction of molecular oxygen|oxidation-reduction process|oxylipin biosynthetic process|sterol metabolic process
Os02g0218800	8965.6	2720.61	-1.72047	3.11121e-16	CYP74A4	Allene oxide synthase (CYP74A4)%2C Fatty acid 9-/13-hydroperoxide lyase (CYP74C)%2C Biosynthesis of jasmonic acid (JA)%2C Plant defense (Os02t0218800-01)	GO:0020037,GO:0047987,GO:0005506,GO:0004497,GO:0016705,GO:0055114,GO:0031408,GO:0016125	heme binding|hydroperoxide dehydratase activity|iron ion binding|monooxygenase activity|oxidoreductase activity, acting on paired donors, with incorporation or reduction of molecular oxygen|oxidation-reduction process|oxylipin biosynthetic process|sterol metabolic process	dosa00592	alpha-Linolenic acid metabolism
Os02g0220000	38.533	9.26859	-2.05567	9.03925e-05	CKX6	Similar to cytokinin oxidase1. (Os02t0220000-00)	GO:0005615,GO:0019139,GO:0071949,GO:0009690	extracellular space|cytokinin dehydrogenase activity|FAD binding|cytokinin metabolic process	dosa00908	Zeatin biosynthesis
Os02g0221100	12.4908	47.3306	1.92191	9.15897e-06	BHLH41	Helix-loop-helix DNA-binding domain containing protein. (Os02t0221100-00)	GO:0005634,GO:0003677,GO:0003700,GO:0046983,GO:0006355,GO:0010200	nucleus|DNA binding|DNA-binding transcription factor activity|protein dimerization activity|regulation of transcription, DNA-templated|response to chitin
Os02g0224850	12.1904	3.51157	-1.79555	0.0172364	NDL2	Non-protein coding transcript. (Os02t0224850-00)	GO:0005737,GO:2000012,GO:0040008	cytoplasm|regulation of auxin polar transport|regulation of growth
Os02g0226200	531.887	228.958	-1.21604	7.0192e-18	At1g17710	HAD-superfamily subfamily IB hydrolase%2C hypothetical 1 protein. (Os02t0226200-01)	GO:0004427,GO:0046872,GO:0052731,GO:0052732,GO:0051262	inorganic diphosphatase activity|metal ion binding|phosphocholine phosphatase activity|phosphoethanolamine phosphatase activity|protein tetramerization	dosa00750	Vitamin B6 metabolism
Os02g0229501	20.8002	5.78131	-1.84713	0.00760514	MSSP2	Hypothetical protein. (Os02t0229501-00)	GO:0005794,GO:0005887,GO:0005774,GO:0005773,GO:0005351,GO:0005355,GO:0008645	Golgi apparatus|integral component of plasma membrane|vacuolar membrane|vacuole|carbohydrate:proton symporter activity|glucose transmembrane transporter activity|hexose transmembrane transport
Os02g0232000	347.611	136.108	-1.35272	8.72726e-17	HSFC2A	Similar to Heat shock transcription factor 29 (Fragment). (Os02t0232000-01)	GO:0005634,GO:0003700,GO:0000978,GO:0043565,GO:0034605,GO:0061408	nucleus|DNA-binding transcription factor activity|RNA polymerase II proximal promoter sequence-specific DNA binding|sequence-specific DNA binding|cellular response to heat|positive regulation of transcription from RNA polymerase II promoter in response to heat stress
Os02g0242100	168.476	50.9793	-1.72456	1.37491e-08	AS	Similar to hydroquinone glucosyltransferase. (Os02t0242100-01)	GO:0050505	hydroquinone glucosyltransferase activity
Os02g0278700	38.3205	15.5423	-1.30191	0.00131301	CPS1	Similar to Kaurene synthase A (Fragment). (Os02t0278700-01)	GO:0009507,GO:0009905,GO:0000287,GO:0010333,GO:0016102,GO:0009686,GO:0009685	chloroplast|ent-copalyl diphosphate synthase activity|magnesium ion binding|terpene synthase activity|diterpenoid biosynthetic process|gibberellin biosynthetic process|gibberellin metabolic process	dosa00904	Diterpenoid biosynthesis
Os02g0302200	608.183	237.274	-1.35795	5.24868e-23	TAT	Similar to aminotransferase family protein. (Os02t0302200-01)	GO:0005829,GO:0004838,GO:0030170,GO:0009058,GO:0006520,GO:0006559,GO:0006572	cytosol|L-tyrosine:2-oxoglutarate aminotransferase activity|pyridoxal phosphate binding|biosynthetic process|cellular amino acid metabolic process|L-phenylalanine catabolic process|tyrosine catabolic process	dosa00130,dosa00270,dosa00350,dosa00360,dosa00400,dosa00950,dosa00960	Ubiquinone and other terpenoid-quinone biosynthesis|Cysteine and methionine metabolism|Tyrosine metabolism|Phenylalanine metabolism|Phenylalanine, tyrosine and tryptophan biosynthesis|Isoquinoline alkaloid biosynthesis|Tropane, piperidine and pyridine alkaloid biosynthesis
Os02g0302450	52.8707	13.0516	-2.01824	1.25185e-07	TAT	Similar to cDNA%2C clone: J100059G16%2C full insert sequence. (Os02t0302450-00)	GO:0005829,GO:0004838,GO:0030170,GO:0009058,GO:0006520,GO:0006559,GO:0006572	cytosol|L-tyrosine:2-oxoglutarate aminotransferase activity|pyridoxal phosphate binding|biosynthetic process|cellular amino acid metabolic process|L-phenylalanine catabolic process|tyrosine catabolic process
Os02g0332800	131.588	359.866	1.45144	2.81558e-06		Hypothetical gene. (Os02t0332800-01)%3BConserved hypothetical protein. (Os02t0332800-02)
Os02g0463500	12.6375	29.4876	1.2224	0.0116916	CBP1	Peptidase S10%2C serine carboxypeptidase domain containing protein. (Os02t0463500-01)	GO:0005576,GO:0004185	extracellular region|serine-type carboxypeptidase activity
Os02g0467600	28.8291	85.7716	1.57297	0.00334259		Similar to Cinnamate 4-hydroxylase CYP73. (Os02t0467600-01)	GO:0016021,GO:0020037,GO:0005506,GO:0004497,GO:0016705	integral component of membrane|heme binding|iron ion binding|monooxygenase activity|oxidoreductase activity, acting on paired donors, with incorporation or reduction of molecular oxygen	dosa00130,dosa00940,dosa00941,dosa00945	Ubiquinone and other terpenoid-quinone biosynthesis|Phenylpropanoid biosynthesis|Flavonoid biosynthesis|Stilbenoid, diarylheptanoid and gingerol biosynthesis
Os02g0472700	1.04379	11.2272	3.4271	0.000996962	CRK6	Similar to receptor-like serine-threonine protein kinase. (Os02t0472700-00)	GO:0016021,GO:0005886,GO:0005524,GO:0004672,GO:0004674,GO:0042742,GO:0006468	integral component of membrane|plasma membrane|ATP binding|protein kinase activity|protein serine/threonine kinase activity|defense response to bacterium|protein phosphorylation
Os02g0484200	20.1153	4.36615	-2.20386	0.0163771	PMAT1	Transferase family protein. (Os02t0484200-01)	GO:0005829,GO:0050736,GO:0009636	cytosol|O-malonyltransferase activity|response to toxic substance
Os02g0484975	53.0737	24.024	-1.14352	0.000756314	PMAT1	Conserved hypothetical protein. (Os02t0484975-00)	GO:0005829,GO:0050736,GO:0009636	cytosol|O-malonyltransferase activity|response to toxic substance
Os02g0485000	1817.62	614.64	-1.56423	3.58862e-22	3AT2	Transferase domain containing protein. (Os02t0485000-01)	GO:0016747	transferase activity, transferring acyl groups other than amino-acyl groups
Os02g0485800	23.1791	3.24728	-2.83552	2.30206e-05		Transferase domain containing protein. (Os02t0485800-00)	GO:0005737,GO:0047183,GO:0102815,GO:0102777	cytoplasm|anthocyanin 5-aromatic acyltransferase activity|caffeoyl-CoA:delphinidin-3,5-diglucoside 5-O-glucoside-6-O-hydroxycinnamoyltransferase activity|caffeoyl-CoA:pelargonidin-3,5-diglucoside 5-O-glucoside-6-O-hydroxycinnamoyltransferase activity
Os02g0486500	12.3337	3.80611	-1.69621	0.0471145	ACT	Hypothetical conserved gene. (Os02t0486500-00)	GO:0047634	agmatine N4-coumaroyltransferase activity
Os02g0497400	29.8535	10.2888	-1.53683	0.00283138		Hypothetical conserved gene. (Os02t0497400-00)
Os02g0504700	76.1618	17.8311	-2.09467	1.5803e-10		Conserved hypothetical protein. (Os02t0504700-00)			dosa04626	Plant-pathogen interaction
Os02g0514326	73.4163	35.8528	-1.03402	0.000306354	GDPD2	Hypothetical protein. (Os02t0514326-00)	GO:0008889,GO:0006071,GO:0046475	glycerophosphodiester phosphodiesterase activity|glycerol metabolic process|glycerophospholipid catabolic process
Os02g0518550	9.98524	20.7784	1.05722	0.0353	GAF1	Non-protein coding transcript. (Os02t0518550-00)	GO:0005634,GO:0003677,GO:0003700,GO:0046872,GO:0010336,GO:0009740,GO:0009937,GO:0006355	nucleus|DNA binding|DNA-binding transcription factor activity|metal ion binding|gibberellic acid homeostasis|gibberellic acid mediated signaling pathway|regulation of gibberellic acid mediated signaling pathway|regulation of transcription, DNA-templated
Os02g0519950	48.5266	22.3795	-1.1166	0.00193895	LOS1	Hypothetical protein. (Os02t0519950-00)	GO:0048046,GO:0009507,GO:0005829,GO:0016020,GO:0005730,GO:0005886,GO:0009506,GO:0005774,GO:0005507,GO:0005525,GO:0003924,GO:0003729,GO:0003746,GO:0009631,GO:0009409,GO:0009735,GO:0006414	apoplast|chloroplast|cytosol|membrane|nucleolus|plasma membrane|plasmodesma|vacuolar membrane|copper ion binding|GTP binding|GTPase activity|mRNA binding|translation elongation factor activity|cold acclimation|response to cold|response to cytokinin|translational elongation
Os02g0520000	10.4967	53.8131	2.35803	5.01415e-09	ERF087	Similar to OSIGBa0113L04.1 protein. (Os02t0520000-00)	GO:0005634,GO:0003677,GO:0003700,GO:0009873	nucleus|DNA binding|DNA-binding transcription factor activity|ethylene-activated signaling pathway
Os02g0527600	834.299	2396.91	1.52254	5.79671e-47	CTR1	Functional homolog of Arabidopsis Raf-like protein CONSTITUTIVE TRIPLE RESPONSE1 (CTR1)%2C Ethylene-receptor signalling (Os02t0527600-01)	GO:0005789,GO:0005524,GO:0004674,GO:0004712,GO:0071281,GO:0009873,GO:0009686,GO:0010105,GO:0046777,GO:2000069,GO:2000035,GO:0048510,GO:0009723,GO:0009750,GO:0001666,GO:0009744,GO:0010182	endoplasmic reticulum membrane|ATP binding|protein serine/threonine kinase activity|protein serine/threonine/tyrosine kinase activity|cellular response to iron ion|ethylene-activated signaling pathway|gibberellin biosynthetic process|negative regulation of ethylene-activated signaling pathway|protein autophosphorylation|regulation of post-embryonic root development|regulation of stem cell divisio…	dosa04016,dosa04075	MAPK signaling pathway - plant|Plant hormone signal transduction
Os02g0527650	20.8274	54.1862	1.37944	0.000147107		Hypothetical conserved gene. (Os02t0527650-00)
Os02g0527700	9.17031	24.0014	1.38808	0.0145284		Hypothetical protein. (Os02t0527700-01)
Os02g0529500	11.8941	2.67954	-2.15019	0.0208942	SNAP33	Similar to SNAP25-like protein C (Fragment). (Os02t0529500-01)	GO:0009504,GO:0009507,GO:0016021,GO:0005886,GO:0005484,GO:0000911,GO:0061025,GO:0015031,GO:0009737,GO:0009612,GO:0051707,GO:0016192	cell plate|chloroplast|integral component of membrane|plasma membrane|SNAP receptor activity|cytokinesis by cell plate formation|membrane fusion|protein transport|response to abscisic acid|response to mechanical stimulus|response to other organism|vesicle-mediated transport
Os02g0529800	37.5796	155.073	2.04492	1.51602e-17	CYP71Z6	Cytochrome P450 family protein. (Os02t0529800-00)
Os02g0536500	20.5359	46.7753	1.1876	0.00181613		Similar to H0622F05.5 protein. (Os02t0536500-01)
Os02g0569900	1.196	30.1894	4.65775	0.000724873	CYP76M7	Cytochrome P450 family protein. (Os02t0569900-01)			dosa00904	Diterpenoid biosynthesis
Os02g0572600	1209.54	538.905	-1.16636	1.47111e-17		Protein kinase PKN/PRK1%2C effector domain containing protein. (Os02t0572600-01)
Os02g0574100	12.8573	4.63342	-1.47244	0.0392513	MST1	Sugar/inositol transporter domain containing protein. (Os02t0574100-01)	GO:0005887,GO:0005351,GO:0005355,GO:0008645	integral component of plasma membrane|carbohydrate:proton symporter activity|glucose transmembrane transporter activity|hexose transmembrane transport
Os02g0575000	76.8367	30.2643	-1.34418	0.00166295		Conserved hypothetical protein. (Os02t0575000-01)
Os02g0576600	13.1746	4.06271	-1.69725	0.0245515	SUT5	Sucrose transporter. (Os02t0576600-01)	GO:0005887,GO:0042951,GO:0005364,GO:0042950,GO:0008506,GO:0015768,GO:0005985,GO:0015770	integral component of plasma membrane|arbutin transmembrane transporter activity|maltose:proton symporter activity|salicin transmembrane transporter activity|sucrose:proton symporter activity|maltose transport|sucrose metabolic process|sucrose transport
Os02g0580600	26.8921	9.56312	-1.49163	0.00466933	At5g07800	Similar to Dimethylaniline monooxygenase-like protein. (Os02t0580600-01)	GO:0050660,GO:0004497,GO:0004499,GO:0050661	flavin adenine dinucleotide binding|monooxygenase activity|N,N-dimethylaniline monooxygenase activity|NADP binding
Os02g0584700	241.16	109.287	-1.14186	6.72529e-06	PIK-1	Heavy metal transport/detoxification protein domain containing protein. (Os02t0584700-01)	GO:0043531,GO:0005524,GO:0009870,GO:0042742,GO:0009626	ADP binding|ATP binding|defense response signaling pathway, resistance gene-dependent|defense response to bacterium|plant-type hypersensitive response
Os02g0585200	105.373	52.0855	-1.01655	5.62439e-05	PIK-1	Heavy metal transport/detoxification protein domain containing protein. (Os02t0585200-01)	GO:0043531,GO:0005524,GO:0009870,GO:0042742,GO:0009626	ADP binding|ATP binding|defense response signaling pathway, resistance gene-dependent|defense response to bacterium|plant-type hypersensitive response
Os02g0588700	33.8812	69.2301	1.03091	0.00035835		Conserved hypothetical protein. (Os02t0588700-01)
Os02g0589400	333.502	166.392	-1.00311	2.07121e-10	GT4	UDP-glucuronosyl/UDP-glucosyltransferase family protein. (Os02t0589400-01)	GO:0016021,GO:0016758	integral component of membrane|transferase activity, transferring hexosyl groups
Os02g0592833	44.1459	93.3289	1.08004	6.99693e-05	FLZ15	Protein of unknown function DUF581 family protein. (Os02t0592833-00)	GO:0000932,GO:0046872	P-body|metal ion binding
Os02g0595900	4798.04	2231.39	-1.10451	6.09783e-10	NAR2.1	Partner protein of NRT2%2C Activator for NRT2%2C High-affinity nitrate transport (Os02t0595900-01)	GO:0016021,GO:0005886,GO:0015112,GO:0042128,GO:0015706,GO:0010167	integral component of membrane|plasma membrane|nitrate transmembrane transporter activity|nitrate assimilation|nitrate transport|response to nitrate
Os02g0596300	947.523	365.942	-1.37254	2.00984e-10	CYP86B1	Cytochrome P450 domain containing protein. (Os02t0596300-01)	GO:0005783,GO:0005789,GO:0016021,GO:0020037,GO:0005506,GO:0004497,GO:0016705,GO:0071555,GO:0010345,GO:0042761	endoplasmic reticulum|endoplasmic reticulum membrane|integral component of membrane|heme binding|iron ion binding|monooxygenase activity|oxidoreductase activity, acting on paired donors, with incorporation or reduction of molecular oxygen|cell wall organization|suberin biosynthetic process|very long-chain fatty acid biosynthetic process
Os02g0605900	67.9622	160.601	1.24068	1.25612e-09	Cht6	Similar to Chitinase (EC 3.2.1.14) A. (Os02t0605900-01)	GO:0008061,GO:0004568,GO:0016998,GO:0006032,GO:0006952,GO:0000272	chitin binding|chitinase activity|cell wall macromolecule catabolic process|chitin catabolic process|defense response|polysaccharide catabolic process	dosa00520	Amino sugar and nucleotide sugar metabolism
Os02g0620500	54.7882	16.6814	-1.71562	0.000424331	AMT1-3	Similar to Ammonium transporter Amt1%3B2 (Fragment). (Os02t0620500-00)	GO:0005887,GO:0008519,GO:0072488	integral component of plasma membrane|ammonium transmembrane transporter activity|ammonium transmembrane transport
Os02g0620600	670.653	288.678	-1.21611	1.00647e-05	AMT1-2	Ammonium transporter%2C Ammonium uptake (Os02t0620600-01)	GO:0005887,GO:0008519,GO:0072488	integral component of plasma membrane|ammonium transmembrane transporter activity|ammonium transmembrane transport
Os02g0621850	29.4637	12.6691	-1.21763	0.0122042	FAO2	Hypothetical gene. (Os02t0621850-01)	GO:0016021,GO:0050660,GO:0046577	integral component of membrane|flavin adenine dinucleotide binding|long-chain-alcohol oxidase activity
Os02g0623600	1.68003	10.5305	2.64802	0.00576366	WAK5	Similar to OSIGBa0145M07.8 protein. (Os02t0623600-01)
Os02g0630300	22.5244	47.1999	1.0673	0.00286154	GA2OX6	2OG-Fe(II) oxygenase domain containing protein. (Os02t0630300-01)%3BSimilar to cDNA clone:002-146-E04%2C full insert sequence. (Os02t0630300-02)	GO:0005737,GO:0005634,GO:0051213,GO:0045543,GO:0046872,GO:0009685	cytoplasm|nucleus|dioxygenase activity|gibberellin 2-beta-dioxygenase activity|metal ion binding|gibberellin metabolic process	dosa00904	Diterpenoid biosynthesis
Os02g0632700	7.3693	22.7305	1.62503	0.00346056		Conserved hypothetical protein. (Os02t0632700-01)
Os02g0638650	9.59539	23.3374	1.28223	0.00759819	ERF053	Pathogenesis-related transcriptional factor and ERF domain containing protein. (Os02t0638650-01)	GO:0005737,GO:0005634,GO:0003700,GO:0043565,GO:0009873,GO:1900036,GO:0045893,GO:2000070,GO:0009651	cytoplasm|nucleus|DNA-binding transcription factor activity|sequence-specific DNA binding|ethylene-activated signaling pathway|positive regulation of cellular response to heat|positive regulation of transcription, DNA-templated|regulation of response to water deprivation|response to salt stress
Os02g0642200	121.695	32.6448	-1.89835	4.32301e-06		Similar to Remorin. (Os02t0642200-01)
Os02g0644000	266.523	636.012	1.25479	3.08717e-21	VPE1	Similar to C13 endopeptidase NP1 (Fragment). (Os02t0644000-01)%3BVacuolar processing enzyme%2C Asparaginyl endopeptidase%2C Mediationn of GA-induced programmed cell death in aleurone layers (Os02t0644000-02)	GO:0000326,GO:0004197,GO:0045735,GO:1990019,GO:0051603,GO:0006624	protein storage vacuole|cysteine-type endopeptidase activity|nutrient reservoir activity|protein storage vacuole organization|proteolysis involved in cellular protein catabolic process|vacuolar protein processing
Os02g0649300	2.22209	25.9423	3.54532	0.0017411	HOX24	HD-ZIP I protein%2C Transcription activator%2C Stress response%2C Panicle development (Os02t0649300-01)	GO:0005634,GO:0003700,GO:0043565	nucleus|DNA-binding transcription factor activity|sequence-specific DNA binding
Os02g0650300	6400.55	2327.39	-1.45949	1.12223e-12	YSL15	Iron-phytosiderophore transporter%2C Iron homeostasis (Os02t0650300-01)%3BSimilar to Iron-phytosiderophore transporter YSL15. (Os02t0650300-02)	GO:0016021,GO:0005886,GO:0051980,GO:0006811,GO:0055072,GO:0010039,GO:0048316	integral component of membrane|plasma membrane|iron-nicotianamine transmembrane transporter activity|ion transport|iron ion homeostasis|response to iron ion|seed development
Os02g0651900	26.4491	55.3104	1.06433	0.00151951		Hypothetical protein. (Os02t0651900-01)
Os02g0656600	125.996	56.1473	-1.16609	0.0028762	DREB3	Similar to Dehydration responsive element binding protein 2B (DREB2B protein). (Os02t0656600-00)	GO:0005634,GO:0003700,GO:0043565,GO:0009873,GO:0045893	nucleus|DNA-binding transcription factor activity|sequence-specific DNA binding|ethylene-activated signaling pathway|positive regulation of transcription, DNA-templated
Os02g0658000	5.972	62.166	3.37984	8.97613e-15	VAB	Pleckstrin-like domain containing protein. (Os02t0658000-01)	GO:0009734,GO:0010305,GO:0010087,GO:0009733	auxin-activated signaling pathway|leaf vascular tissue pattern formation|phloem or xylem histogenesis|response to auxin
Os02g0658200	2.69242	9.72226	1.85239	0.0352902		Zinc finger%2C PHD-type domain containing protein. (Os02t0658200-01)
Os02g0665350	7.62063	1.54704	-2.3004	0.0310652	SBT1.4	Hypothetical gene. (Os02t0665350-01)	GO:0048046,GO:0009505,GO:0005774,GO:0005773,GO:0004252,GO:0010150,GO:0010223	apoplast|plant-type cell wall|vacuolar membrane|vacuole|serine-type endopeptidase activity|leaf senescence|secondary shoot formation
Os02g0684100	4119.74	1679.14	-1.29483	3.11182e-07	SOT13	Sulfotransferase domain domain containing protein. (Os02t0684100-00)	GO:0005737,GO:1990135,GO:0008146,GO:0009812	cytoplasm|flavonoid sulfotransferase activity|sulfotransferase activity|flavonoid metabolic process
Os02g0684900	6.1693	21.8866	1.82687	0.00394797	PRAF1	Similar to Chromosome condensation regulator protein (Fragment). (Os02t0684900-01)	GO:0046872,GO:0070300,GO:0035091,GO:0017112	metal ion binding|phosphatidic acid binding|phosphatidylinositol binding|Rab guanyl-nucleotide exchange factor activity
Os02g0689000	73.0266	34.4754	-1.08286	0.000399117		Pectinesterase inhibitor domain containing protein. (Os02t0689000-01)
Os02g0695600	306.614	152.362	-1.00892	2.14706e-09		Conserved hypothetical protein. (Os02t0695600-01)
Os02g0696200	41.6122	19.6602	-1.08173	0.00542276	OPT4	Hypothetical protein. (Os02t0696200-00)	GO:0005887,GO:0016020,GO:0035673,GO:0015031,GO:0080167	integral component of plasma membrane|membrane|oligopeptide transmembrane transporter activity|protein transport|response to karrikin
Os02g0700500	2501.42	1176.61	-1.0881	4.78988e-25	PUT1	Polyamine uptake transporter%2C High-affinity spermidine transporter%2C Import of spermidine transported via phloem%2C Polyamine uptake (Os02t0700500-01)	GO:0016021,GO:0005886,GO:0015203,GO:0015293	integral component of membrane|plasma membrane|polyamine transmembrane transporter activity|symporter activity
Os02g0723200	1118.87	478.077	-1.22673	9.46747e-15	GT7	Similar to Alpha galactosyltransferase (Fragment). (Os02t0723200-01)	GO:0005768,GO:0000139,GO:0016021,GO:0005802,GO:0008378	endosome|Golgi membrane|integral component of membrane|trans-Golgi network|galactosyltransferase activity
Os02g0723400	18.9284	41.5682	1.13493	0.00767719	IAA8	Similar to Isoform 2 of Auxin-responsive protein IAA8. (Os02t0723400-01)%3BAUX/IAA protein family protein. (Os02t0723400-02)	GO:0005634,GO:0009734,GO:0006355,GO:0009733	nucleus|auxin-activated signaling pathway|regulation of transcription, DNA-templated|response to auxin
Os02g0726000	22.3916	6.86698	-1.70521	0.0080588	FLA2	FAS1 domain domain containing protein. (Os02t0726000-01)	GO:0031225,GO:0046658,GO:0016020,GO:0005886,GO:0005774	anchored component of membrane|anchored component of plasma membrane|membrane|plasma membrane|vacuolar membrane
Os02g0727966	11.5758	23.7869	1.03905	0.0226722		Conserved hypothetical protein. (Os02t0727966-01)
Os02g0730800	16.4824	37.5653	1.18848	0.0438824	ORRM1	Nucleotide-binding%2C alpha-beta plait domain containing protein. (Os02t0730800-01)	GO:0009507,GO:0005739,GO:0003723,GO:0016554,GO:0080156,GO:0006397	chloroplast|mitochondrion|RNA binding|cytidine to uridine editing|mitochondrial mRNA modification|mRNA processing
Os02g0731900	13.0997	39.3566	1.58708	0.00102508	CUT1	Similar to 3-ketoacyl-CoA synthase. (Os02t0731900-01)	GO:0005783,GO:0005789,GO:0016021,GO:0102336,GO:0102337,GO:0102338,GO:0102756,GO:0006633,GO:0009409,GO:0009416,GO:0009826,GO:0010025	endoplasmic reticulum|endoplasmic reticulum membrane|integral component of membrane|3-oxo-arachidoyl-CoA synthase activity|3-oxo-cerotoyl-CoA synthase activity|3-oxo-lignoceronyl-CoA synthase activity|very-long-chain 3-ketoacyl-CoA synthase activity|fatty acid biosynthetic process|response to cold|response to light stimulus|unidimensional cell growth|wax biosynthetic process	dosa00062,dosa04626	Fatty acid elongation|Plant-pathogen interaction
Os02g0736900	23.9443	68.2003	1.51009	9.00667e-07		Conserved hypothetical protein. (Os02t0736900-01)
Os02g0744700	248.227	104.237	-1.2518	4.85542e-12	SSII-2	Similar to Starch synthase isoform zSTSII-2 (EC 2.4.1.21). (Os02t0744700-01)%3BSimilar to Soluble starch synthase 2-2%2C chloroplastic/amyloplastic. (Os02t0744700-02)	GO:0009501,GO:0009507,GO:0033201,GO:0004373,GO:0009011,GO:0019252	amyloplast|chloroplast|alpha-1,4-glucan synthase activity|glycogen (starch) synthase activity|starch synthase activity|starch biosynthetic process	dosa00500	Starch and sucrose metabolism
Os02g0744900	7.57954	16.3445	1.10862	0.0405767	CHLP	Geranylgeranyl reductase (EC:1.3.1.83)%2C Chlorophyll and &alpha%3B-tocopherol synthesis%2C Response to light stress%2C Protection of photooxidative damage (Os02t0744900-01)	GO:0009941,GO:0009535,GO:0071949,GO:0102067,GO:0045550,GO:0016627,GO:0015995,GO:0015979,GO:0010189	chloroplast envelope|chloroplast thylakoid membrane|FAD binding|geranylgeranyl diphosphate reductase activity|geranylgeranyl reductase activity|oxidoreductase activity, acting on the CH-CH group of donors|chlorophyll biosynthetic process|photosynthesis|vitamin E biosynthetic process	dosa00860,dosa00900	Porphyrin and chlorophyll metabolism|Terpenoid backbone biosynthesis
Os02g0745100	17911.5	8874.88	-1.01309	2.01941e-26	NIP2-1	Aquaporin NIP III subfamily protein%2C Aquaporin%2C Silicon influx transporter%2C Arsenic species (As) uptake%2C Arsenite efflux%2C Selenite (Se) uptake%2C Water transport (Os02t0745100-01)	GO:0048226,GO:0016021,GO:0016020,GO:0005886,GO:0015267,GO:0015115,GO:0005215,GO:0015708	Casparian strip|integral component of membrane|membrane|plasma membrane|channel activity|silicate transmembrane transporter activity|transporter activity|silicic acid import across plasma membrane
Os02g0745400	57.7547	26.849	-1.10507	0.000666337	GAUT9	Glycosyl transferase%2C family 8 protein. (Os02t0745400-01)%3BGlycosyl transferase%2C family 8 protein. (Os02t0745400-02)	GO:0005768,GO:0005794,GO:0000139,GO:0016021,GO:0005802,GO:0047262,GO:0045489	endosome|Golgi apparatus|Golgi membrane|integral component of membrane|trans-Golgi network|polygalacturonate 4-alpha-galacturonosyltransferase activity|pectin biosynthetic process	dosa00520	Amino sugar and nucleotide sugar metabolism
Os02g0747900	79.1368	161.526	1.02934	4.02148e-07	ILI5	Atypical basic helix-loop-helix protein%2C Control of cell elongation%2C Regulator of grain size and leaf angle (Os02t0747900-01)	GO:0005634,GO:0046983,GO:0080113	nucleus|protein dimerization activity|regulation of seed growth
Os02g0749700	2.3566	23.2263	3.30098	3.78723e-06	LAC9	Laccase%2C Lignin biosynthesis%2C Response to Cu stress of rice roots (Os02t0749700-01)	GO:0048046,GO:0005507,GO:0052716,GO:0016722,GO:0046274	apoplast|copper ion binding|hydroquinone:oxygen oxidoreductase activity|oxidoreductase activity, oxidizing metal ions|lignin catabolic process
Os02g0758200	144.767	27.0639	-2.41929	1.97823e-12		Conserved hypothetical protein. (Os02t0758200-01)
Os02g0776600	50.7879	116.473	1.19744	3.09995e-05		Hypothetical conserved gene. (Os02t0776600-00)
Os02g0777400	1.80085	8.83448	2.29447	0.0234587	ER2	ERECTA family protein%2C OsERECTA2 receptor-like kinase%2C Regulation of cell proliferation and cell growth%2C Regulation of germline cell specification during megasporogenesis (Os02t0777400-01)
Os02g0779400	39.9562	11.0811	-1.85031	1.1569e-05		Hypothetical conserved gene. (Os02t0779400-00)
Os02g0784801	35.616	16.3285	-1.12514	0.00879086	RPT1A	Non-protein coding transcript. (Os02t0784801-00)	GO:0005737,GO:0005634,GO:0008540,GO:0005524,GO:0016787,GO:0017025,GO:0045899,GO:0030163	cytoplasm|nucleus|proteasome regulatory particle, base subcomplex|ATP binding|hydrolase activity|TBP-class protein binding|positive regulation of RNA polymerase II transcriptional preinitiation complex assembly|protein catabolic process
Os02g0791300	12.0108	102.047	3.08683	2.20698e-14		Hypothetical conserved gene. (Os02t0791300-01)
Os02g0802500	56.3662	149.213	1.40447	2.48684e-10		Similar to H(+)-translocating (Pyrophosphate-ENERGIZED) inorganic pyrophosphatase beta-1 polypeptide (EC 3.6.1.1) (Fragment). (Os02t0802500-01)%3BSimilar to Proton translocating pyrophosphatase. (Os02t0802500-02)	GO:0016021,GO:0005774,GO:0009678,GO:0004427,GO:0046872,GO:1902600	integral component of membrane|vacuolar membrane|hydrogen-translocating pyrophosphatase activity|inorganic diphosphatase activity|metal ion binding|proton transmembrane transport
Os02g0808800	19.6396	5.06158	-1.9561	0.00167393	CCR1	Similar to Cinnamoyl-CoA reductase (EC 1.2.1.44). (Os02t0808800-01)	GO:0005737,GO:0016621,GO:0050662,GO:0016491,GO:0016616,GO:0006952,GO:0009809	cytoplasm|cinnamoyl-CoA reductase activity|coenzyme binding|oxidoreductase activity|oxidoreductase activity, acting on the CH-OH group of donors, NAD or NADP as acceptor|defense response|lignin biosynthetic process	dosa00940	Phenylpropanoid biosynthesis
Os02g0811800	2.25348	37.8975	4.07187	2.15393e-11	CCR1	Similar to Cinnamoyl-CoA reductase (EC 1.2.1.44). (Os02t0811800-01)	GO:0005737,GO:0016621,GO:0050662,GO:0016491,GO:0016616,GO:0006952,GO:0009809	cytoplasm|cinnamoyl-CoA reductase activity|coenzyme binding|oxidoreductase activity|oxidoreductase activity, acting on the CH-OH group of donors, NAD or NADP as acceptor|defense response|lignin biosynthetic process	dosa00940	Phenylpropanoid biosynthesis
Os02g0813000	76.2433	31.3962	-1.28002	3.4008e-05	At2g02240	F-box domain%2C cyclin-like domain containing protein. (Os02t0813000-00)	GO:0009793	embryo development ending in seed dormancy
Os02g0816300	98.8548	212.383	1.10329	3.07086e-07	CLASP	Armadillo-type fold domain containing protein. (Os02t0816300-01)%3BHypothetical conserved gene. (Os02t0816300-02)%3BHypothetical conserved gene. (Os02t0816300-03)	GO:0005938,GO:0009524,GO:0005886,GO:0009506,GO:0005876,GO:0051010,GO:0051301,GO:0043622,GO:0000278,GO:0007026,GO:0051781,GO:0050821,GO:0009826	cell cortex|phragmoplast|plasma membrane|plasmodesma|spindle microtubule|microtubule plus-end binding|cell division|cortical microtubule organization|mitotic cell cycle|negative regulation of microtubule depolymerization|positive regulation of cell division|protein stabilization|unidimensional cell growth
Os02g0818000	6.41017	22.0357	1.78141	0.002034		Similar to Brown planthopper-induced resistance protein 1. (Os02t0818000-01)
Os02g0823200	25.8715	54.0509	1.06295	0.00179927		Similar to OSIGBa0136O08-OSIGBa0153H12.4 protein. (Os02t0823200-00)
Os02g0828100	22.6549	60.5555	1.41844	3.6319e-05		BRO1 domain containing protein. (Os02t0828100-01)
Os02g0833900	330.211	161.038	-1.03598	0.000113118	PER64	Similar to Peroxidase 64 precursor (EC 1.11.1.7) (Atperox P64) (PRXR4) (ATP17a). (Os02t0833900-01)%3BSimilar to Class III peroxidase 32. (Os02t0833900-02)%3BSimilar to Class III peroxidase 32. (Os02t0833900-03)	GO:0005576,GO:0009505,GO:0009506,GO:0020037,GO:0046872,GO:0004601,GO:0042744,GO:0006979	extracellular region|plant-type cell wall|plasmodesma|heme binding|metal ion binding|peroxidase activity|hydrogen peroxide catabolic process|response to oxidative stress	dosa00940	Phenylpropanoid biosynthesis
Os03g0103300	889.46	2291.82	1.36549	2.06199e-20	EARLI1	Hybrid proline- or glycine-rich protein%2C Controll of low-temperature germinability%2C Pre-harvest sprouting resistance (Os03t0103300-01)	GO:0009707,GO:0005783,GO:0005576,GO:0009505,GO:0009506,GO:0050832,GO:0009682,GO:0009737,GO:0009409,GO:0009651	chloroplast outer membrane|endoplasmic reticulum|extracellular region|plant-type cell wall|plasmodesma|defense response to fungus|induced systemic resistance|response to abscisic acid|response to cold|response to salt stress
Os03g0107300	14922.7	5607.06	-1.4122	5.22547e-19	LSI2	Anion transporter%2C Silicon efflux transporter%2C Arsenic species (As) uptake (Os03t0107300-01)	GO:0016021,GO:0005886,GO:0055085	integral component of membrane|plasma membrane|transmembrane transport
Os03g0108300	4.52467	27.4351	2.60014	4.0897e-06	XTH32	Similar to xyloglucan endotransglucosylase/hydrolase protein 32. (Os03t0108300-01)%3BXyloglucan endotransglucosylase/hydrolase%2C Regulation of growth and development (Os03t0108300-02)	GO:0048046,GO:0005618,GO:0004553,GO:0016762,GO:0042546,GO:0016998,GO:0071555,GO:0010411	apoplast|cell wall|hydrolase activity, hydrolyzing O-glycosyl compounds|xyloglucan:xyloglucosyl transferase activity|cell wall biogenesis|cell wall macromolecule catabolic process|cell wall organization|xyloglucan metabolic process
Os03g0111200	5148.73	2340.53	-1.13738	0.00191102	At3g61260	Similar to Remorin. (Os03t0111200-01)	GO:0005886,GO:0009506,GO:0005773	plasma membrane|plasmodesma|vacuole
Os03g0116600	21.446	9.83457	-1.12477	0.0221837		Conserved hypothetical protein. (Os03t0116600-01)
Os03g0121300	451.692	161.215	-1.48636	1.37722e-11	GSVIVT00037159001	Similar to Peroxidase 1. (Os03t0121300-01)%3BSimilar to Peroxidase 5. (Os03t0121300-02)	GO:0005576,GO:0020037,GO:0046872,GO:0004601,GO:0042744,GO:0006979	extracellular region|heme binding|metal ion binding|peroxidase activity|hydrogen peroxide catabolic process|response to oxidative stress	dosa00940	Phenylpropanoid biosynthesis
Os03g0121700	196.263	87.6989	-1.16216	6.82489e-08	At3g12390	Similar to Nascent polypeptide-associated complex alpha subunit-like protein 3 (NAC-alpha-like protein 3) (Alpha-NAC-like protein 3). (Os03t0121700-01)	GO:0005829,GO:0022626,GO:0005854,GO:0009506,GO:0015031,GO:0009651	cytosol|cytosolic ribosome|nascent polypeptide-associated complex|plasmodesma|protein transport|response to salt stress
Os03g0133650	11.3254	2.81317	-2.0093	0.0151239	AAE1	Hypothetical gene. (Os03t0133650-00)	GO:0005777,GO:0016874,GO:0006631	peroxisome|ligase activity|fatty acid metabolic process
Os03g0133800	2203.08	1060.46	-1.05482	1.13747e-16	AAE1	Similar to predicted protein. (Os03t0133800-01)	GO:0005777,GO:0016874,GO:0006631	peroxisome|ligase activity|fatty acid metabolic process
Os03g0140100	34.1543	14.0498	-1.28151	0.00511282	Cyp96T1	Cytochrome P450 family protein. (Os03t0140100-01)%3BSimilar to Cytochrome P450 family protein. (Os03t0140100-02)	GO:0016021,GO:0020037,GO:0005506,GO:0004497,GO:0016705,GO:0009820	integral component of membrane|heme binding|iron ion binding|monooxygenase activity|oxidoreductase activity, acting on paired donors, with incorporation or reduction of molecular oxygen|alkaloid metabolic process
Os03g0140200	123.988	45.097	-1.45909	1.9672e-09	CYP86B1	Similar to Cytochrome P450 86A1 (EC 1.14.-.-) (CYPLXXXVI) (P450-dependent fatty acid omega-hydroxylase). (Os03t0140200-01)%3BCytochrome P450 family member%2C Leaf cuticular wax synthesis (Os03t0140200-02)	GO:0005783,GO:0005789,GO:0016021,GO:0020037,GO:0005506,GO:0004497,GO:0016705,GO:0071555,GO:0010345,GO:0042761	endoplasmic reticulum|endoplasmic reticulum membrane|integral component of membrane|heme binding|iron ion binding|monooxygenase activity|oxidoreductase activity, acting on paired donors, with incorporation or reduction of molecular oxygen|cell wall organization|suberin biosynthetic process|very long-chain fatty acid biosynthetic process
Os03g0150200	9.99893	1.53637	-2.70225	0.00430905	ERF098	Similar to Ethylene-responsive transcription factor 5 (Ethylene-responsive element binding factor 5 homolog) (EREBP-4) (NtERF4). (Os03t0150200-00)	GO:0005634,GO:0003677,GO:0003700,GO:0009873,GO:0010200	nucleus|DNA binding|DNA-binding transcription factor activity|ethylene-activated signaling pathway|response to chitin
Os03g0150800	1193.14	489.021	-1.2868	4.59027e-05	PTH1-2	Pi transporter%2C Pi homeostasis%2C Selenite uptake (Os03t0150800-01)	GO:0016021,GO:0005315,GO:0015293,GO:0006817	integral component of membrane|inorganic phosphate transmembrane transporter activity|symporter activity|phosphate ion transport
Os03g0152000	329.854	161.849	-1.02717	1.73741e-10	HIPP05	Heavy metal transport/detoxification protein domain containing protein. (Os03t0152000-01)	GO:0005507,GO:0030001	copper ion binding|metal ion transport
Os03g0169400	19.1071	6.19112	-1.62583	0.0084531	RPL18	Ribosomal protein L18/L5 domain containing protein. (Os03t0169400-01)	GO:0009507,GO:0005840,GO:0019843,GO:0003735,GO:0006412	chloroplast|ribosome|rRNA binding|structural constituent of ribosome|translation
Os03g0169500	547.295	237.724	-1.20303	2.12725e-05	CSLA4	Similar to Cellulose synthase-like A1. (Os03t0169500-01)	GO:0000139,GO:0016021,GO:0047259,GO:0071555	Golgi membrane|integral component of membrane|glucomannan 4-beta-mannosyltransferase activity|cell wall organization
Os03g0170900	58.3364	127.116	1.12368	0.000337294	SUT1	Sucrose transporter%2C Required for apoplastic phloem sucrose loading%2C Essential for normal pollen germination (Os03t0170900-01)%3BSimilar to Sucrose transporter. (Os03t0170900-02)	GO:0005887,GO:0005364,GO:0042950,GO:0008506,GO:0015768,GO:0009846,GO:0005985,GO:0015770	integral component of plasma membrane|maltose:proton symporter activity|salicin transmembrane transporter activity|sucrose:proton symporter activity|maltose transport|pollen germination|sucrose metabolic process|sucrose transport
Os03g0171300	287.963	69.1323	-2.05845	4.30374e-06	ILI6	Atypical non-DNA-binding bHLH protein%2C Inhibitor of a typical bHLH%2C Positive regulation of grain length and weight (Os03t0171300-01)	GO:0005634,GO:0046983,GO:0009742,GO:0080113	nucleus|protein dimerization activity|brassinosteroid mediated signaling pathway|regulation of seed growth
Os03g0171950	11.8449	1.9586	-2.59637	0.00346292	AGT2	Non-protein coding transcript. (Os03t0171950-00)	GO:0016020,GO:0005739,GO:0005774,GO:0008453,GO:0030170,GO:0008270,GO:0009853,GO:0046686	membrane|mitochondrion|vacuolar membrane|alanine-glyoxylate transaminase activity|pyridoxal phosphate binding|zinc ion binding|photorespiration|response to cadmium ion
Os03g0180800	48.1295	19.1257	-1.33141	0.00736428	TIFY11A	TIFY domain-containing transcriptional regulator%2C Salt and dehydration stress tolerance (Os03t0180800-01)	GO:0005634	nucleus	dosa04075	Plant hormone signal transduction
Os03g0180900	1199.29	561.647	-1.09444	5.02918e-17	TIFY11C	Tify domain containing protein. (Os03t0180900-01)	GO:0031347,GO:2000022,GO:0009611	regulation of defense response|regulation of jasmonic acid mediated signaling pathway|response to wounding	dosa04075	Plant hormone signal transduction
Os03g0181100	1025.29	456.579	-1.1671	4.34969e-13	TIFY11B	Tify domain containing protein. (Os03t0181100-01)%3BTify domain containing protein. (Os03t0181100-02)	GO:0031347,GO:2000022,GO:0009611	regulation of defense response|regulation of jasmonic acid mediated signaling pathway|response to wounding	dosa04075	Plant hormone signal transduction
Os03g0181675	16.2624	4.05677	-2.00314	0.00258784	ABCB19	ABC transporter%2C transmembrane domain domain containing protein. (Os03t0181675-00)	GO:0016021,GO:0005886,GO:0005524,GO:0042626,GO:0010329,GO:0010541,GO:0043481,GO:0009926,GO:0060918,GO:0009734,GO:0010540,GO:0090691,GO:0048527,GO:0009640,GO:0009958,GO:0008361,GO:0009733,GO:0009637,GO:0010218,GO:0009639,GO:0048364,GO:0048443	integral component of membrane|plasma membrane|ATP binding|ATPase activity, coupled to transmembrane movement of substances|auxin efflux transmembrane transporter activity|acropetal auxin transport|anthocyanin accumulation in tissues in response to UV light|auxin polar transport|auxin transport|auxin-activated signaling pathway|basipetal auxin transport|formation of plant organ boundary|lateral r…
Os03g0187525	6.8942	1.1159	-2.62717	0.0247466	At5g49980	Hypothetical protein. (Os03t0187525-00)	GO:0005634,GO:0019005,GO:0010011,GO:0000822,GO:0009734,GO:0016567,GO:0031146	nucleus|SCF ubiquitin ligase complex|auxin binding|inositol hexakisphosphate binding|auxin-activated signaling pathway|protein ubiquitination|SCF-dependent proteasomal ubiquitin-dependent protein catabolic process
Os03g0190300	19.5194	8.8523	-1.14078	0.0355854		Similar to protein binding protein. (Os03t0190300-00)
Os03g0191900	61.5013	258.579	2.07192	1.37871e-12	ERF060	Pathogenesis-related transcriptional factor and ERF domain containing protein. (Os03t0191900-01)	GO:0005634,GO:0003700,GO:0043565,GO:0009873	nucleus|DNA-binding transcription factor activity|sequence-specific DNA binding|ethylene-activated signaling pathway
Os03g0197100	8.27381	56.1922	2.76375	7.27686e-12	PLT5	Similar to Sugar transporter protein. (Os03t0197100-01)	GO:0005887,GO:0005886,GO:0005351,GO:0015591,GO:0015148,GO:0005354,GO:0005355,GO:0015168,GO:0015575,GO:0015145,GO:0005365,GO:0015576,GO:0008645,GO:0010311	integral component of plasma membrane|plasma membrane|carbohydrate:proton symporter activity|D-ribose transmembrane transporter activity|D-xylose transmembrane transporter activity|galactose transmembrane transporter activity|glucose transmembrane transporter activity|glycerol transmembrane transporter activity|mannitol transmembrane transporter activity|monosaccharide transmembrane transporter a…
Os03g0223100	82.8806	37.9466	-1.12706	0.000408841	CYP94A1	Cytochrome P450 family protein. (Os03t0223100-02)	GO:0005789,GO:0016021,GO:0020037,GO:0005506,GO:0004497,GO:0016705	endoplasmic reticulum membrane|integral component of membrane|heme binding|iron ion binding|monooxygenase activity|oxidoreductase activity, acting on paired donors, with incorporation or reduction of molecular oxygen
Os03g0223400	4259.63	1873.22	-1.1852	0.000423609	GLN1-2	Cytosolic glutamine synthetase%2C Ammonium assimilation (Os03t0223400-01)	GO:0005737,GO:0005524,GO:0004356,GO:0006542	cytoplasm|ATP binding|glutamate-ammonia ligase activity|glutamine biosynthetic process	dosa00220,dosa00250,dosa00630,dosa00910	Arginine biosynthesis|Alanine, aspartate and glutamate metabolism|Glyoxylate and dicarboxylate metabolism|Nitrogen metabolism
Os03g0226200	113.211	417.21	1.88176	0.000559618	HB2	Non-symbiotic hemoglobin%2C Phytoglobin%2C Response to low mineral nutrients and abiotic stresses (Os03t0226200-01)	GO:0020037,GO:0046872,GO:0019825	heme binding|metal ion binding|oxygen binding
Os03g0231650	21.843	8.97406	-1.28334	0.0190837	BCAT5	Hypothetical protein. (Os03t0231650-00)	GO:0009507,GO:0004084,GO:0052656,GO:0052654,GO:0052655,GO:0009097,GO:0009098,GO:0009099	chloroplast|branched-chain-amino-acid transaminase activity|L-isoleucine transaminase activity|L-leucine transaminase activity|L-valine transaminase activity|isoleucine biosynthetic process|leucine biosynthetic process|valine biosynthetic process
Os03g0233000	37.5868	16.1747	-1.21649	0.00304541	At5g66650	Protein of unknown function DUF607 family protein. (Os03t0233000-01)	GO:0016021,GO:0005743,GO:0005262,GO:0015292,GO:0051560	integral component of membrane|mitochondrial inner membrane|calcium channel activity|uniporter activity|mitochondrial calcium ion homeostasis
Os03g0234900	682.148	332.456	-1.03692	6.19325e-16	pod	Similar to Peroxidase (EC 1.11.1.7). (Os03t0234900-01)	GO:0005576,GO:0020037,GO:0046872,GO:0004601,GO:0042744,GO:0006979	extracellular region|heme binding|metal ion binding|peroxidase activity|hydrogen peroxide catabolic process|response to oxidative stress	dosa00940	Phenylpropanoid biosynthesis
Os03g0237201	42.4507	19.422	-1.1281	0.00461279	DMAS1	Hypothetical protein. (Os03t0237201-00)	GO:0033707,GO:0008106,GO:0004032,GO:0016491,GO:0034224,GO:1990641,GO:0019290	3''-deamino-3''-oxonicotianamine reductase activity|alcohol dehydrogenase (NADP+) activity|alditol:NADP+ 1-oxidoreductase activity|oxidoreductase activity|cellular response to zinc ion starvation|response to iron ion starvation|siderophore biosynthetic process
Os03g0265900	192.732	57.9316	-1.73417	1.24508e-15		Conserved hypothetical protein. (Os03t0265900-01)
Os03g0268600	19.9842	78.2827	1.96984	1.43947e-08	PP2C30	Similar to Protein phosphatase type 2C. (Os03t0268600-01)	GO:0005634,GO:0046872,GO:0004722,GO:0009738,GO:0009845,GO:0090351	nucleus|metal ion binding|protein serine/threonine phosphatase activity|abscisic acid-activated signaling pathway|seed germination|seedling development	dosa04016,dosa04075	MAPK signaling pathway - plant|Plant hormone signal transduction
Os03g0275100	83.4023	26.4042	-1.65932	1.56409e-08	Os03g0275100	Similar to TA11 protein (Fragment). (Os03t0275100-01)%3BSimilar to TA11 protein (Fragment). (Os03t0275100-02)	GO:0046872,GO:0004722	metal ion binding|protein serine/threonine phosphatase activity
Os03g0277300	11.2851	25.2752	1.1633	0.0212738	HSP70	Heat shock protein 70. (Os03t0277300-01)	GO:0005524	ATP binding	dosa03040,dosa04141,dosa04144	Spliceosome|Protein processing in endoplasmic reticulum|Endocytosis
Os03g0279700	106.032	26.2581	-2.01367	1.21299e-07	ZAT18	Similar to ZPT2-12. (Os03t0279700-01)
Os03g0285300	19.4744	41.4748	1.09065	0.0181758		Conserved hypothetical protein. (Os03t0285300-01)
Os03g0293700	37.5632	11.219	-1.74338	0.0154292		Hypothetical conserved gene. (Os03t0293700-00)
Os03g0296200	21.8173	59.2817	1.44211	5.49905e-05		Conserved hypothetical protein. (Os03t0296200-00)
Os03g0299200	1121.66	447.321	-1.32625	3.16265e-28	TS2	Similar to Alcohol dehydrogenase (Fragment). (Os03t0299200-01)	GO:0016491,GO:0007275	oxidoreductase activity|multicellular organism development
Os03g0299400	20.4143	7.88542	-1.37232	0.0223829	TS2	Hypothetical protein. (Os03t0299400-00)	GO:0016491,GO:0007275	oxidoreductase activity|multicellular organism development
Os03g0299700	7.81717	1.39977	-2.48146	0.0210906		Conserved hypothetical protein. (Os03t0299700-01)
Os03g0301950	114.69	46.8202	-1.29254	0.00153116	PEX11-2	Peroxisomal protein (Os03t0301950-01)	GO:0005779,GO:0005778,GO:0016559,GO:0044375	integral component of peroxisomal membrane|peroxisomal membrane|peroxisome fission|regulation of peroxisome size
Os03g0305050	27.6008	9.97941	-1.46768	0.00380526	AAE7	Hypothetical gene. (Os03t0305050-00)	GO:0005777,GO:0003987,GO:0047760,GO:0006083,GO:0019605,GO:0006097	peroxisome|acetate-CoA ligase activity|butyrate-CoA ligase activity|acetate metabolic process|butyrate metabolic process|glyoxylate cycle
Os03g0305950	53.1753	26.0051	-1.03196	0.00308165	GT4	Similar to Xyloglucan 6-xylosyltransferase (EC 2.4.2.39) (AtXT1). (Os03t0305950-01)	GO:0000139,GO:0016021,GO:0016757	Golgi membrane|integral component of membrane|transferase activity, transferring glycosyl groups
Os03g0308800	23.2864	10.9463	-1.08904	0.0272462	HCF107	Tetratricopeptide-like helical domain containing protein. (Os03t0308800-01)%3BHypothetical conserved gene. (Os03t0308800-02)%3BHypothetical conserved gene. (Os03t0308800-03)	GO:0009507,GO:0009941,GO:0031969,GO:0009570,GO:0005774,GO:0043621,GO:0003727,GO:0006397,GO:1901918,GO:0009657,GO:0006417,GO:0010114,GO:0006396	chloroplast|chloroplast envelope|chloroplast membrane|chloroplast stroma|vacuolar membrane|protein self-association|single-stranded RNA binding|mRNA processing|negative regulation of exoribonuclease activity|plastid organization|regulation of translation|response to red light|RNA processing
Os03g0312100	113.082	242.517	1.10072	0.000486434		Hypothetical conserved gene. (Os03t0312100-00)
Os03g0317900	36.5552	3.08044	-3.56887	1.82887e-10	nep1	Similar to Eukaryotic aspartyl protease family protein. (Os03t0317900-00)	GO:0005576,GO:0004190	extracellular region|aspartic-type endopeptidase activity
Os03g0325600	20.3748	248.233	3.60684	1.55222e-51	WOX6	Similar to WUSCHEL-related homeobox 6. (Os03t0325600-01)%3BHomeodomain-like containing protein. (Os03t0325600-02)	GO:0005634,GO:0003677,GO:0007275	nucleus|DNA binding|multicellular organism development
Os03g0332100	179.471	54.5323	-1.71857	9.32585e-15	CYP714B2	Similar to Cytochrome P450 CYP714B3. (Os03t0332100-00)	GO:0016021,GO:0020037,GO:0005506,GO:0004497,GO:0016705	integral component of membrane|heme binding|iron ion binding|monooxygenase activity|oxidoreductase activity, acting on paired donors, with incorporation or reduction of molecular oxygen	dosa00904	Diterpenoid biosynthesis
Os03g0336400	9.97723	76.4557	2.93791	1.09196e-11	EXPA6	Similar to Alpha-expansin OsEXPA4. (Os03t0336400-01)
Os03g0338400	134.845	673.036	2.31938	7.72917e-57	SCRM2	Basic helix-loop-helix dimerisation region bHLH domain containing protein. (Os03t0338400-01)	GO:0005634,GO:0003677,GO:0003700,GO:0046983,GO:0010444,GO:0006355,GO:0050826	nucleus|DNA binding|DNA-binding transcription factor activity|protein dimerization activity|guard mother cell differentiation|regulation of transcription, DNA-templated|response to freezing
Os03g0339300	84.0713	24.526	-1.77731	0.00352318	PER70	Hypothetical conserved gene. (Os03t0339300-01)%3BSimilar to Peroxidase (EC 1.11.1.7). (Os03t0339300-02)	GO:0005576,GO:0020037,GO:0046872,GO:0004601,GO:0042744,GO:0006979	extracellular region|heme binding|metal ion binding|peroxidase activity|hydrogen peroxide catabolic process|response to oxidative stress	dosa00940	Phenylpropanoid biosynthesis
Os03g0340100	24.7328	2.66591	-3.21372	1.17402e-06	ATL32	Similar to Zinc finger%2C C3HC4 type family protein. (Os03t0340100-00)	GO:0016021,GO:0046872,GO:0016740,GO:0016567	integral component of membrane|metal ion binding|transferase activity|protein ubiquitination
Os03g0370000	394.382	836.173	1.08421	6.68538e-19	PDK	Similar to Pyruvate dehydrogenase kinase isoform 1 (EC 2.7.1.99). (Os03t0370000-01)	GO:0005739,GO:0005524,GO:0009927,GO:0042803,GO:0004740,GO:0046777	mitochondrion|ATP binding|histidine phosphotransfer kinase activity|protein homodimerization activity|pyruvate dehydrogenase (acetyl-transferring) kinase activity|protein autophosphorylation
Os03g0388600	144.446	443.8	1.61938	1.56117e-16	MYB93	Hypothetical conserved gene. (Os03t0388600-01)	GO:0005737,GO:0005634,GO:0003700,GO:0043565,GO:0044212,GO:0030154,GO:0071365,GO:1901332,GO:0040008,GO:0009737,GO:0009733,GO:0009751	cytoplasm|nucleus|DNA-binding transcription factor activity|sequence-specific DNA binding|transcription regulatory region DNA binding|cell differentiation|cellular response to auxin stimulus|negative regulation of lateral root development|regulation of growth|response to abscisic acid|response to auxin|response to salicylic acid
Os03g0397600	24.111	11.7706	-1.0345	0.0245156	At4g31140	Glycoside hydrolase%2C family 17 protein. (Os03t0397600-00)	GO:0031225,GO:0046658,GO:0009505,GO:0005886,GO:0009506,GO:0005773,GO:0042973,GO:0005975,GO:0006952	anchored component of membrane|anchored component of plasma membrane|plant-type cell wall|plasma membrane|plasmodesma|vacuole|glucan endo-1,3-beta-D-glucosidase activity|carbohydrate metabolic process|defense response
Os03g0400200	115.415	49.8047	-1.21247	2.46954e-07	DIR2	Plant disease resistance response protein domain containing protein. (Os03t0400200-00)	GO:0048046	apoplast
Os03g0404800	488.332	154.204	-1.66303	1.80517e-06	3BETAHSD/D1	NAD(P)-binding domain containing protein. (Os03t0404800-01)	GO:0005789,GO:0016021,GO:0016020,GO:0003854,GO:0103066,GO:0103067,GO:0016491,GO:0016616,GO:0047012,GO:0016126	endoplasmic reticulum membrane|integral component of membrane|membrane|3-beta-hydroxy-delta5-steroid dehydrogenase activity|4alpha-carboxy-4beta-methyl-5alpha-cholesta-8-en-3beta-ol:NAD(P)+ 3-oxidoreductase (decarboxylating) activity|4alpha-carboxy-5alpha-cholesta-8-en-3beta-ol:NAD(P)+ 3-dehydrogenase (decarboxylating) activity|oxidoreductase activity|oxidoreductase activity, acting on the CH-OH …	dosa00100	Steroid biosynthesis
Os03g0407050	28.8145	10.9688	-1.39339	0.00421287		Hypothetical protein. (Os03t0407050-00)
Os03g0415351	24.3405	48.7753	1.0028	0.00530963		Conserved hypothetical protein. (Os03t0415351-00)
Os03g0415500	4.22024	15.5554	1.88202	0.0142828	TIM17-1	Mitochondrial import inner membrane translocase%2C subunit Tim17/22 family protein. (Os03t0415500-01)	GO:0031305,GO:0005744,GO:0030150	integral component of mitochondrial inner membrane|TIM23 mitochondrial import inner membrane translocase complex|protein import into mitochondrial matrix
Os03g0416400	20.4553	42.5197	1.05566	0.00748569	PLP3	Similar to Patatin-like phospholipase family protein%2C expressed. (Os03t0416400-00)	GO:0016787,GO:0006952,GO:0016042	hydrolase activity|defense response|lipid catabolic process
Os03g0417700	50.7133	104.387	1.04151	5.22825e-05	CYP78A5	Similar to Phytochrome P450. (Os03t0417700-01)%3BCytochrome P450 paralogue%2C Promotion of grain growth (Os03t0417700-02)	GO:0005783,GO:0016021,GO:0016020,GO:0020037,GO:0005506,GO:0016709,GO:0048437,GO:0035265,GO:0008284,GO:0046622,GO:0040009	endoplasmic reticulum|integral component of membrane|membrane|heme binding|iron ion binding|oxidoreductase activity,acting on paired donors, with incorporation or reduction of molecular oxygen, NAD(P)H as one donor, and incorporation of one atom of oxygen|floral organ development|organ growth|positive regulation of cell proliferation|positive regulation of organ growth|regulation of growth rate
Os03g0418000	24.294	68.2456	1.49014	6.08427e-06	Cht12	Similar to Basic endochitinase 2 precursor (EC 3.2.1.14). (Os03t0418000-00)	GO:0016231,GO:0008061,GO:0004568,GO:0008843,GO:0006040,GO:0016998,GO:0006032,GO:0050832,GO:0000272	beta-N-acetylglucosaminidase activity|chitin binding|chitinase activity|endochitinase activity|amino sugar metabolic process|cell wall macromolecule catabolic process|chitin catabolic process|defense response to fungus|polysaccharide catabolic process	dosa00520,dosa04016	Amino sugar and nucleotide sugar metabolism|MAPK signaling pathway - plant
Os03g0422600	174.545	78.6388	-1.15029	2.36815e-05		Similar to Progesterone 5-beta-reductase. (Os03t0422600-00)	GO:0050662,GO:0047787,GO:0000166	coenzyme binding|delta4-3-oxosteroid 5beta-reductase activity|nucleotide binding
Os03g0425600	34.9886	11.0948	-1.657	0.000144197	UGD1	UDP-glucose dehydrogenase. (Os03t0425600-00)	GO:0005829,GO:0005634,GO:0051287,GO:0003979,GO:0006024,GO:0006065	cytosol|nucleus|NAD binding|UDP-glucose 6-dehydrogenase activity|glycosaminoglycan biosynthetic process|UDP-glucuronate biosynthetic process	dosa00040,dosa00053,dosa00520	Pentose and glucuronate interconversions|Ascorbate and aldarate metabolism|Amino sugar and nucleotide sugar metabolism
Os03g0445700	48.1847	106.572	1.14519	8.50532e-05	LBD37	LATERAL ORGAN BOUNDARIES DOMAIN (LBD) protein%2C Transcriptional activator%2C Regulation of heading date and yield (Os03t0445700-01)	GO:0006807,GO:0060776	nitrogen compound metabolic process|simple leaf morphogenesis
Os03g0559700	485.591	177.065	-1.45546	3.25197e-19		Conserved hypothetical protein. (Os03t0559700-00)
Os03g0571700	9.60032	40.425	2.07409	5.7807e-06	DTX40	Similar to TRANSPARENT TESTA 12 protein. (Os03t0571700-01)	GO:0016021,GO:0005774,GO:0005773,GO:0015297,GO:0015238,GO:0006855	integral component of membrane|vacuolar membrane|vacuole|antiporter activity|drug transmembrane transporter activity|drug transmembrane transport
Os03g0593600	434.803	99.7348	-2.12419	8.9662e-11	CYP71Z16	Similar to Cytochrome P450 family protein%2C expressed. (Os03t0593600-00)
Os03g0594100	26.5287	4.34658	-2.6096	0.00416634	CYP71Z18	Cytochrome P450 family protein. (Os03t0594100-01)
Os03g0594900	49.6052	20.8627	-1.24957	0.0120675	CYP71Z16	Cytochrome P450 family protein. (Os03t0594900-01)
Os03g0596700	1.93536	18.1571	3.22986	4.15777e-05		Hypothetical conserved gene. (Os03t0596700-00)
Os03g0598002	15.4506	5.75404	-1.42501	0.045008		Hypothetical gene. (Os03t0598002-00)
Os03g0608000	148.538	319.213	1.10368	5.64447e-08		Hypothetical protein. (Os03t0608000-01)
Os03g0618300	533.654	1207.23	1.17773	2.14085e-24	At5g05600	Isopenicillin N synthase family protein. (Os03t0618300-01)	GO:0005829,GO:0051213,GO:0120091,GO:0046872,GO:0097237,GO:0009813,GO:2000022,GO:0080167	cytosol|dioxygenase activity|jasmonic acid hydrolase|metal ion binding|cellular response to toxic substance|flavonoid biosynthetic process|regulation of jasmonic acid mediated signaling pathway|response to karrikin
Os03g0619875	10.2592	34.4149	1.74612	0.000313417		Conserved hypothetical protein. (Os03t0619875-01)
Os03g0624300	5.09736	18.5401	1.86283	0.0016287		Conserved hypothetical protein. (Os03t0624300-01)
Os03g0625300	20.804	53.977	1.37548	4.27503e-05	JGB	Similar to nucleotide binding protein. (Os03t0625300-00)	GO:0005737,GO:0005634,GO:0009846	cytoplasm|nucleus|pollen germination
Os03g0628800	5034.45	1655.04	-1.60497	1.14403e-56	NADKC	Similar to H1flk (Fragment). (Os03t0628800-01)
Os03g0642900	17.4674	38.5073	1.14047	0.00549832	SPCC777.06c	Similar to Hydrolase-like protein. (Os03t0642900-00)	GO:0005829,GO:0005634,GO:0016787	cytosol|nucleus|hydrolase activity
Os03g0643700	415.869	59.9325	-2.79472	4.37625e-06	GSTU1	Similar to GST6 protein (EC 2.5.1.18). (Os03t0643700-01)	GO:0004364	glutathione transferase activity	dosa00480	Glutathione metabolism
Os03g0643800	15.2002	4.2313	-1.84491	0.0164786	AS	Similar to hydroquinone glucosyltransferase. (Os03t0643800-00)	GO:0050505	hydroquinone glucosyltransferase activity
Os03g0645900	39.4457	108.165	1.45529	7.3214e-05	NCED3	Carotenoid oxygenase family protein. (Os03t0645900-00)	GO:0009507,GO:0009570,GO:0045549,GO:0010436,GO:0046872,GO:0009688,GO:0016121	chloroplast|chloroplast stroma|9-cis-epoxycarotenoid dioxygenase activity|carotenoid dioxygenase activity|metal ion binding|abscisic acid biosynthetic process|carotene catabolic process	dosa00906	Carotenoid biosynthesis
Os03g0651950	14.0717	4.65002	-1.59749	0.0269721	QKY	Hypothetical protein. (Os03t0651950-00)	GO:0016021,GO:0005886,GO:0009506,GO:0099402	integral component of membrane|plasma membrane|plasmodesma|plant organ development
Os03g0655500	60.8135	25.0134	-1.28169	0.000123694		Ankyrin domain containing protein. (Os03t0655500-00)
Os03g0661600	1393.79	417.762	-1.73826	0.00207682	Zlp	Similar to Alpha-amylase/trypsin inhibitor (Antifungal protein). (Os03t0661600-01)	GO:0050832,GO:0031640,GO:0044130,GO:0051841,GO:0006508,GO:0090501	defense response to fungus|killing of cells of other organism|negative regulation of growth of symbiont in host|positive regulation by host of cytolysis of symbiont cells|proteolysis|RNA phosphodiester bond hydrolysis
Os03g0664800	30.2748	73.445	1.27855	3.56498e-05		Acyl-CoA N-acyltransferase domain containing protein. (Os03t0664800-01)
Os03g0666800	17.5785	5.33654	-1.71983	0.0110693		Conserved hypothetical protein. (Os03t0666800-01)
Os03g0673400	806.943	365.727	-1.1417	2.78548e-08		Conserved hypothetical protein. (Os03t0673400-01)
Os03g0676400	19.824	41.3806	1.06171	0.0105302		VQ domain containing protein. (Os03t0676400-01)
Os03g0691900	8.01924	1.6943	-2.24277	0.0456579	HIPL2	Non-protein coding transcript. (Os03t0691900-00)	GO:0031225,GO:0046658,GO:0005886,GO:0016491	anchored component of membrane|anchored component of plasma membrane|plasma membrane|oxidoreductase activity
Os03g0696150	7.57554	17.6154	1.21741	0.0347154		Similar to predicted protein. (Os03t0696150-00)
Os03g0700400	3454.97	970.936	-1.83123	1.88186e-08	Os03g0700400	Lipoxygenase-3%2C Generation of stale flavor (Os03t0700400-01)	GO:0046872,GO:0016702,GO:0031408	metal ion binding|oxidoreductase activity, acting on single donors with incorporation of molecular oxygen, incorporation of two atoms of oxygen|oxylipin biosynthetic process
Os03g0700450	25.7733	7.75354	-1.73295	0.00193538	Os03g0700400	Hypothetical gene. (Os03t0700450-00)	GO:0046872,GO:0016702,GO:0031408	metal ion binding|oxidoreductase activity, acting on single donors with incorporation of molecular oxygen, incorporation of two atoms of oxygen|oxylipin biosynthetic process
Os03g0703300	119.703	258.678	1.11171	3.07537e-07	O10	Calponin-like actin-binding domain containing protein. (Os03t0703300-01)%3BHypothetical conserved gene. (Os03t0703300-02)	GO:0005789,GO:0016021	endoplasmic reticulum membrane|integral component of membrane
Os03g0707250	31.2476	76.406	1.28994	2.14894e-05		Non-protein coding transcript. (Os03t0707250-01)
Os03g0718500	26.0053	88.5738	1.76808	7.54644e-10	ZHD11	Homeodomain-related domain containing protein. (Os03t0718500-00)	GO:0005634,GO:0003677,GO:0046872	nucleus|DNA binding|metal ion binding
Os03g0721300	2754.77	1170.93	-1.23428	8.51604e-32	VPS62	Protein of unknown function DUF946%2C plant family protein. (Os03t0721300-01)	GO:0016021,GO:0015031	integral component of membrane|protein transport
Os03g0734500	193.02	40.138	-2.26571	8.6177e-12		Conserved hypothetical protein. (Os03t0734500-01)
Os03g0738700	22.3714	5.60084	-1.99794	0.00268491	JGB	WD40 repeat-like domain containing protein. (Os03t0738700-01)	GO:0005737,GO:0005634,GO:0009846	cytoplasm|nucleus|pollen germination
Os03g0739700	32.9493	249.408	2.92019	9.38115e-42		Uncharacterised protein family UPF0114 domain containing protein. (Os03t0739700-01)
Os03g0740200	18.6626	59.607	1.67533	8.93182e-07		Conserved hypothetical protein. (Os03t0740200-00)
Os03g0748300	46.1344	121.29	1.39454	1.23069e-08	NDF5	Aldose 1-epimerase family protein. (Os03t0748300-01)	GO:0009507,GO:0009535,GO:0016020,GO:0030246,GO:0003824,GO:0005975,GO:0009773,GO:0010628	chloroplast|chloroplast thylakoid membrane|membrane|carbohydrate binding|catalytic activity|carbohydrate metabolic process|photosynthetic electron transport in photosystem I|positive regulation of gene expression
Os03g0748500	27.2545	11.8192	-1.20536	0.0232969	At4g36750	Similar to flavoprotein wrbA. (Os03t0748500-01)	GO:0005886,GO:0010181,GO:0003955,GO:0055114	plasma membrane|FMN binding|NAD(P)H dehydrogenase (quinone) activity|oxidation-reduction process	dosa00130	Ubiquinone and other terpenoid-quinone biosynthesis
Os03g0758300	1171.24	578.053	-1.01876	0.000787665	CNGC2	Similar to Cyclic nucleotide-gated ion channel 2 (AtCNGC2) (Cyclic nucleotide-and calmodulin-regulated ion channel 2) (DEFENSE NO DEATH 1). (Os03t0758300-01)%3BSimilar to Cyclic nucleotide-gated ion channel 2 (Fragment). (Os03t0758300-02)%3BCyclic nucleotide-gated ion channel (CNGC) protein%2C Heat and chilling tolerance%2C Modulation of calcium signals in response to temperature stress (Os03t075…	GO:0016021,GO:0005622,GO:0005886,GO:0005262,GO:0005516,GO:0030552,GO:0030553,GO:0005222,GO:0005221,GO:0005242,GO:0070509,GO:0006952,GO:0007263,GO:0009626	integral component of membrane|intracellular|plasma membrane|calcium channel activity|calmodulin binding|cAMP binding|cGMP binding|intracellular cAMP-activated cation channel activity|intracellular cyclic nucleotide activated cation channel activity|inward rectifier potassium channel activity|calcium ion import|defense response|nitric oxide mediated signal transduction|plant-type hypersensitive r…	dosa04626	Plant-pathogen interaction
Os03g0765900	15.5948	6.31881	-1.30334	0.0415432	petM	PetM of cytochrome b6/f complex subunit 7 domain containing protein. (Os03t0765900-01)	GO:0009535,GO:0009512,GO:0016021,GO:0055114,GO:0015979	chloroplast thylakoid membrane|cytochrome b6f complex|integral component of membrane|oxidation-reduction process|photosynthesis
Os03g0781700	2751.03	1364.63	-1.01146	3.53836e-05	RTNLB8	Reticulon family protein. (Os03t0781700-01)	GO:0005789,GO:0016021,GO:0005739	endoplasmic reticulum membrane|integral component of membrane|mitochondrion
Os03g0781750	9.22818	1.98114	-2.21971	0.0411576	RTNLB8	Non-protein coding transcript. (Os03t0781750-00)	GO:0005789,GO:0016021,GO:0005739	endoplasmic reticulum membrane|integral component of membrane|mitochondrion
Os03g0786400	71.7363	32.8709	-1.12589	0.000185117	LATE	C2H2 zinc finger transcription factor%2C Drought and salt tolerance%2C Stomatal aperture control (Os03t0786400-01)	GO:0005634,GO:0003700,GO:0046872,GO:0003676,GO:0009908,GO:0009910,GO:0048579,GO:0042752,GO:0006355	nucleus|DNA-binding transcription factor activity|metal ion binding|nucleic acid binding|flower development|negative regulation of flower development|negative regulation of long-day photoperiodism, flowering|regulation of circadian rhythm|regulation of transcription, DNA-templated
Os03g0798500	127.109	49.4583	-1.36178	9.08323e-09	WRKY21	WRKY transcription factor%2C Positive regulation of defense responses (Os03t0798500-01)	GO:0005634,GO:0005516,GO:0003700,GO:0043565,GO:0019760	nucleus|calmodulin binding|DNA-binding transcription factor activity|sequence-specific DNA binding|glucosinolate metabolic process
Os03g0804900	2674.14	1190.63	-1.16735	1.31338e-05	GT4	UDP-glucuronosyl/UDP-glucosyltransferase family protein. (Os03t0804900-00)	GO:0016021,GO:0016758	integral component of membrane|transferase activity, transferring hexosyl groups
Os03g0805766	60.8304	23.3238	-1.38299	0.000618141	PTC52	Hypothetical protein. (Os03t0805766-00)	GO:0009507,GO:0009941,GO:0009706,GO:0016021,GO:0009536,GO:0051537,GO:0010277,GO:0046872,GO:0015031	chloroplast|chloroplast envelope|chloroplast inner membrane|integral component of membrane|plastid|2 iron, 2 sulfur cluster binding|chlorophyllide a oxygenase [overall] activity|metal ion binding|protein transport
Os03g0805800	1998.61	775.058	-1.36662	2.2869e-16	PTC52	Similar to cDNA clone:001-207-E12%2C full insert sequence. (Os03t0805800-01)	GO:0009507,GO:0009941,GO:0009706,GO:0016021,GO:0009536,GO:0051537,GO:0010277,GO:0046872,GO:0015031	chloroplast|chloroplast envelope|chloroplast inner membrane|integral component of membrane|plastid|2 iron, 2 sulfur cluster binding|chlorophyllide a oxygenase [overall] activity|metal ion binding|protein transport
Os03g0807600	253.423	51.9439	-2.28652	0.000119002	Smt1-1	Similar to Cyclopropane-fatty-acyl-phospholipid synthase family protein%2C expressed. (Os03t0807600-00)	GO:0003838,GO:0016126	sterol 24-C-methyltransferase activity|sterol biosynthetic process	dosa00100	Steroid biosynthesis
Os03g0807900	1.04379	15.4721	3.88977	1.88261e-05	RBCX2	Chaperonin-like RbcX family protein. (Os03t0807900-01)%3BChaperonin-like RbcX family protein. (Os03t0807900-02)	GO:0009570,GO:0044183,GO:0061077	chloroplast stroma|protein binding involved in protein folding|chaperone-mediated protein folding
Os03g0808000	4.46188	14.3011	1.68041	0.0346212		Glycoside hydrolase%2C family 28 domain containing protein. (Os03t0808000-00)	GO:0005618,GO:0005576,GO:0004650,GO:0005975,GO:0071555,GO:0009835	cell wall|extracellular region|polygalacturonase activity|carbohydrate metabolic process|cell wall organization|fruit ripening	dosa00040	Pentose and glucuronate interconversions
Os03g0820400	28.6494	14.073	-1.02557	0.0207783	ZAT5	Similar to ZPT2-13. (Os03t0820400-01)	GO:0005634,GO:0003700,GO:0046872,GO:0043565,GO:0006355	nucleus|DNA-binding transcription factor activity|metal ion binding|sequence-specific DNA binding|regulation of transcription, DNA-templated
Os03g0822400	131.622	35.0094	-1.91059	1.05259e-06	SMR5	Conserved hypothetical protein. (Os03t0822400-01)	GO:0005634,GO:0004860,GO:0007049,GO:0006974,GO:0045786,GO:0045839	nucleus|protein kinase inhibitor activity|cell cycle|cellular response to DNA damage stimulus|negative regulation of cell cycle|negative regulation of mitotic nuclear division
Os03g0826800	127.042	376.82	1.56857	2.12443e-12		Conserved hypothetical protein. (Os03t0826800-01)
Os03g0827900	341.701	694.506	1.02325	1.8903e-16		Hypothetical conserved gene. (Os03t0827900-00)
Os03g0828300	137.739	53.5811	-1.36215	0.00121027	MAN3	Similar to (1-4)-beta-mannan endohydrolase-like protein. (Os03t0828300-01)	GO:0005576,GO:0016985,GO:0046355	extracellular region|mannan endo-1,4-beta-mannosidase activity|mannan catabolic process	dosa00051	Fructose and mannose metabolism
Os03g0828600	22.3375	7.74531	-1.52808	0.00392594	CHX19	Similar to ATCHX19 (CATION/H+ EXCHANGER 19)%3B monovalent cation:proton antiporter/ sodium:hydrogen antiporter. (Os03t0828600-00)	GO:0012505,GO:0016021,GO:0005770,GO:0015299,GO:0006813,GO:0006885	endomembrane system|integral component of membrane|late endosome|solute:proton antiporter activity|potassium ion transport|regulation of pH
Os03g0830400	47.054	245.187	2.3815	6.23286e-12	CNR10	PGPS/D12. (Os03t0830400-01)	GO:0016021	integral component of membrane
Os03g0830500	123.867	369.843	1.57812	1.30911e-22	CNR10	Similar to PGPS/D12. (Os03t0830500-01)	GO:0016021	integral component of membrane
Os03g0839200	720.139	1502.55	1.06106	3.20982e-08	DTX54	Multi antimicrobial extrusion protein MatE family protein. (Os03t0839200-01)	GO:0016021,GO:0005778,GO:0015297,GO:0015238,GO:0006855	integral component of membrane|peroxisomal membrane|antiporter activity|drug transmembrane transporter activity|drug transmembrane transport
Os03g0853200	21.3019	56.6045	1.40993	7.80314e-05	TET4	Tetraspanin domain containing protein. (Os03t0853200-01)	GO:0016021,GO:0005886,GO:0009506	integral component of membrane|plasma membrane|plasmodesma
Os03g0856500	28.6984	94.9517	1.72622	2.94496e-05	PSRP1	Similar to Plastid-specific 30S ribosomal protein 1%2C chloroplast precursor (CS- S5) (CS5) (S22) (Ribosomal protein 1) (PSRP-1). (Os03t0856500-01)%3BSimilar to Plastid-specific 30S ribosomal protein 1%2C chloroplast precursor (CS- S5) (CS5) (S22) (Ribosomal protein 1) (PSRP-1). (Os03t0856500-02)	GO:0009570,GO:0019843,GO:0044238,GO:0006417	chloroplast stroma|rRNA binding|primary metabolic process|regulation of translation
Os03g0857600	293.132	628.902	1.10128	4.25418e-07	At4g34215	Protein of unknown function DUF303%2C acetylesterase putative domain containing protein. (Os03t0857600-01)	GO:0016787	hydrolase activity
Os03g0860100	4.80263	258.342	5.74931	2.97034e-15	ERF.C.3	Ethylene response factor%2C Transcriptional activator%2C Positive regulation of disease resistance (Os03t0860100-01)			dosa04016,dosa04075	MAPK signaling pathway - plant|Plant hormone signal transduction
Os04g0107600	1114.64	282.774	-1.97886	0.0135324	ADC2	Arginine decarboxylase %2C Stress response (Os04t0107600-01)%3BArginine decarboxylase (EC 4.1.1.19). (Os04t0107600-02)	GO:0008792,GO:0006527,GO:0033388,GO:0008295	arginine decarboxylase activity|arginine catabolic process|putrescine biosynthetic process from arginine|spermidine biosynthetic process	dosa00330	Arginine and proline metabolism
Os04g0107650	10.5507	1.26911	-3.05545	0.0068246	ADC2	Similar to Arginine decarboxylase. (Os04t0107650-00)	GO:0008792,GO:0006527,GO:0033388,GO:0008295	arginine decarboxylase activity|arginine catabolic process|putrescine biosynthetic process from arginine|spermidine biosynthetic process
Os04g0121100	24.6394	6.58311	-1.90412	0.000454787	SBT3.9	Similar to OSIGBa0115D20.4 protein. (Os04t0121100-01)	GO:0005576,GO:0004252	extracellular region|serine-type endopeptidase activity
Os04g0121800	63.2907	394.031	2.63824	5.93409e-51		Hypothetical conserved gene. (Os04t0121800-01)
Os04g0137450	81.5096	38.6783	-1.07544	0.000791533		Hypothetical conserved gene. (Os04t0137450-00)
Os04g0149400	43.6475	191.031	2.12984	9.83433e-19		Conserved hypothetical protein. (Os04t0149400-01)
Os04g0153200	4.61485	19.5041	2.07942	0.00316852		Similar to OSIGBa0147M20.2 protein. (Os04t0153200-00)
Os04g0165700	3274.36	7252.16	1.1472	1.76288e-21	CAS2	Cysteine synthase (EC 2.5.1.47). (Os04t0165700-01)	GO:0005739,GO:0004124,GO:0050017,GO:0019499,GO:0006535,GO:0009836	mitochondrion|cysteine synthase activity|L-3-cyanoalanine synthase activity|cyanide metabolic process|cysteine biosynthetic process from serine|fruit ripening, climacteric	dosa00270,dosa00460,dosa00920	Cysteine and methionine metabolism|Cyanoamino acid metabolism|Sulfur metabolism
Os04g0167800	271.211	117.478	-1.20702	8.35168e-13	DMAS1	Similar to Chalcone reductase homologue (Fragment). (Os04t0167800-01)	GO:0033707,GO:0008106,GO:0004032,GO:0016491,GO:0034224,GO:1990641,GO:0019290	3''-deamino-3''-oxonicotianamine reductase activity|alcohol dehydrogenase (NADP+) activity|alditol:NADP+ 1-oxidoreductase activity|oxidoreductase activity|cellular response to zinc ion starvation|response to iron ion starvation|siderophore biosynthetic process
Os04g0167900	1.76945	8.29523	2.22898	0.0304022	Os04g0167900	Protein phosphatase 2C-like domain containing protein. (Os04t0167900-00)	GO:0046872,GO:0004722	metal ion binding|protein serine/threonine phosphatase activity
Os04g0169100	836.819	2701.15	1.69059	1.50808e-57	ETR2	Similar to Ethylene receptor-like protein 1. (Os04t0169100-01)%3BEthylene receptor%2C Ethylene response%2C Floral transition and starch accumulation (Os04t0169100-02)	GO:0005789,GO:0016021,GO:0005524,GO:0051740,GO:0038199,GO:0046872,GO:0004673,GO:0004674,GO:2000904,GO:0006355,GO:0009723	endoplasmic reticulum membrane|integral component of membrane|ATP binding|ethylene binding|ethylene receptor activity|metal ion binding|protein histidine kinase activity|protein serine/threonine kinase activity|regulation of starch metabolic process|regulation of transcription, DNA-templated|response to ethylene	dosa04016,dosa04075	MAPK signaling pathway - plant|Plant hormone signal transduction
Os04g0172400	3.75391	16.9016	2.17069	0.000899259	AT15	Transferase family protein. (Os04t0172400-01)	GO:0016747	transferase activity, transferring acyl groups other than amino-acyl groups
Os04g0175600	18.2202	2.67185	-2.76963	0.000658202	Os04g0175900	Similar to 0-methyltransferase (EC 2.1.1.6) (Fragment). (Os04t0175600-01)	GO:0008171,GO:0046983,GO:0008757,GO:0019438	O-methyltransferase activity|protein dimerization activity|S-adenosylmethionine-dependent methyltransferase activity|aromatic compound biosynthetic process
Os04g0176200	378.871	154.404	-1.295	2.11304e-07	COMTL2	Similar to N-methyltransferase. (Os04t0176200-00)	GO:0008171,GO:0046983,GO:0008757,GO:0019438	O-methyltransferase activity|protein dimerization activity|S-adenosylmethionine-dependent methyltransferase activity|aromatic compound biosynthetic process
Os04g0176400	33.1685	14.177	-1.22626	0.00498319	SCPL18	Similar to serine carboxypeptidase 1. (Os04t0176400-00)	GO:0005576,GO:0004185,GO:0019748	extracellular region|serine-type carboxypeptidase activity|secondary metabolic process
Os04g0178300	71.9835	1663.92	4.53078	1.32007e-79	CPS4	Similar to Isoform 3 of Syn-copalyl diphosphate synthase. (Os04t0178300-01)%3BSimilar to Syn-copalyl diphosphate synthase. (Os04t0178300-02)%3BSyn-copalyl diphosphate synthase%2C Fungal non-host disease resistance (Os04t0178300-03)	GO:0009507,GO:0000287,GO:0051498,GO:0010333,GO:0006952,GO:0016102,GO:0009686	chloroplast|magnesium ion binding|syn-copalyl diphosphate synthase activity|terpene synthase activity|defense response|diterpenoid biosynthetic process|gibberellin biosynthetic process	dosa00904	Diterpenoid biosynthesis
Os04g0178400	106.987	779.735	2.86555	1.14738e-19	CYP99A3	Cytochrome P450 (CYP) mono-oxygenase%2C Multifunctional diterpene oxidase%2C Momilactone biosynthesis (Os04t0178400-01)			dosa00904	Diterpenoid biosynthesis
Os04g0179100	3.52121	45.3177	3.68593	1.34208e-12	Os04g0179200	Similar to OSIGBa0109M01.2 protein. (Os04t0179100-01)	GO:0102960	momilactone-A synthase activity
Os04g0179200	11.6597	166.252	3.83376	2.08037e-07	Os04g0179200	Similar to Stem secoisolariciresinol dehydrogenase (Fragment). (Os04t0179200-01)	GO:0102960	momilactone-A synthase activity	dosa00904	Diterpenoid biosynthesis
Os04g0180400	4.49327	74.487	4.05115	2.67407e-11	CYP99A2	Similar to Cytochrome P450 99A2. (Os04t0180400-01)	GO:0016021,GO:0016020,GO:0020037,GO:0005506,GO:0016709,GO:0006952	integral component of membrane|membrane|heme binding|iron ion binding|oxidoreductase activity,acting on paired donors, with incorporation or reduction of molecular oxygen, NAD(P)H as one donor, and incorporation of one atom of oxygen|defense response	dosa00904	Diterpenoid biosynthesis
Os04g0186400	4045.21	1598.93	-1.33911	7.8917e-08	PHT1-4	Pi transporter%2C Pi homeostasis%2C Embryo development%2C Seed germination (Os04t0186400-01)%3BSimilar to Phosphate transporter 6. (Os04t0186400-02)	GO:0016021,GO:0005315,GO:0015293,GO:0006817	integral component of membrane|inorganic phosphate transmembrane transporter activity|symporter activity|phosphate ion transport
Os04g0186450	32.2762	8.8357	-1.86905	0.000608134	PHT1-4	Hypothetical gene. (Os04t0186450-00)	GO:0016021,GO:0005315,GO:0015293,GO:0006817	integral component of membrane|inorganic phosphate transmembrane transporter activity|symporter activity|phosphate ion transport
Os04g0223500	601.834	165.597	-1.86169	8.63078e-25	FMO1	Dimethylaniline monooxygenase%2C N-oxide-forming domain containing protein. (Os04t0223500-01)%3BSimilar to H0515C11.3 protein. (Os04t0223500-02)	GO:0050660,GO:0004497,GO:0004499,GO:0050661,GO:0031543,GO:0062047,GO:0071456,GO:0009870,GO:0010204,GO:0042742,GO:0050832,GO:0062034,GO:0009626,GO:0051707,GO:0009627	flavin adenine dinucleotide binding|monooxygenase activity|N,N-dimethylaniline monooxygenase activity|NADP binding|peptidyl-proline dioxygenase activity|pipecolic acid N-hydroxylase|cellular response to hypoxia|defense response signaling pathway, resistance gene-dependent|defense response signaling pathway, resistance gene-independent|defense response to bacterium|defense response to fungus|L-pip…
Os04g0223600	15.2582	2.81614	-2.43779	0.00161078		Hypothetical gene. (Os04t0223600-01)
Os04g0229100	1855.83	858.234	-1.11262	2.73522e-06	CAD6	Similar to Sinapyl alcohol dehydrogenase. (Os04t0229100-01)	GO:0045551,GO:0052747,GO:0008270,GO:0009809	cinnamyl-alcohol dehydrogenase activity|sinapyl alcohol dehydrogenase activity|zinc ion binding|lignin biosynthetic process	dosa00940	Phenylpropanoid biosynthesis
Os04g0233400	7248.02	3423.46	-1.08213	4.2443e-15	PIP2-6	Similar to Arabidopsis thaliana (Fragment). (Os04t0233400-01)%3BSimilar to cDNA clone:006-302-B10%2C full insert sequence. (Os04t0233400-02)	GO:0016021,GO:0005886,GO:0009506,GO:0005773,GO:0015250,GO:0009414	integral component of membrane|plasma membrane|plasmodesma|vacuole|water channel activity|response to water deprivation
Os04g0233851	59.0177	27.3758	-1.10824	0.000346231	PIP2-6	Non-protein coding transcript. (Os04t0233851-00)	GO:0016021,GO:0005886,GO:0009506,GO:0005773,GO:0015250,GO:0009414	integral component of membrane|plasma membrane|plasmodesma|vacuole|water channel activity|response to water deprivation
Os04g0271200	289.164	823.758	1.51034	1.34487e-15	PAS2A	Protein-tyrosine phosphatase-like%2C PTPLA domain containing protein. (Os04t0271200-01)	GO:0005789,GO:0016021,GO:0102343,GO:0102344,GO:0102345,GO:0102158,GO:0006633,GO:0007275	endoplasmic reticulum membrane|integral component of membrane|3-hydroxy-arachidoyl-CoA dehydratase activity|3-hydroxy-behenoyl-CoA dehydratase activity|3-hydroxy-lignoceroyl-CoA dehydratase activity|very-long-chain 3-hydroxyacyl-CoA dehydratase activity|fatty acid biosynthetic process|multicellular organism development	dosa00062,dosa01040	Fatty acid elongation|Biosynthesis of unsaturated fatty acids
Os04g0272200	9.34976	23.034	1.30076	0.0166981	UGT92A1	UDP-glucuronosyl/UDP-glucosyltransferase family protein. (Os04t0272200-01)	GO:0043231,GO:0016758,GO:0008194	intracellular membrane-bounded organelle|transferase activity, transferring hexosyl groups|UDP-glycosyltransferase activity
Os04g0308400	62.4493	10.8293	-2.52775	0.00413498		Similar to H0211A12.13 protein. (Os04t0308400-00)
Os04g0308600	1502.09	228.583	-2.71618	0.00303733		Similar to H0211A12.11 protein. (Os04t0308600-00)
Os04g0309900	716.516	159.625	-2.16631	0.00905189		Similar to H0211A12.5 protein. (Os04t0309900-00)
Os04g0310100	41.2811	7.15381	-2.5287	0.016825		Similar to H0211A12.12 protein. (Os04t0310100-01)
Os04g0319800	1336.64	281.318	-2.24834	1.3384e-74	UGT85A24	Similar to Cytokinin-O-glucosyltransferase 2 (EC 2.4.1.-) (Zeatin O- glucosyltransferase 2). (Os04t0319800-01)	GO:0035251	UDP-glucosyltransferase activity
Os04g0326100	846.035	175.41	-2.26999	1.88394e-63	UGT85A24	Similar to H0107B07.2 protein. (Os04t0326100-00)	GO:0035251	UDP-glucosyltransferase activity
Os04g0339400	13.9501	29.3493	1.07305	0.018302	Os04g0339400	Aldo/keto reductase family protein. (Os04t0339400-01)	GO:0016491	oxidoreductase activity
Os04g0340300	9.57293	38.2884	1.99987	0.00231519	TPS7	Terpene synthase%2C (S)-limonene synthase%2C Defence against M. oryzae (Os04t0340300-01)
Os04g0345800	8.24318	42.5349	2.36738	0.000111405	ARD3	Similar to OSIGBa0127B24.5 protein. (Os04t0345800-00)	GO:0005737,GO:0005634,GO:0010309,GO:0005506,GO:0019509,GO:0006555	cytoplasm|nucleus|acireductone dioxygenase [iron(II)-requiring] activity|iron ion binding|L-methionine salvage from methylthioadenosine|methionine metabolic process	dosa00270	Cysteine and methionine metabolism
Os04g0350100	592.159	1449.55	1.29155	1.36313e-30	OsI_014908	Proteinase inhibitor I25%2C cystatin domain containing protein. (Os04t0350100-01)	GO:0005576,GO:0004869,GO:0006952	extracellular region|cysteine-type endopeptidase inhibitor activity|defense response
Os04g0359300	697.139	319.047	-1.12768	0.000109857	SOT5	Sulfotransferase family protein. (Os04t0359300-00)	GO:0005737,GO:1990135,GO:0008146,GO:0009812	cytoplasm|flavonoid sulfotransferase activity|sulfotransferase activity|flavonoid metabolic process
Os04g0368000	18.4025	47.3351	1.36301	0.00783074	WAK2	Serine/threonine protein kinase-related domain containing protein. (Os04t0368000-01)
Os04g0389100	53.5045	25.862	-1.04883	0.00135798	ALS2	OSIGBa0096P03.6 protein. (Os04t0389100-00)	GO:0009507,GO:0003984,GO:0050660,GO:0000287,GO:0030976,GO:0009097,GO:0009635,GO:0009099	chloroplast|acetolactate synthase activity|flavin adenine dinucleotide binding|magnesium ion binding|thiamine pyrophosphate binding|isoleucine biosynthetic process|response to herbicide|valine biosynthetic process
Os04g0389800	132.287	53.2478	-1.31287	4.89396e-08	ALS2	Similar to OSIGBa0096P03.6 protein. (Os04t0389800-01)	GO:0009507,GO:0003984,GO:0050660,GO:0000287,GO:0030976,GO:0009097,GO:0009635,GO:0009099	chloroplast|acetolactate synthase activity|flavin adenine dinucleotide binding|magnesium ion binding|thiamine pyrophosphate binding|isoleucine biosynthetic process|response to herbicide|valine biosynthetic process	dosa00290,dosa00650,dosa00660,dosa00770	Valine, leucine and isoleucine biosynthesis|Butanoate metabolism|C5-Branched dibasic acid metabolism|Pantothenate and CoA biosynthesis
Os04g0393500	18.408	5.06037	-1.86302	0.00506262	GRXC5	CC-type glutaredoxin%2C Floral organ development and pathogen response (Os04t0393500-01)	GO:0005737,GO:0005634,GO:0009055,GO:0015035,GO:0045454	cytoplasm|nucleus|electron transfer activity|protein disulfide oxidoreductase activity|cell redox homeostasis
Os04g0399800	9.11136	28.5035	1.6454	0.00971268	ERF087	Similar to Ethylene-responsive transcription factor 12 (Ethylene-responsive element binding factor 12) (EREBP-12) (AtERF12). (Os04t0399800-00)	GO:0005634,GO:0003677,GO:0003700,GO:0009873	nucleus|DNA binding|DNA-binding transcription factor activity|ethylene-activated signaling pathway
Os04g0401000	16.6458	39.9373	1.26258	0.00103248	PI21	Proline-rich protein%2C Blast resistance (Os04t0401000-01)%3BSimilar to Pi21 protein. (Os04t0401000-02)	GO:0046872,GO:0006952,GO:1900150,GO:0009623	metal ion binding|defense response|regulation of defense response to fungus|response to parasitic fungus
Os04g0408801	30.4496	15.1877	-1.00352	0.019697	S1FA1	Non-protein coding transcript. (Os04t0408801-00)	GO:0005634,GO:0003677,GO:0006355	nucleus|DNA binding|regulation of transcription, DNA-templated
Os04g0419900	28.1379	103.924	1.88494	4.50619e-12	At2g19130	Similar to H0525E10.7 protein. (Os04t0419900-01)
Os04g0420600	64.718	24.0121	-1.43041	0.00745692	At2g19130	Similar to H0525E10.2 protein. (Os04t0420600-00)
Os04g0422000	59.7717	18.2266	-1.71342	0.00399015	FBN5	Ortholog of Arabidopsis FBN5 (AtFBN5)%2C Fibrillin%2C Plastid lipid binding protein%2C Plastoquinone-9 (PQ-9) biosynthesis (Os04t0422000-01)%3BPAP fibrillin family protein. (Os04t0422000-02)%3BSimilar to H0525E10.12 protein. (Os04t0422000-03)
Os04g0432400	24.5096	10.8536	-1.17518	0.0362464	CINV1	Plant neutral invertase family protein. (Os04t0432400-01)%3BSimilar to neutral/alkaline invertase. (Os04t0432400-02)	GO:0005829,GO:0033926,GO:0004575,GO:0010311,GO:0009555,GO:0080022,GO:0048510,GO:0005987	cytosol|glycopeptide alpha-N-acetylgalactosaminidase activity|sucrose alpha-glucosidase activity|lateral root formation|pollen development|primary root development|regulation of timing of transition from vegetative to reproductive phase|sucrose catabolic process
Os04g0437000	32.5184	71.1278	1.12916	0.00150757	NAC104	No apical meristem (NAM) protein domain containing protein. (Os04t0437000-01)	GO:0005634,GO:0003677,GO:0003700,GO:0043067,GO:0048367,GO:0010089	nucleus|DNA binding|DNA-binding transcription factor activity|regulation of programmed cell death|shoot system development|xylem development
Os04g0444300	265.307	765.124	1.52803	8.92244e-33		Rice ortholog of ARGOS%2C Organ size control (Os04t0444300-01)
Os04g0451200	1004.39	423.487	-1.24593	3.44781e-24	UGT85A24	UDP-glucuronosyl/UDP-glucosyltransferase family protein. (Os04t0451200-01)%3BSimilar to H0815C01.4 protein. (Os04t0451200-02)	GO:0035251	UDP-glucosyltransferase activity
Os04g0451700	66.7767	22.8998	-1.54401	1.24692e-06		Conserved hypothetical protein. (Os04t0451700-01)
Os04g0453200	2106.38	779.106	-1.43488	3.61309e-17	MST1	Similar to Monosaccharide transporter 1. (Os04t0453200-01)%3BSimilar to H0505F09.4 protein. (Os04t0453200-02)	GO:0005887,GO:0005351,GO:0005355,GO:0008645	integral component of plasma membrane|carbohydrate:proton symporter activity|glucose transmembrane transporter activity|hexose transmembrane transport
Os04g0453233	32.2003	11.7801	-1.45072	0.0248647	MST1	Hypothetical protein. (Os04t0453233-00)	GO:0005887,GO:0005351,GO:0005355,GO:0008645	integral component of plasma membrane|carbohydrate:proton symporter activity|glucose transmembrane transporter activity|hexose transmembrane transport
Os04g0453266	149.894	59.5881	-1.33084	7.14866e-07	MST1	Similar to H0505F09.5 protein. (Os04t0453266-00)	GO:0005887,GO:0005351,GO:0005355,GO:0008645	integral component of plasma membrane|carbohydrate:proton symporter activity|glucose transmembrane transporter activity|hexose transmembrane transport
Os04g0453300	163.433	65.0303	-1.32952	6.27166e-10	MST1	Similar to H0505F09.5 protein. (Os04t0453300-00)	GO:0005887,GO:0005351,GO:0005355,GO:0008645	integral component of plasma membrane|carbohydrate:proton symporter activity|glucose transmembrane transporter activity|hexose transmembrane transport
Os04g0453400	832.601	336.509	-1.30698	4.74719e-17	MST1	Similar to H0505F09.6 protein. (Os04t0453400-01)%3BSimilar to Monosaccharide transporter 1. (Os04t0453400-02)	GO:0005887,GO:0005351,GO:0005355,GO:0008645	integral component of plasma membrane|carbohydrate:proton symporter activity|glucose transmembrane transporter activity|hexose transmembrane transport
Os04g0453450	22.4801	8.99538	-1.32139	0.0176395	MST1	Hypothetical gene. (Os04t0453450-00)	GO:0005887,GO:0005351,GO:0005355,GO:0008645	integral component of plasma membrane|carbohydrate:proton symporter activity|glucose transmembrane transporter activity|hexose transmembrane transport
Os04g0456200	27.1071	8.59867	-1.65648	0.00217532	PLAT1	Similar to H0523F07.6 protein. (Os04t0456200-00)	GO:0009507,GO:0009535,GO:0005783,GO:0005886,GO:0010287,GO:0009579,GO:0005774,GO:0005773,GO:0004096,GO:0020037,GO:0040008,GO:0009409,GO:0009651,GO:0009414	chloroplast|chloroplast thylakoid membrane|endoplasmic reticulum|plasma membrane|plastoglobule|thylakoid|vacuolar membrane|vacuole|catalase activity|heme binding|regulation of growth|response to cold|response to salt stress|response to water deprivation
Os04g0467000	75.6437	32.1772	-1.23318	0.019403		Conserved hypothetical protein. (Os04t0467000-01)
Os04g0469000	13.0546	36.2654	1.47404	0.000547475		Heavy metal transport/detoxification protein domain containing protein. (Os04t0469000-01)
Os04g0480700	189.896	65.1957	-1.54236	0.00139444	CYP71A9	Cytochrome P450 family protein. (Os04t0480700-01)	GO:0016021,GO:0016020,GO:0020037,GO:0005506,GO:0016709	integral component of membrane|membrane|heme binding|iron ion binding|oxidoreductase activity,acting on paired donors, with incorporation or reduction of molecular oxygen, NAD(P)H as one donor, and incorporation of one atom of oxygen
Os04g0494800	294.397	116.081	-1.34263	0.00024421		Protein of unknown function DUF642 family protein. (Os04t0494800-01)%3BSimilar to OSIGBa0103O01.11 protein. (Os04t0494800-02)
Os04g0497200	9130.9	4531.94	-1.01063	2.37631e-25	GLU3	Putative membrane-bound endo-1%2C4-beta-glucanase%2C Synthesis of root cellulose%2C Modulation of root cell division and elongation (Os04t0497200-01)	GO:0016021,GO:0008810,GO:0071555,GO:0030245	integral component of membrane|cellulase activity|cell wall organization|cellulose catabolic process	dosa00500	Starch and sucrose metabolism
Os04g0497300	42.0791	12.912	-1.70439	8.92673e-05		Similar to Atozi1 (Fragment). (Os04t0497300-00)
Os04g0508800	1273.13	626.107	-1.0239	4.35996e-05	WAV3	Similar to Retroelement pol polyprotein-like. (Os04t0508800-01)	GO:0005886,GO:0046872,GO:0061630,GO:0009630,GO:0016567,GO:0048364	plasma membrane|metal ion binding|ubiquitin protein ligase activity|gravitropism|protein ubiquitination|root development
Os04g0509400	39.7404	103.188	1.3766	0.000280342		RmlC-like jelly roll fold domain containing protein. (Os04t0509400-01)
Os04g0513700	103.472	29.7858	-1.79654	1.71882e-11	BGLU17	Similar to Beta-glucosidase 16. (Os04t0513700-00)	GO:0008422,GO:0102483,GO:0005975	beta-glucosidase activity|scopolin beta-glucosidase activity|carbohydrate metabolic process	dosa00460,dosa00500,dosa00940	Cyanoamino acid metabolism|Starch and sucrose metabolism|Phenylpropanoid biosynthesis
Os04g0517500	167.178	364.197	1.12334	1.73844e-06	PPCK2	Similar to Phosphoenolpyruvate carboxylase kinase. (Os04t0517500-01)	GO:0005737,GO:0005634,GO:0005524,GO:0009931,GO:0004683,GO:0004674,GO:0009738,GO:0016036,GO:0035556,GO:0018105,GO:0006468,GO:0046898,GO:0009416	cytoplasm|nucleus|ATP binding|calcium-dependent protein serine/threonine kinase activity|calmodulin-dependent protein kinase activity|protein serine/threonine kinase activity|abscisic acid-activated signaling pathway|cellular response to phosphate starvation|intracellular signal transduction|peptidyl-serine phosphorylation|protein phosphorylation|response to cycloheximide|response to light stimul…
Os04g0523000	6.30782	25.7413	2.02887	0.00018823	PQL3	Photosystem II oxygen evolving complex protein PsbQ family protein. (Os04t0523000-00)	GO:0009507,GO:0009535,GO:0019898,GO:0009654,GO:0005509,GO:0045156,GO:0009767,GO:0009409	chloroplast|chloroplast thylakoid membrane|extrinsic component of membrane|photosystem II oxygen evolving complex|calcium ion binding|electron transporter, transferring electrons within the cyclic electron transport pathway of photosynthesis activity|photosynthetic electron transport chain|response to cold
Os04g0523600	1856.98	866.013	-1.1005	1.24477e-23	UGT73C7	Similar to OSIGBa0153E02-OSIGBa0093I20.8 protein. (Os04t0523600-01)	GO:0043231,GO:0080043,GO:0080044,GO:0008194,GO:0051707	intracellular membrane-bounded organelle|quercetin 3-O-glucosyltransferase activity|quercetin 7-O-glucosyltransferase activity|UDP-glycosyltransferase activity|response to other organism	dosa00944	Flavone and flavonol biosynthesis
Os04g0523650	36.0999	17.3119	-1.06023	0.0154761	UGT73D1	Hypothetical protein. (Os04t0523650-01)	GO:0043231,GO:0080043,GO:0080044,GO:0008194	intracellular membrane-bounded organelle|quercetin 3-O-glucosyltransferase activity|quercetin 7-O-glucosyltransferase activity|UDP-glycosyltransferase activity
Os04g0526600	48.9364	8.87835	-2.46254	1.17159e-05	RASI	Similar to Alpha-amylase/subtilisin inhibitor (RASI). (Os04t0526600-01)	GO:0015066,GO:0004867	alpha-amylase inhibitor activity|serine-type endopeptidase inhibitor activity
Os04g0532700	20.5318	7.58616	-1.43642	0.00930543	LAF1	Hypothetical protein. (Os04t0532700-01)	GO:0016607,GO:0005634,GO:0003700,GO:0043565,GO:0044212,GO:0030154,GO:0010018,GO:0045893,GO:0009585,GO:0009639,GO:0009751	nuclear speck|nucleus|DNA-binding transcription factor activity|sequence-specific DNA binding|transcription regulatory region DNA binding|cell differentiation|far-red light signaling pathway|positive regulation of transcription, DNA-templated|red, far-red light phototransduction|response to red or far red light|response to salicylic acid
Os04g0535501	45.0986	18.1256	-1.31505	0.000705738	IVR1	Hypothetical gene. (Os04t0535501-01)	GO:0016021,GO:0005775,GO:0004575,GO:0005985	integral component of membrane|vacuolar lumen|sucrose alpha-glucosidase activity|sucrose metabolic process
Os04g0535600	4962.33	2145.16	-1.20994	1.9519e-05	IVR1	Vacuolar invertase%2C Homolog of OsINV3%2C Sucrose metabolism%2C Regulation of grain size (Os04t0535600-01)%3BSimilar to H0502G05.3 protein. (Os04t0535600-02)	GO:0016021,GO:0005775,GO:0004575,GO:0005985	integral component of membrane|vacuolar lumen|sucrose alpha-glucosidase activity|sucrose metabolic process	dosa00052,dosa00500	Galactose metabolism|Starch and sucrose metabolism
Os04g0546900	6.93036	17.2544	1.31596	0.0345595		Hypothetical gene. (Os04t0546900-01)
Os04g0554600	2664.65	930.707	-1.51755	2.22935e-16		Similar to RCc3 protein. (Os04t0554600-00)	GO:0016021	integral component of membrane
Os04g0560700	1847.15	4616.53	1.32151	1.59574e-31		Conserved hypothetical protein. (Os04t0560700-01)
Os04g0561800	40.8721	208.788	2.35285	3.12939e-23	At4g16230	Similar to H0211B05.3 protein. (Os04t0561800-00)	GO:0005576,GO:0016788,GO:0016042	extracellular region|hydrolase activity, acting on ester bonds|lipid catabolic process
Os04g0562500	243.353	73.8451	-1.72048	3.9199e-13		Similar to H0211B05.7 protein. (Os04t0562500-00)
Os04g0563900	122.737	50.5017	-1.28117	7.5453e-08	PIX13	Similar to H0409D10.5 protein. (Os04t0563900-00)
Os04g0565500	67.4546	175.965	1.3833	3.79498e-11	AVT3C	Similar to OSIGBa0158F05.8 protein. (Os04t0565500-01)%3BAmino acid transporter%2C transmembrane domain containing protein. (Os04t0565500-03)	GO:0016021,GO:0005774,GO:0015171,GO:0015175,GO:0003333,GO:0015804	integral component of membrane|vacuolar membrane|amino acid transmembrane transporter activity|neutral amino acid transmembrane transporter activity|amino acid transmembrane transport|neutral amino acid transport
Os04g0577375	3.96015	12.8252	1.69536	0.0243589		Hypothetical conserved gene. (Os04t0577375-00)
Os04g0578000	277.903	133.841	-1.05406	1.6655e-05	ACS1	ACC synthase%2C Ethylene biosynthesis (Os04t0578000-01)	GO:0016847,GO:0030170,GO:0009693,GO:0009835	1-aminocyclopropane-1-carboxylate synthase activity|pyridoxal phosphate binding|ethylene biosynthetic process|fruit ripening	dosa00270,dosa04016	Cysteine and methionine metabolism|MAPK signaling pathway - plant
Os04g0580800	26.3152	121.887	2.21158	1.56565e-06	BRH1	Zinc finger%2C RING/FYVE/PHD-type domain containing protein. (Os04t0580800-01)
Os04g0581100	2.85833	14.566	2.34936	0.00924323	DLO1	2OG-Fe(II) oxygenase domain containing protein. (Os04t0581100-01)	GO:0051213,GO:0046872,GO:0002229,GO:0010150,GO:0009617,GO:0009620,GO:0002239,GO:0009751,GO:0046244	dioxygenase activity|metal ion binding|defense response to oomycetes|leaf senescence|response to bacterium|response to fungus|response to oomycetes|response to salicylic acid|salicylic acid catabolic process
Os04g0581800	25.522	77.1213	1.59539	5.09183e-05	HIPP28	Heavy metal transport/detoxification protein domain containing protein. (Os04t0581800-01)	GO:0046872,GO:0030001	metal ion binding|metal ion transport
Os04g0584750	14.4125	2.24544	-2.68225	0.000642355	PCMP-H24	Hypothetical protein. (Os04t0584750-00)
Os04g0600000	46.2014	133.856	1.53468	2.59496e-10	PHL3	Similar to Transfactor-like protein. (Os04t0600000-01)	GO:0005634,GO:0003700,GO:0043565,GO:0009567,GO:0010628	nucleus|DNA-binding transcription factor activity|sequence-specific DNA binding|double fertilization forming a zygote and endosperm|positive regulation of gene expression
Os04g0604300	827.309	126.176	-2.71299	0.0247663	XTH24	Similar to Xyloglucan endotransglucosylase/hydrolase protein 24 precursor (EC 2.4.1.207) (At-XTH24) (XTH-24) (Meristem protein 5) (MERI-5 protein) (MERI5 protein) (Endo-xyloglucan transferase) (Xyloglucan endo-1%2C4-beta-D-glucanase). (Os04t0604300-01)	GO:0048046,GO:0005618,GO:0005737,GO:0005794,GO:0009505,GO:0005886,GO:0004553,GO:0016762,GO:0042546,GO:0009828,GO:0071669,GO:0010411	apoplast|cell wall|cytoplasm|Golgi apparatus|plant-type cell wall|plasma membrane|hydrolase activity, hydrolyzing O-glycosyl compounds|xyloglucan:xyloglucosyl transferase activity|cell wall biogenesis|plant-type cell wall loosening|plant-type cell wall organization or biogenesis|xyloglucan metabolic process	dosa04075	Plant hormone signal transduction
Os04g0611200	125.932	48.3774	-1.38024	7.37984e-09	CER26L	Cofactor of beta-ketoacyl-CoA synthase%2C Homolog of Arabidopsis CER2%2C Leaf cuticular wax synthesis%2C Very-long-chain fatty acid (VLCFA) elongation (Os04t0611200-01)	GO:0009535,GO:0016747,GO:0071555,GO:0009555,GO:0042761	chloroplast thylakoid membrane|transferase activity, transferring acyl groups other than amino-acyl groups|cell wall organization|pollen development|very long-chain fatty acid biosynthetic process
Os04g0611700	27.6805	10.3833	-1.41461	0.00538853	KSL3	Similar to Ent-kaurene synthase-like 3. (Os04t0611700-00)	GO:0000287,GO:0010333,GO:0006952,GO:0016102	magnesium ion binding|terpene synthase activity|defense response|diterpenoid biosynthetic process
Os04g0612500	42.7414	20.1281	-1.08643	0.00810826	TPRP-F1	Similar to 36.4 kDa proline-rich protein. (Os04t0612500-01)%3BSimilar to Prolin rich protein. (Os04t0612500-02)
Os04g0619900	275.981	555.672	1.00966	0.00338695	BAG1	Similar to H0114G12.10 protein. (Os04t0619900-00)	GO:0005829,GO:0005739,GO:0005634,GO:0051087,GO:0071629	cytosol|mitochondrion|nucleus|chaperone binding|cytoplasm protein quality control by the ubiquitin-proteasome system
Os04g0626300	6.02109	16.8097	1.48119	0.0319196	CHL	Hypothetical protein. (Os04t0626300-01)	GO:0009507,GO:0009543,GO:0009535,GO:0031977,GO:0045735,GO:0036094,GO:0006629,GO:0046322,GO:0010117,GO:0009737,GO:0009408,GO:0009644,GO:0006979,GO:1901562,GO:0009414,GO:0010431	chloroplast|chloroplast thylakoid lumen|chloroplast thylakoid membrane|thylakoid lumen|nutrient reservoir activity|small molecule binding|lipid metabolic process|negative regulation of fatty acid oxidation|photoprotection|response to abscisic acid|response to heat|response to high light intensity|response to oxidative stress|response to paraquat|response to water deprivation|seed maturation
Os04g0626450	50.7302	21.9572	-1.20815	0.000673473	RGA4	NB-ARC domain containing protein. (Os04t0626450-01)	GO:0043531,GO:0005524,GO:0006952	ADP binding|ATP binding|defense response
Os04g0633900	106.784	25.002	-2.09457	1.023e-06	SRK6	Similar to H0315F07.1 protein. (Os04t0633900-00)	GO:0016021,GO:0005524,GO:0042802,GO:0004674,GO:0060320	integral component of membrane|ATP binding|identical protein binding|protein serine/threonine kinase activity|rejection of self pollen
Os04g0634400	97.3871	23.6029	-2.04476	2.49738e-12	At4g27290	Similar to H0315F07.5 protein. (Os04t0634400-00)
Os04g0635400	39.1533	259.419	2.72808	8.38432e-40		Conserved hypothetical protein. (Os04t0635400-00)
Os04g0635500	143.788	332.966	1.21143	4.98731e-14		Similar to Wound induced protein (Fragment). (Os04t0635500-01)
Os04g0638100	25.6251	10.5561	-1.27949	0.015198	PMAT1	Transferase family protein. (Os04t0638100-01)	GO:0005829,GO:0050736,GO:0009636	cytosol|O-malonyltransferase activity|response to toxic substance
Os04g0639000	866.223	399.484	-1.1166	0.00540516		Conserved hypothetical protein. (Os04t0639000-01)
Os04g0643500	9.66788	29.0647	1.588	0.00132809	20ox2	Similar to H0306F03.8 protein. (Os04t0643500-00)	GO:0046872,GO:0016491	metal ion binding|oxidoreductase activity
Os04g0644100	372.874	173.142	-1.10673	7.09248e-06		Sterile alpha motif homology domain containing protein. (Os04t0644100-01)
Os04g0644400	13.9332	28.5208	1.03348	0.033352	TPRP-F1	Similar to Proline-rich-like protein. (Os04t0644400-01)
Os04g0645700	27.0677	155.154	2.51906	1.91478e-22		Similar to H0811D08.5 protein. (Os04t0645700-01)
Os04g0651000	42.5681	19.5294	-1.12412	0.0104387	GSVIVT00023967001	Similar to Peroxidase. (Os04t0651000-01)	GO:0005576,GO:0020037,GO:0046872,GO:0004601,GO:0042744,GO:0006979	extracellular region|heme binding|metal ion binding|peroxidase activity|hydrogen peroxide catabolic process|response to oxidative stress	dosa00940	Phenylpropanoid biosynthesis
Os04g0654400	16.1505	34.2004	1.08243	0.0107204		Eggshell protein family protein. (Os04t0654400-01)
Os04g0655000	83.5561	34.6456	-1.27007	0.000398886	PK1	Curculin-like (mannose-binding) lectin domain containing protein. (Os04t0655000-00)	GO:0016021,GO:0005886,GO:0005524,GO:0004674,GO:0006468,GO:0048544	integral component of membrane|plasma membrane|ATP binding|protein serine/threonine kinase activity|protein phosphorylation|recognition of pollen
Os04g0659000	203.79	470.211	1.20623	2.36484e-16		Similar to OSIGBa0132E09-OSIGBa0108L24.10 protein. (Os04t0659000-01)
Os04g0659200	2633.43	1181.96	-1.15576	0.000174634		Hypothetical protein. (Os04t0659200-01)
Os04g0662200	53.2476	140.649	1.40131	2.95984e-10	ARG7	Auxin responsive SAUR protein family protein. (Os04t0662200-01)	GO:0009733	response to auxin	dosa04075	Plant hormone signal transduction
Os04g0662400	24.5218	141.589	2.52957	5.9034e-23	SAUR36	Auxin responsive SAUR protein family protein. (Os04t0662400-01)	GO:0005634,GO:0009734,GO:0007275,GO:1900057,GO:0040008,GO:0010029	nucleus|auxin-activated signaling pathway|multicellular organism development|positive regulation of leaf senescence|regulation of growth|regulation of seed germination	dosa04075	Plant hormone signal transduction
Os04g0664800	349.225	145.345	-1.26468	5.04303e-15	CIN6	Similar to Cell wall invertase (EC 3.2.1.26). (Os04t0664800-00)	GO:0048046,GO:0005618,GO:0004564,GO:0005975	apoplast|cell wall|beta-fructofuranosidase activity|carbohydrate metabolic process
Os04g0664900	1090.22	442.902	-1.29956	3.69372e-25	CIN5	Similar to H1005F08.5 protein. (Os04t0664900-01)	GO:0048046,GO:0005618,GO:0004564,GO:0005975	apoplast|cell wall|beta-fructofuranosidase activity|carbohydrate metabolic process
Os04g0667200	6.23133	225.874	5.17983	1.68112e-67	F3H-3	Similar to H1005F08.24 protein. (Os04t0667200-01)	GO:0051213,GO:0031418,GO:0046872,GO:0045486,GO:0071456,GO:0009813,GO:0080167	dioxygenase activity|L-ascorbic acid binding|metal ion binding|naringenin 3-dioxygenase activity|cellular response to hypoxia|flavonoid biosynthetic process|response to karrikin
Os04g0667300	53.163	194.059	1.86801	1.69221e-18	F3H-3	Hypothetical protein. (Os04t0667300-01)	GO:0051213,GO:0031418,GO:0046872,GO:0045486,GO:0071456,GO:0009813,GO:0080167	dioxygenase activity|L-ascorbic acid binding|metal ion binding|naringenin 3-dioxygenase activity|cellular response to hypoxia|flavonoid biosynthetic process|response to karrikin
Os04g0667400	34.1947	195.808	2.51759	9.08064e-28	F3H-3	Melatonin 2-hydroxylase%2C Control of the melatonin level in plants (Os04t0667400-01)	GO:0051213,GO:0031418,GO:0046872,GO:0045486,GO:0071456,GO:0009813,GO:0080167	dioxygenase activity|L-ascorbic acid binding|metal ion binding|naringenin 3-dioxygenase activity|cellular response to hypoxia|flavonoid biosynthetic process|response to karrikin
Os04g0685300	1938.67	914.179	-1.08452	1.01441e-18	NHL10	Harpin-induced 1 domain containing protein. (Os04t0685300-02)	GO:0046658,GO:0009507,GO:0016021,GO:0009506,GO:0051607,GO:0010150,GO:0051707	anchored component of plasma membrane|chloroplast|integral component of membrane|plasmodesma|defense response to virus|leaf senescence|response to other organism
Os04g0690500	0.604848	9.13792	3.91722	0.00215802		Similar to CAA30371.1 protein (Fragment). (Os04t0690500-01)%3BSimilar to CAA30371.1 protein (Fragment). (Os04t0690500-02)%3BSimilar to CAA30371.1 protein (Fragment). (Os04t0690500-03)%3BSimilar to CAA30371.1 protein (Fragment). (Os04t0690500-04)
Os04g0690800	2.06988	9.68784	2.22663	0.0291452	PSBS2	22-kDa Photosystem II protein%2C Photoprotection (Os04t0690800-01)			dosa00195	Photosynthesis
Os04g0691900	27.0861	161.093	2.57227	6.19477e-11	FAB1D	Chaperonin Cpn60/TCP-1 family protein. (Os04t0691900-01)	GO:0010008,GO:0000285,GO:0005524,GO:0046854	endosome membrane|1-phosphatidylinositol-3-phosphate 5-kinase activity|ATP binding|phosphatidylinositol phosphorylation	dosa00562,dosa04070,dosa04145	Inositol phosphate metabolism|Phosphatidylinositol signaling system|Phagosome
Os05g0104200	51.5177	120.8	1.22948	1.01262e-07	PGIP2	Polygalacturonase inhibiting protein%2C Inhibitor of fungal polygalacturonase%2C Sheath blight resistance (Os05t0104200-01)	GO:0005618,GO:0005576,GO:0016020,GO:0009505,GO:0009506,GO:0090353	cell wall|extracellular region|membrane|plant-type cell wall|plasmodesma|polygalacturonase inhibitor activity
Os05g0110100	23.2106	63.6348	1.45503	2.12028e-05		Heat shock protein DnaJ%2C cysteine-rich domain domain containing protein. (Os05t0110100-01)%3BHeat shock protein DnaJ%2C cysteine-rich domain domain containing protein. (Os05t0110100-02)
Os05g0111800	31.7212	11.0799	-1.5175	0.0012377	Os05g0111800	Similar to Protein phosphatase type 2C. (Os05t0111800-00)	GO:0046872,GO:0004722	metal ion binding|protein serine/threonine phosphatase activity
Os05g0114000	10740.3	4529.52	-1.24561	2.52824e-14	PPA4	Similar to PRLI-interacting factor F (Fragment). (Os05t0114000-01)	GO:0005829,GO:0004427,GO:0000287,GO:0006796,GO:0046686	cytosol|inorganic diphosphatase activity|magnesium ion binding|phosphate-containing compound metabolic process|response to cadmium ion	dosa00190	Oxidative phosphorylation
Os05g0115100	175.215	421.283	1.26567	1.00824e-17		Hypothetical conserved gene. (Os05t0115100-01)%3BProtein of unknown function DUF1635 family protein. (Os05t0115100-02)
Os05g0115600	14.4302	30.3594	1.07305	0.0186756		Protein of unknown function DUF674 family protein. (Os05t0115600-01)
Os05g0116000	7806.36	3679.46	-1.08516	1.38684e-20	GLUD1	Cupin%2C RmlC-type domain containing protein. (Os05t0116000-01)%3BCupin%2C RmlC-type domain containing protein. (Os05t0116000-02)	GO:0000326,GO:0045735	protein storage vacuole|nutrient reservoir activity
Os05g0125250	27.3809	186.019	2.76421	5.17957e-31		Non-protein coding transcript. (Os05t0125250-01)
Os05g0127500	714.891	294.093	-1.28145	2.29382e-12	At5g05600	Similar to Leucoanthocyanidin dioxygenase-like protein. (Os05t0127500-01)	GO:0005829,GO:0051213,GO:0120091,GO:0046872,GO:0097237,GO:0009813,GO:2000022,GO:0080167	cytosol|dioxygenase activity|jasmonic acid hydrolase|metal ion binding|cellular response to toxic substance|flavonoid biosynthetic process|regulation of jasmonic acid mediated signaling pathway|response to karrikin
Os05g0129400	38.4156	16.3339	-1.23383	0.00254107		Ankyrin repeat containing protein. (Os05t0129400-01)
Os05g0130100	78.4204	189.759	1.27486	4.86699e-07	CRK2	Hypothetical conserved gene. (Os05t0130100-00)
Os05g0135200	1230.04	582.409	-1.07861	3.40767e-15	GSVIVT00037159001	Plant peroxidase domain containing protein. (Os05t0135200-01)	GO:0005576,GO:0020037,GO:0046872,GO:0004601,GO:0042744,GO:0006979	extracellular region|heme binding|metal ion binding|peroxidase activity|hydrogen peroxide catabolic process|response to oxidative stress	dosa00940	Phenylpropanoid biosynthesis
Os05g0138300	5147.07	11141.9	1.11418	1.86784e-32	LTI6B	Similar to ICT protein (Fragment). (Os05t0138300-01)%3BSimilar to ICT protein (Fragment). (Os05t0138300-03)	GO:0016021	integral component of membrane
Os05g0140300	19.0846	48.45	1.34409	0.000466039		Conserved hypothetical protein. (Os05t0140300-00)
Os05g0147800	17.0235	6.43706	-1.40305	0.0166672		Conserved hypothetical protein. (Os05t0147800-01)
Os05g0148700	32.604	106.363	1.70587	2.12319e-10	OSA15	Armadillo-type fold domain containing protein. (Os05t0148700-01)%3BSimilar to OSA15 protein. (Os05t0148700-02)	GO:0009507,GO:0034599,GO:0010150	chloroplast|cellular response to oxidative stress|leaf senescence
Os05g0148900	652.526	267.261	-1.28779	3.92817e-05	GSTF1	Similar to Glutathione-S-transferase 19E50. (Os05t0148900-01)	GO:0005737,GO:0004364,GO:0006749	cytoplasm|glutathione transferase activity|glutathione metabolic process	dosa00480	Glutathione metabolism
Os05g0149400	97.8448	507.948	2.37611	4.20228e-36	MAO1B	ACC oxidase%2C Ethylene biosynthesis (Os05t0149400-01)	GO:0009815,GO:0031418,GO:0046872,GO:0009693,GO:0009835	1-aminocyclopropane-1-carboxylate oxidase activity|L-ascorbic acid binding|metal ion binding|ethylene biosynthetic process|fruit ripening	dosa00270	Cysteine and methionine metabolism
Os05g0153300	8356.54	3396.47	-1.29887	2.61154e-35		Lipase%2C class 3 domain containing protein. (Os05t0153300-00)	GO:0005615,GO:0046872,GO:0004806,GO:0016042	extracellular space|metal ion binding|triglyceride lipase activity|lipid catabolic process
Os05g0156900	8.40016	27.6049	1.71644	0.00171808	AVP1	Vacuolar H+-translocating pyrophosphatase%2C Regulation of grain chalkiness (Os05t0156900-01)	GO:0009507,GO:0009941,GO:0010008,GO:0005794,GO:0016021,GO:0016020,GO:0005739,GO:0000325,GO:0009705,GO:0005886,GO:0005774,GO:0005773,GO:0009678,GO:0004427,GO:0046872,GO:0009926,GO:0010248,GO:0048366,GO:1902600,GO:0009651,GO:0009414	chloroplast|chloroplast envelope|endosome membrane|Golgi apparatus|integral component of membrane|membrane|mitochondrion|plant-type vacuole|plant-type vacuole membrane|plasma membrane|vacuolar membrane|vacuole|hydrogen-translocating pyrophosphatase activity|inorganic diphosphatase activity|metal ion binding|auxin polar transport|establishment or maintenance of transmembrane electrochemical gradie…
Os05g0158600	48.0279	256.67	2.41797	2.86739e-31	GA2OX1	Similar to OsGA2ox1. (Os05t0158600-01)%3BGA 2-oxidase1%2C GA metabolism (Os05t0158600-02)	GO:0052634,GO:0051213,GO:0045543,GO:0102111,GO:0102924,GO:0102652,GO:0046872,GO:0045487,GO:0009685,GO:0009639	C-19 gibberellin 2-beta-dioxygenase activity|dioxygenase activity|gibberellin 2-beta-dioxygenase activity|gibberellin A20,2-oxoglutarate:oxygen oxidoreductase activity|gibberellin A44,2-oxoglutarate:oxygen oxidoreductase activity|gibberellin A9,2-oxoglutarate:oxygen oxidoreductase activity|metal ion binding|gibberellin catabolic process|gibberellin metabolic process|response to red or far red lig…
Os05g0161500	14951.7	2804.9	-2.41429	4.39169e-17	CRSH2	RelA/SpoT domain containing protein. (Os05t0161500-01)	GO:0009507,GO:0005524,GO:0005509,GO:0005525,GO:0008728,GO:0016301,GO:0015969	chloroplast|ATP binding|calcium ion binding|GTP binding|GTP diphosphokinase activity|kinase activity|guanosine tetraphosphate metabolic process	dosa00230	Purine metabolism
Os05g0161700	84.6862	25.1849	-1.74957	1.31495e-08	CRSH3	Hypothetical protein. (Os05t0161700-01)	GO:0009507,GO:0005524,GO:0005509,GO:0005525,GO:0008728,GO:0016301,GO:0015969	chloroplast|ATP binding|calcium ion binding|GTP binding|GTP diphosphokinase activity|kinase activity|guanosine tetraphosphate metabolic process
Os05g0161800	2155.32	682.892	-1.65817	1.49436e-11	CRSH3	RelA/SpoT domain containing protein. (Os05t0161800-01)	GO:0009507,GO:0005524,GO:0005509,GO:0005525,GO:0008728,GO:0016301,GO:0015969	chloroplast|ATP binding|calcium ion binding|GTP binding|GTP diphosphokinase activity|kinase activity|guanosine tetraphosphate metabolic process	dosa00230	Purine metabolism
Os05g0162000	157.402	602.741	1.93709	2.24241e-09	PER1	Similar to Peroxidase (Fragment). (Os05t0162000-01)	GO:0005576,GO:0009505,GO:0009506,GO:0005773,GO:0020037,GO:0046872,GO:0004601,GO:0042744,GO:0006979	extracellular region|plant-type cell wall|plasmodesma|vacuole|heme binding|metal ion binding|peroxidase activity|hydrogen peroxide catabolic process|response to oxidative stress	dosa00940	Phenylpropanoid biosynthesis
Os05g0163500	21.9509	9.53882	-1.2024	0.0254973	At2g19130	Similar to H0525E10.2 protein. (Os05t0163500-00)
Os05g0165900	61.9845	198.923	1.68223	1.84956e-10	At2g19130	Serine/threonine protein kinase-related domain containing protein. (Os05t0165900-01)
Os05g0178000	19.3487	8.57613	-1.17384	0.041012	RPT3	NPH3 domain containing protein. (Os05t0178000-00)	GO:0005886,GO:0009638,GO:0016567,GO:0007165	plasma membrane|phototropism|protein ubiquitination|signal transduction
Os05g0179300	2717.84	1162.84	-1.22481	4.45978e-31	AT7	Transferase family protein. (Os05t0179300-01)	GO:0016747	transferase activity, transferring acyl groups other than amino-acyl groups
Os05g0179950	54.9407	22.5647	-1.28381	0.000788887	UGT75C1	Similar to cDNA%2C clone: J100088D24%2C full insert sequence. (Os05t0179950-00)	GO:0043231,GO:0080043,GO:0080044,GO:0008194	intracellular membrane-bounded organelle|quercetin 3-O-glucosyltransferase activity|quercetin 7-O-glucosyltransferase activity|UDP-glycosyltransferase activity
Os05g0183100	276.577	126.98	-1.12309	0.000881346	WRKY50	WRKY transcription factor%2C Positive regulation of blast and bacteria blight resistance (Os05t0183100-01)	GO:0005634,GO:0003700,GO:0043565,GO:0050832,GO:0009867	nucleus|DNA-binding transcription factor activity|sequence-specific DNA binding|defense response to fungus|jasmonic acid mediated signaling pathway
Os05g0195101	59.4816	132.623	1.15682	1.51713e-06		Non-protein coding transcript. (Os05t0195101-01)
Os05g0195200	138.425	296.078	1.09687	6.44357e-12	Os05g0195200	CCCH-tandem zinc finger protein%2C Photomorphogenesis and ABA responses%2C Abiotic stress tolerance (Os05t0195200-01)	GO:0003677,GO:0046872	DNA binding|metal ion binding
Os05g0196600	45.9557	19.7755	-1.21653	0.00118383	ACS7	Similar to 1-aminocyclopropane-1-carboxylic acid synthase. (Os05t0196600-00)	GO:0016847,GO:0042802,GO:0030170,GO:0009693,GO:0009835	1-aminocyclopropane-1-carboxylate synthase activity|identical protein binding|pyridoxal phosphate binding|ethylene biosynthetic process|fruit ripening	dosa00270	Cysteine and methionine metabolism
Os05g0197300	133.451	281.149	1.07503	1.16432e-10	IQM5	IQ calmodulin-binding region domain containing protein. (Os05t0197300-01)	GO:0005737,GO:0005634	cytoplasm|nucleus
Os05g0199800	30.356	199.218	2.7143	3.86164e-31	BHLH41	Similar to BHLH transcription activator Ivory seed. (Os05t0199800-01)	GO:0005634,GO:0003677,GO:0003700,GO:0046983,GO:0006355,GO:0010200	nucleus|DNA binding|DNA-binding transcription factor activity|protein dimerization activity|regulation of transcription, DNA-templated|response to chitin
Os05g0215700	58.3531	176.988	1.60077	1.30043e-14		Conserved hypothetical protein. (Os05t0215700-02)
Os05g0217000	1413.83	620.25	-1.18869	0.00646768	AGP16	Protein of unknown function DUF1070 family protein. (Os05t0217000-01)	GO:0031225,GO:0005886	anchored component of membrane|plasma membrane
Os05g0217700	5415.78	1765.66	-1.61696	2.33174e-19	BURP7	BURP domain containing protein. (Os05t0217700-01)
Os05g0219900	754.709	346.388	-1.12353	5.40072e-19	SLAH3	C4-dicarboxylate transporter/malic acid transport protein family protein. (Os05t0219900-01)	GO:0016021,GO:0005886,GO:0008308,GO:0006873,GO:0006821,GO:0009651,GO:0009414	integral component of membrane|plasma membrane|voltage-gated anion channel activity|cellular ion homeostasis|chloride transport|response to salt stress|response to water deprivation
Os05g0226900	413.155	196.417	-1.07277	0.000174399		Proline-rich glycoprotein%2C ABA-dependent inhibition of root growth (Os05t0226900-01)
Os05g0227600	1690.18	8575.74	2.34308	1.49861e-21		Proline-rich glycoprotein%2C ABA-dependent inhibition of root growth (Os05t0227600-01)
Os05g0242000	41.5776	15.3184	-1.44054	0.00032201	At3g47200	Protein of unknown function DUF247%2C plant family protein. (Os05t0242000-01)	GO:0016021,GO:0005886	integral component of membrane|plasma membrane
Os05g0244500	368.81	154.941	-1.25116	0.000128071		Glycoside hydrolase%2C family 5 protein. (Os05t0244500-01)%3BSimilar to cellulase containing protein. (Os05t0244500-02)	GO:0005576,GO:0004338,GO:0005975,GO:0071555	extracellular region|glucan exo-1,3-beta-glucosidase activity|carbohydrate metabolic process|cell wall organization
Os05g0252100	85.3745	300.811	1.81698	3.99756e-05		Protein of unknown function DUF620 family protein. (Os05t0252100-01)
Os05g0253200	7.04641	0.564768	-3.64116	0.0126126	At1g56140	Conserved hypothetical protein. (Os05t0253200-01)
Os05g0258400	1520.25	714.95	-1.08839	6.57163e-19	At1g56130	Protein kinase%2C catalytic domain domain containing protein. (Os05t0258400-00)
Os05g0278500	6155.46	2934.33	-1.06884	6.88268e-19	AT5	Transferase family protein. (Os05t0278500-01)	GO:0016747	transferase activity, transferring acyl groups other than amino-acyl groups
Os05g0279900	54.2737	138.608	1.35268	3.24877e-09	At1g48100	Similar to glycoside hydrolase family 28 protein / polygalacturonase (pectinase) family protein. (Os05t0279900-00)	GO:0005618,GO:0005576,GO:0004650,GO:0005975,GO:0009831	cell wall|extracellular region|polygalacturonase activity|carbohydrate metabolic process|plant-type cell wall modification involved in multidimensional cell growth
Os05g0305900	664.733	1349.91	1.02201	4.41773e-17	At5g49770	Leucine-rich repeat receptor-like kinase%2C Regulation of salt stress tolerance (Os05t0305900-01)%3BProtein kinase%2C core domain containing protein. (Os05t0305900-02)
Os05g0311550	20.4867	6.90315	-1.56936	0.0112202	At2g38640	Hypothetical protein. (Os05t0311550-00)
Os05g0324300	306.561	144.114	-1.08896	2.22705e-06		Protein of unknown function DUF594 domain containing protein. (Os05t0324300-01)
Os05g0332600	831.474	397.431	-1.06497	5.5533e-18	AZG1	Xanthine/uracil/vitamin C permease family protein. (Os05t0332600-01)%3BSimilar to predicted protein. (Os05t0332600-02)	GO:0016021,GO:0005886,GO:0005345,GO:0005215,GO:0015853,GO:0015854,GO:0006863	integral component of membrane|plasma membrane|purine nucleobase transmembrane transporter activity|transporter activity|adenine transport|guanine transport|purine nucleobase transport
Os05g0332801	49.2964	21.9335	-1.16835	0.0016615	AZG1	Hypothetical protein. (Os05t0332801-00)	GO:0016021,GO:0005886,GO:0005345,GO:0005215,GO:0015853,GO:0015854,GO:0006863	integral component of membrane|plasma membrane|purine nucleobase transmembrane transporter activity|transporter activity|adenine transport|guanine transport|purine nucleobase transport
Os05g0333000	255.343	104.46	-1.28949	2.83433e-12		Conserved hypothetical protein. (Os05t0333000-01)
Os05g0338900	1994.74	948.796	-1.07203	0.000167958	NPF2.4	Oligopeptide transporter domain containing protein. (Os05t0338900-00)	GO:0016021,GO:0005886,GO:0015108,GO:0035673,GO:1904680,GO:0015333,GO:1902476,GO:0042128	integral component of membrane|plasma membrane|chloride transmembrane transporter activity|oligopeptide transmembrane transporter activity|peptide transmembrane transporter activity|peptide:proton symporter activity|chloride transmembrane transport|nitrate assimilation
Os05g0338933	588.239	230.633	-1.3508	0.000124594	NPF2.3	Similar to proton-dependent oligopeptide transport (POT) family protein. (Os05t0338933-00)	GO:0016021,GO:0005886,GO:0015112,GO:0035673,GO:1904680,GO:0015333,GO:0071472,GO:0042128,GO:0015706,GO:0009624	integral component of membrane|plasma membrane|nitrate transmembrane transporter activity|oligopeptide transmembrane transporter activity|peptide transmembrane transporter activity|peptide:proton symporter activity|cellular response to salt stress|nitrate assimilation|nitrate transport|response to nematode
Os05g0342000	230.661	108.303	-1.09071	4.04699e-05	SAG20	Hypothetical conserved gene. (Os05t0342000-00)	GO:0007568,GO:0010150,GO:0009620,GO:0002238,GO:0009624,GO:0010193	aging|leaf senescence|response to fungus|response to molecule of fungal origin|response to nematode|response to ozone
Os05g0344200	263.959	800.074	1.59982	5.83651e-19	ERD15	Conserved hypothetical protein. (Os05t0344200-01)	GO:0005737,GO:0009617,GO:0009644,GO:0009414	cytoplasm|response to bacterium|response to high light intensity|response to water deprivation
Os05g0355400	48.2771	108.663	1.17045	0.00576874	At3g01520	UspA domain containing protein. (Os05t0355400-01)	GO:0005886,GO:0016208	plasma membrane|AMP binding
Os05g0366000	637.514	277.871	-1.19804	1.84378e-07	BGLU21	Beta-glucosidase 21. (Os05t0366000-00)	GO:0008422,GO:0102483,GO:0005975	beta-glucosidase activity|scopolin beta-glucosidase activity|carbohydrate metabolic process	dosa00460,dosa00500,dosa00940	Cyanoamino acid metabolism|Starch and sucrose metabolism|Phenylpropanoid biosynthesis
Os05g0369700	3.75467	12.7683	1.76581	0.0320535	EXO70E2	Exo70 exocyst complex subunit domain containing protein. (Os05t0369700-01)	GO:0005829,GO:0012505,GO:0000145,GO:0070062,GO:0005576,GO:0005886,GO:0006887,GO:1903553,GO:0015031,GO:1903533	cytosol|endomembrane system|exocyst|extracellular exosome|extracellular region|plasma membrane|exocytosis|positive regulation of extracellular exosome assembly|protein transport|regulation of protein targeting
Os05g0373900	6.38431	47.3383	2.89041	1.00105e-09	ERF1-2	Similar to Eukaryotic peptide chain release factor subunit 1 (eRF1) (Eukaryotic release factor 1) (TB3-1) (Cl1 protein). (Os05t0373900-01)	GO:0005829,GO:0005886,GO:0018444,GO:1990825,GO:0003747,GO:0016149,GO:0002184,GO:0040008,GO:0006415	cytosol|plasma membrane|translation release factor complex|sequence-specific mRNA binding|translation release factor activity|translation release factor activity, codon specific|cytoplasmic translational termination|regulation of growth|translational termination	dosa03015	mRNA surveillance pathway
Os05g0375466	27.8287	66.3007	1.25245	7.55092e-05		Non-protein coding transcript. (Os05t0375466-00)
Os05g0380200	29.5708	61.6844	1.06073	0.000445538		Conserved hypothetical protein. (Os05t0380200-01)
Os05g0382600	6837.46	1670.08	-2.03354	1.75113e-88	ANN4	Similar to Annexin-like protein RJ4. (Os05t0382600-02)%3BAnnexin family protein. (Os05t0382600-03)	GO:0009506,GO:0005509,GO:0005544,GO:0003729,GO:0009737,GO:0009409,GO:0009408,GO:0006970,GO:0009651,GO:0009414	plasmodesma|calcium ion binding|calcium-dependent phospholipid binding|mRNA binding|response to abscisic acid|response to cold|response to heat|response to osmotic stress|response to salt stress|response to water deprivation
Os05g0382900	1808.5	627.831	-1.52635	1.07474e-41	ANN3	Annexin family protein. (Os05t0382900-01)%3BSimilar to annexin-like protein RJ4. (Os05t0382900-02)	GO:0005773,GO:0005509,GO:0005544,GO:0009409,GO:0009408,GO:0009651,GO:0009414	vacuole|calcium ion binding|calcium-dependent phospholipid binding|response to cold|response to heat|response to salt stress|response to water deprivation
Os05g0385400	6.97546	0.982269	-2.8281	0.0207345		Conserved hypothetical protein. (Os05t0385400-01)
Os05g0387300	5.58215	33.7723	2.59695	4.81906e-07		Hypothetical protein. (Os05t0387300-01)
Os05g0400200	331.667	148.318	-1.16104	6.7689e-05		Similar to Retrotransposon protein Ty1-copia subclass. (Os05t0400200-00)	GO:0005576,GO:0016787	extracellular region|hydrolase activity
Os05g0403300	198.986	93.9709	-1.08238	2.68783e-08	GIP2	Peptidase A1 domain containing protein. (Os05t0403300-01)
Os05g0406200	66.4618	26.8193	-1.30925	6.35846e-05		Non-protein coding transcript. (Os05t0406200-01)
Os05g0406700	50.9418	21.3409	-1.25523	0.00017979		Conserved hypothetical protein. (Os05t0406700-01)
Os05g0410500	110.757	380.7	1.78126	1.16498e-27	NPF3.1	TGF-beta receptor%2C type I/II extracellular region family protein. (Os05t0410500-01)	GO:0016021,GO:0097708,GO:0005886,GO:0035673,GO:1904680,GO:0015333,GO:0010336,GO:0042128	integral component of membrane|intracellular vesicle|plasma membrane|oligopeptide transmembrane transporter activity|peptide transmembrane transporter activity|peptide:proton symporter activity|gibberellic acid homeostasis|nitrate assimilation
Os05g0415900	658.857	252.021	-1.38642	7.89359e-05	CYP51	Similar to Cytochrome P450 CYP51H11. (Os05t0415900-00)	GO:0016021,GO:0020037,GO:0005506,GO:0008168,GO:0004497,GO:0016705,GO:0016126	integral component of membrane|heme binding|iron ion binding|methyltransferase activity|monooxygenase activity|oxidoreductase activity, acting on paired donors, with incorporation or reduction of molecular oxygen|sterol biosynthetic process
Os05g0417900	1.01239	63.1863	5.96377	8.30193e-24		Hypothetical protein. (Os05t0417900-00)
Os05g0418100	362.656	127.588	-1.50711	1.10304e-07	MLO1	Similar to Seven trans-membrane protein. (Os05t0418100-01)	GO:0016021,GO:0005886,GO:0005516,GO:0006952,GO:0009607	integral component of membrane|plasma membrane|calmodulin binding|defense response|response to biotic stimulus
Os05g0428700	151.481	56.7718	-1.41589	9.74279e-08	Os05g0428700	Potassium channel%2C Shaker K<sup>+</sup> channel (Os05t0428700-01)	GO:0016021,GO:0005249,GO:0034765	integral component of membrane|voltage-gated potassium channel activity|regulation of ion transmembrane transport
Os05g0448300	6.79585	76.8424	3.49918	1.74076e-19	GPAT6	Similar to glycerol-3-phosphate acyltransferase 8. (Os05t0448300-01)	GO:0016021,GO:0016020,GO:0090447,GO:0016791,GO:0102419,GO:0010143,GO:0009908,GO:0008654	integral component of membrane|membrane|glycerol-3-phosphate 2-O-acyltransferase activity|phosphatase activity|sn-2-glycerol-3-phosphate omega-OH-C22:0-CoA acyl transferase activity|cutin biosynthetic process|flower development|phospholipid biosynthetic process	dosa00561,dosa00564	Glycerolipid metabolism|Glycerophospholipid metabolism
Os05g0454500	209.643	497.445	1.2466	1.55879e-18		Conserved hypothetical protein. (Os05t0454500-01)
Os05g0457200	34.9667	82.5906	1.24	2.26499e-05	Os05g0457200	Similar to protein phosphatase 2C. (Os05t0457200-01)	GO:0046872,GO:0004722	metal ion binding|protein serine/threonine phosphatase activity
Os05g0457600	61.5494	27.5806	-1.15809	0.000739312		Similar to Avr9/Cf-9 rapidly elicited protein 137. (Os05t0457600-00)
Os05g0460000	78.8961	172.309	1.12697	4.92726e-08	HSP70-4	Similar to 70 kDa heat shock cognate protein 1. (Os05t0460000-01)			dosa03040,dosa04141,dosa04144	Spliceosome|Protein processing in endoplasmic reticulum|Endocytosis
Os05g0472400	142.05	60.9269	-1.22125	0.000207361	ZIP9	Influx transporter for Zn and Cd%2C Zinc/cadmium uptake (Os05t0472400-01)	GO:0016021,GO:0005886,GO:0005385,GO:0071577	integral component of membrane|plasma membrane|zinc ion transmembrane transporter activity|zinc ion transmembrane transport
Os05g0472700	460.206	226.758	-1.02113	8.11223e-13	ZIP5	Influx transporter for Zn and Cd%2C Zinc/cadmium uptake (Os05t0472700-01)	GO:0016021,GO:0005886,GO:0005385,GO:0071577,GO:0006829	integral component of membrane|plasma membrane|zinc ion transmembrane transporter activity|zinc ion transmembrane transport|zinc ion transport
Os05g0474700	9.94584	27.07	1.44453	0.0112039		Conserved hypothetical protein. (Os05t0474700-01)
Os05g0476700	1245.86	587.856	-1.08361	6.84579e-22	PUB16	U-box E3ubiquitin ligase%2C Positive regulation of cold stress response (Os05t0476700-01)	GO:0005737,GO:0005634,GO:0004842,GO:0010200	cytoplasm|nucleus|ubiquitin-protein transferase activity|response to chitin
Os05g0478400	40.1272	9.60226	-2.06313	0.000186272	WRKY54	Similar to WRKY transcription factor 48. (Os05t0478400-00)	GO:0005634,GO:0003700,GO:0043565,GO:0044212,GO:0009742,GO:0042742,GO:0050832,GO:0009873,GO:1900056,GO:1900457,GO:0031347,GO:0010104,GO:2000022,GO:0047484,GO:2000070,GO:2000031,GO:0090333,GO:0006970,GO:0000302,GO:0009751	nucleus|DNA-binding transcription factor activity|sequence-specific DNA binding|transcription regulatory region DNA binding|brassinosteroid mediated signaling pathway|defense response to bacterium|defense response to fungus|ethylene-activated signaling pathway|negative regulation of leaf senescence|regulation of brassinosteroid mediated signaling pathway|regulation of defense response|regulation …
Os05g0480000	19.2191	7.75948	-1.30851	0.0338497	STN8	Serine/threonine protein kinase%2C Photosystem II (PSII) repair%2C Phosphorylation of PSII core protein (Os05t0480000-01)%3BSimilar to STN8 (Os05t0480000-02)	GO:0009507,GO:0009534,GO:0009579,GO:0005524,GO:0004672,GO:0004674,GO:0042549	chloroplast|chloroplast thylakoid|thylakoid|ATP binding|protein kinase activity|protein serine/threonine kinase activity|photosystem II stabilization
Os05g0480700	22.2843	6.19881	-1.84596	0.0159631	VHA-E2	Similar to Vacuolar ATP synthase subunit E (EC 3.6.3.14) (V-ATPase E subunit) (Vacuolar proton pump E subunit). (Os05t0480700-01)	GO:0033178,GO:0005774,GO:0005773,GO:0046961,GO:0015991	proton-transporting two-sector ATPase complex, catalytic domain|vacuolar membrane|vacuole|proton-transporting ATPase activity, rotational mechanism|ATP hydrolysis coupled proton transport	dosa00190,dosa04145	Oxidative phosphorylation|Phagosome
Os05g0482400	731.721	359.683	-1.02457	3.53747e-06	CYP714D1	Cytochrome P450 monooxygenase%2C Gibberellin (GA)-deactivating enzyme%2C Modulation of internode elongation (Os05t0482400-01)	GO:0005789,GO:0016021,GO:0020037,GO:0005506,GO:0004497,GO:0016705,GO:0045487	endoplasmic reticulum membrane|integral component of membrane|heme binding|iron ion binding|monooxygenase activity|oxidoreductase activity, acting on paired donors, with incorporation or reduction of molecular oxygen|gibberellin catabolic process
Os05g0487300	179.804	77.238	-1.21904	1.24775e-09		Conserved hypothetical protein. (Os05t0487300-01)%3BConserved hypothetical protein. (Os05t0487300-02)
Os05g0489750	38.0131	8.44128	-2.17096	0.0129502		Hypothetical protein. (Os05t0489750-00)
Os05g0494600	10.0037	29.0577	1.53839	0.00327544	EDL3	Similar to Circadian clock coupling factor ZGT. (Os05t0494600-01)	GO:0005634,GO:0009738,GO:0010029,GO:0009737,GO:0006970,GO:0009651,GO:0009414,GO:0010228	nucleus|abscisic acid-activated signaling pathway|regulation of seed germination|response to abscisic acid|response to osmotic stress|response to salt stress|response to water deprivation|vegetative to reproductive phase transition of meristem
Os05g0500000	503.439	204.14	-1.30226	9.21901e-06	GT7	UDP-glucuronosyl/UDP-glucosyltransferase family protein. (Os05t0500000-00)	GO:0102360,GO:0047893,GO:0102425	daphnetin 3-O-glucosyltransferase activity|flavonol 3-O-glucosyltransferase activity|myricetin 3-O-glucosyltransferase activity
Os05g0500200	721.345	298.205	-1.27439	5.92815e-23	TOGT1	Similar to UDP glucosyltransferase-1. (Os05t0500200-01)	GO:0042802,GO:0050275	identical protein binding|scopoletin glucosyltransferase activity
Os05g0502000	444.458	219.379	-1.01862	9.01374e-07	CNGC4	Cyclic nucleotide-gated ion channel (CNGC) protein%2C Heat and chilling tolerance%2C Modulation of calcium signals in response to temperature stress (Os05t0502000-01)	GO:0016021,GO:0016020,GO:0005886,GO:0005516,GO:0030552,GO:0008324,GO:0030553,GO:0005216,GO:0009626	integral component of membrane|membrane|plasma membrane|calmodulin binding|cAMP binding|cation transmembrane transporter activity|cGMP binding|ion channel activity|plant-type hypersensitive response	dosa04626	Plant-pathogen interaction
Os05g0503650	525.948	236.412	-1.15362	0.00846624		Non-protein coding transcript. (Os05t0503650-01)
Os05g0510600	224.31	104.575	-1.10096	7.04297e-09	TYDC	Similar to tyrosine/DOPA decarboxylase 1. (Os05t0510600-01)	GO:0030170,GO:0004837,GO:0006520,GO:1901695	pyridoxal phosphate binding|tyrosine decarboxylase activity|cellular amino acid metabolic process|tyramine biosynthetic process
Os05g0519300	52.9561	13.8182	-1.93823	1.22037e-06		Protein of unknown function DUF506%2C plant family protein. (Os05t0519300-01)
Os05g0521600	72.5635	261.149	1.84755	5.62159e-23	PME53	Pectin lyase fold/virulence factor domain containing protein. (Os05t0521600-01)	GO:0005618,GO:0005737,GO:0005576,GO:0045330,GO:0030599,GO:0042545,GO:0045490	cell wall|cytoplasm|extracellular region|aspartyl esterase activity|pectinesterase activity|cell wall modification|pectin catabolic process	dosa00040	Pentose and glucuronate interconversions
Os05g0525400	48.5449	20.0931	-1.27262	0.0003922	At2g19210	Malectin-like carbohydrate-binding domain domain containing protein. (Os05t0525400-00)
Os05g0525900	79.0708	319.177	2.01314	8.04335e-29	Os05g0525900	Similar to Zing finger transcription factor PEI1. (Os05t0525900-01)	GO:0003677,GO:0046872	DNA binding|metal ion binding
Os05g0527100	1582.17	718.563	-1.13871	7.03084e-07	UGT88F3	UDP-glucosyltransferase%2C Cold tolerance (wild rice) (Os05t0527100-01)	GO:0016758	transferase activity, transferring hexosyl groups
Os05g0530701	20.7993	64.8315	1.64016	7.89323e-07	RLP29	Leucine-rich repeat%2C plant specific containing protein. (Os05t0530701-01)	GO:0031225,GO:0016021,GO:0009505,GO:0005886	anchored component of membrane|integral component of membrane|plant-type cell wall|plasma membrane
Os05g0533450	16.8359	5.78846	-1.54029	0.0179303	RGA2	Conserved hypothetical protein. (Os05t0533450-00)	GO:0043531,GO:0005524,GO:0006952	ADP binding|ATP binding|defense response
Os05g0537100	308.618	114.766	-1.42712	0.000223569	WRKY50	WRKY transcription factor 10. (Os05t0537100-00)	GO:0005634,GO:0003700,GO:0043565,GO:0050832,GO:0009867	nucleus|DNA-binding transcription factor activity|sequence-specific DNA binding|defense response to fungus|jasmonic acid mediated signaling pathway
Os05g0540900	280.581	134.165	-1.06441	6.51099e-10		Conserved hypothetical protein. (Os05t0540900-01)
Os05g0541000	33.51	15.844	-1.08066	0.00576681		Hypothetical protein. (Os05t0541000-01)
Os05g0541400	52.1821	19.1185	-1.44858	5.9419e-05	LF	Atypical bHLH transcription factor%2C Regulation of flowering time (Os05t0541400-01)	GO:0005634,GO:0046983,GO:0048586,GO:0048587,GO:0006355	nucleus|protein dimerization activity|regulation of long-day photoperiodism, flowering|regulation of short-day photoperiodism, flowering|regulation of transcription, DNA-templated
Os05g0549232	115.885	44.0196	-1.39647	4.88383e-08		Similar to DVL4/RTFL17 (ROTUNDIFOLIA LIKE 17). (Os05t0549232-00)
Os05g0549800	33.2056	81.3373	1.29249	0.00015178	Os05g0549800	RAV family protein%2C Regulation of carpel development%2C Control of seed size (Os05t0549800-01)	GO:0005634,GO:0003677,GO:0003700	nucleus|DNA binding|DNA-binding transcription factor activity
Os05g0554000	828.766	1871.71	1.17532	5.1754e-10	DTX14	Similar to cDNA clone:001-123-D07%2C full insert sequence. (Os05t0554000-01)%3BSimilar to predicted protein. (Os05t0554000-02)%3BMultidrug and toxic compound extrusion (MATE) protein family transporter%2C Arsenic stress response%2C Regulation of plant growth and development%2C Disease resistance (Os05t0554000-03)	GO:0016021,GO:0005774,GO:0015297,GO:0015238,GO:0046618,GO:0006855	integral component of membrane|vacuolar membrane|antiporter activity|drug transmembrane transporter activity|drug export|drug transmembrane transport
Os05g0560200	267.746	96.3524	-1.47447	5.65759e-16	DOGL3	Similar to tumor-related protein-like. (Os05t0560200-00)	GO:0043565,GO:0006351	sequence-specific DNA binding|transcription, DNA-templated
Os05g0560500	16.517	69.931	2.08198	1.15219e-09		Conserved hypothetical protein. (Os05t0560500-01)
Os05g0563550	3777.91	1848.34	-1.03136	1.5076e-07	FLA9	FAS1 domain domain containing protein. (Os05t0563550-00)	GO:0031225,GO:0046658,GO:0005886,GO:0009834	anchored component of membrane|anchored component of plasma membrane|plasma membrane|plant-type secondary cell wall biogenesis
Os05g0572000	19.5138	4.35549	-2.16359	0.000810539	ERF061	AP2/ERF (APETALA 2/ethylene response factor) transcription factor%2C Negative regulation of plant height%2C Blue light inhibition of leaf sheath elongation (Os05t0572000-01)	GO:0005634,GO:0003677,GO:0003700,GO:0009873,GO:0010200	nucleus|DNA binding|DNA-binding transcription factor activity|ethylene-activated signaling pathway|response to chitin
Os05g0574200	46.9261	22.4947	-1.0608	0.00444618	Os05g0574100	Hypothetical protein. (Os05t0574200-00)	GO:0005737,GO:0008970,GO:0016042	cytoplasm|phospholipase A1 activity|lipid catabolic process
Os05g0582500	20.643	8.98769	-1.19963	0.0287466	SCPL50	Peptidase S10%2C serine carboxypeptidase domain containing protein. (Os05t0582500-01)	GO:0005576,GO:0005773,GO:0004185	extracellular region|vacuole|serine-type carboxypeptidase activity
Os05g0583000	8.68212	26.3864	1.60368	0.0024441	WRKY28	Similar to WRKY8. (Os05t0583000-01)	GO:0005634,GO:0003700,GO:0043565,GO:0042659	nucleus|DNA-binding transcription factor activity|sequence-specific DNA binding|regulation of cell fate specification
Os05g0586500	519.721	254.267	-1.03139	0.000102647	At5g41800	Amino acid transporter%2C transmembrane family protein. (Os05t0586500-01)	GO:0016021,GO:0005886,GO:0015171,GO:0003333	integral component of membrane|plasma membrane|amino acid transmembrane transporter activity|amino acid transmembrane transport
Os05g0586900	45.5554	21.1311	-1.10825	0.00427891	PCMP-H65	Hypothetical conserved gene. (Os05t0586900-01)
Os05g0591925	41.7338	20.0837	-1.05519	0.00496678	HIRL1	Non-protein coding transcript. (Os05t0591925-00)
Os06g0109100	133.307	295.826	1.15	0.00323768	BRH1	Hypothetical conserved gene. (Os06t0109100-00)
Os06g0112100	11848.6	5027.42	-1.23682	3.66129e-05	BSPA	Nucleoside phosphorylase%2C family 1 domain containing protein. (Os06t0112100-01)	GO:0003824,GO:0045735,GO:0009116	catalytic activity|nutrient reservoir activity|nucleoside metabolic process
Os06g0126250	31.1357	12.624	-1.3024	0.00251295	At2g21480	Receptor-like kinase%2C A member of the Catharanthus roseus receptor-like kinase1-like (CrRLK1L) subfamily%2C Control of high-affinity potassium transporters%2C Regulation of pollen tube growth and integrity (Os06t0126250-01)
Os06g0126400	19.3447	5.77955	-1.74291	0.00473438		Conserved hypothetical protein. (Os06t0126400-00)
Os06g0128800	271.253	95.7774	-1.50188	1.08102e-07		C2 calcium/lipid-binding domain%2C CaLB domain containing protein. (Os06t0128800-01)
Os06g0141200	122.86	288.04	1.22925	4.53435e-13		Similar to RNA-binding protein EWS. (Os06t0141200-01)
Os06g0142200	31.3545	100.683	1.68307	7.16773e-10		Early nodulin. (Os06t0142200-01)%3BSimilar to cDNA clone:J033147G13%2C full insert sequence. (Os06t0142200-02)	GO:0016021,GO:0009877	integral component of membrane|nodulation
Os06g0142300	11.522	38.9734	1.7581	3.06781e-05		Early nodulin 93 ENOD93 protein family protein. (Os06t0142300-00)	GO:0016021,GO:0009877	integral component of membrane|nodulation
Os06g0142650	65.0891	31.9948	-1.02458	0.0233857	At5g20050	Similar to Avr9/Cf-9 rapidly elicited protein 11 (Fragment). (Os06t0142650-00)
Os06g0145400	20.0108	6.90436	-1.5352	0.0132509		Transferase domain containing protein. (Os06t0145400-00)	GO:0005737,GO:0047183,GO:0102815,GO:0102777	cytoplasm|anthocyanin 5-aromatic acyltransferase activity|caffeoyl-CoA:delphinidin-3,5-diglucoside 5-O-glucoside-6-O-hydroxycinnamoyltransferase activity|caffeoyl-CoA:pelargonidin-3,5-diglucoside 5-O-glucoside-6-O-hydroxycinnamoyltransferase activity
Os06g0146600	70.7283	30.1528	-1.22999	0.00744519		Hypothetical protein. (Os06t0146600-01)
Os06g0152700	79.3231	36.8299	-1.10686	0.00613802		Protein of unknown function DUF821%2C CAP10-like family protein. (Os06t0152700-01)
Os06g0155500	218.091	100.431	-1.11872	1.87466e-10	TAX10	Transferase family protein. (Os06t0155500-00)	GO:0016747,GO:0042617	transferase activity, transferring acyl groups other than amino-acyl groups|paclitaxel biosynthetic process
Os06g0161900	13.9098	3.36728	-2.04645	0.0166904		Protein of unknown function DUF569 family protein. (Os06t0161900-01)
Os06g0162550	1.84594	12.792	2.79282	0.00257537	CCD1	Carotenoid oxygenase domain containing protein. (Os06t0162550-00)	GO:0005737,GO:0046872,GO:0016702	cytoplasm|metal ion binding|oxidoreductase activity, acting on single donors with incorporation of molecular oxygen, incorporation of two atoms of oxygen
Os06g0166500	80.6591	304.416	1.91614	1.10964e-10	IAA20	Similar to Auxin-responsive protein IAA20 (Indoleacetic acid-induced protein 20). (Os06t0166500-01)	GO:0005634,GO:0009734,GO:0006355,GO:0009733	nucleus|auxin-activated signaling pathway|regulation of transcription, DNA-templated|response to auxin	dosa04075	Plant hormone signal transduction
Os06g0168700	12.3508	27.5735	1.15868	0.0119646	TPRP-F1	Similar to Prolin rich protein. (Os06t0168700-01)
Os06g0168901	67.169	31.7413	-1.08143	0.00449879	PDCB4	Hypothetical conserved gene. (Os06t0168901-00)	GO:0031225,GO:0005886,GO:0009506,GO:0001872,GO:0030247	anchored component of membrane|plasma membrane|plasmodesma|(1->3)-beta-D-glucan binding|polysaccharide binding
Os06g0172901	13.5782	37.8774	1.48005	0.000753211	RFS6	Hypothetical protein. (Os06t0172901-00)	GO:0047274,GO:0010325	galactinol-sucrose galactosyltransferase activity|raffinose family oligosaccharide biosynthetic process
Os06g0179400	56.9614	20.74	-1.45757	9.03664e-06	At3g02645	Hypothetical protein. (Os06t0179400-01)	GO:0016021	integral component of membrane
Os06g0179500	508.992	100.621	-2.33871	3.35669e-13	At3g02645	Protein of unknown function DUF247%2C plant family protein. (Os06t0179500-00)	GO:0016021	integral component of membrane
Os06g0181700	10.5458	51.8042	2.29641	1.77354e-08	ERF003	Ethylene responsive factor protein%2C Control of root architecture and ABA- and ethylene response (Os06t0181700-01)	GO:0005634,GO:0003677,GO:0003700,GO:0009873	nucleus|DNA binding|DNA-binding transcription factor activity|ethylene-activated signaling pathway
Os06g0184900	77.2064	31.8845	-1.27586	8.86982e-06	PHT1	Transferase family protein. (Os06t0184900-01)	GO:0050734	hydroxycinnamoyltransferase activity	dosa00940,dosa00941,dosa00945	Phenylpropanoid biosynthesis|Flavonoid biosynthesis|Stilbenoid, diarylheptanoid and gingerol biosynthesis
Os06g0185100	128.048	49.7012	-1.36533	2.60775e-08	At3g03980	Similar to estradiol 17-beta-dehydrogenase 8. (Os06t0185100-00)	GO:0009507,GO:0016491	chloroplast|oxidoreductase activity	dosa00061,dosa00780	Fatty acid biosynthesis|Biotin metabolism
Os06g0185300	17.1034	43.1098	1.33374	0.000374794	PHT2	Transferase family protein. (Os06t0185300-01)	GO:0050734	hydroxycinnamoyltransferase activity
Os06g0187500	75.697	30.044	-1.33316	8.56258e-06	UGT73B4	Hypothetical conserved gene. (Os06t0187500-00)	GO:0005829,GO:0043231,GO:0102360,GO:0047893,GO:0102425,GO:0080043,GO:0080044,GO:0035251,GO:0008194,GO:0051707,GO:0009636	cytosol|intracellular membrane-bounded organelle|daphnetin 3-O-glucosyltransferase activity|flavonol 3-O-glucosyltransferase activity|myricetin 3-O-glucosyltransferase activity|quercetin 3-O-glucosyltransferase activity|quercetin 7-O-glucosyltransferase activity|UDP-glucosyltransferase activity|UDP-glycosyltransferase activity|response to other organism|response to toxic substance
Os06g0195800	57.5095	128.783	1.16307	5.45823e-07		Similar to DNAJ heat shock N-terminal domain-containing protein. (Os06t0195800-01)
Os06g0196200	6.61224	19.067	1.52787	0.0141907		Conserved hypothetical protein. (Os06t0196200-00)
Os06g0207950	6.4334	18.8572	1.55146	0.00903295		Hypothetical gene. (Os06t0207950-00)
Os06g0208700	277.603	592.999	1.09501	1.22984e-11	DSP2	Similar to Dual-specificity phosphatase protein. (Os06t0208700-01)	GO:0005737,GO:0005634,GO:0004725,GO:0006952,GO:1900150	cytoplasm|nucleus|protein tyrosine phosphatase activity|defense response|regulation of defense response to fungus
Os06g0210400	11.8932	26.2694	1.14325	0.00886102	LECRKS4	Concanavalin A-like lectin/glucanase%2C subgroup domain containing protein. (Os06t0210400-01)
Os06g0210900	14.4157	37.7826	1.39008	0.0235798	mdlA	Lipase%2C class 3 family protein. (Os06t0210900-01)	GO:0016787,GO:0016042	hydrolase activity|lipid catabolic process
Os06g0215500	3.91982	17.843	2.1865	0.00126095	OPR6	Similar to Oxo-phytodienoic acid reductase. (Os06t0215500-01)	GO:0016629,GO:0010181,GO:0009695,GO:0031408	12-oxophytodienoate reductase activity|FMN binding|jasmonic acid biosynthetic process|oxylipin biosynthetic process	dosa00592	alpha-Linolenic acid metabolism
Os06g0216000	19.7071	43.1688	1.13127	0.0221429	OPR3	Similar to 12-oxo-phytodienoic acid reductase. (Os06t0216000-01)	GO:0016629,GO:0010181,GO:0009695,GO:0031408	12-oxophytodienoate reductase activity|FMN binding|jasmonic acid biosynthetic process|oxylipin biosynthetic process
Os06g0216200	21.3025	52.366	1.29761	0.00033393	OPR2	Similar to Oxo-phytodienoic acid reductase. (Os06t0216200-00)	GO:0016629,GO:0010181,GO:0009695,GO:0031408	12-oxophytodienoate reductase activity|FMN binding|jasmonic acid biosynthetic process|oxylipin biosynthetic process	dosa00592	alpha-Linolenic acid metabolism
Os06g0218800	141.472	57.3011	-1.30388	2.83358e-09		Uncharacterised protein family UPF0503 domain containing protein. (Os06t0218800-01)
Os06g0220100	15.8863	45.2466	1.51003	0.000139756	PHI-1	Hypothetical protein. (Os06t0220100-01)
Os06g0226500	12.8493	63.8306	2.31256	1.78177e-09	ILI4	Helix-loop-helix protein%2C Brassinosteroid signaling (Os06t0226500-01)	GO:0005737,GO:0005634,GO:0046983,GO:0009742,GO:0040008,GO:0009741	cytoplasm|nucleus|protein dimerization activity|brassinosteroid mediated signaling pathway|regulation of growth|response to brassinosteroid
Os06g0233800	204.759	94.5682	-1.1145	9.85356e-09	RSS3	Conserved hypothetical protein. (Os06t0233800-01)	GO:0005737,GO:0005634	cytoplasm|nucleus
Os06g0235100	11.1015	1.26317	-3.13564	0.00140356	AXY4	Hypothetical conserved gene. (Os06t0235100-00)	GO:0005794,GO:0000139,GO:0016021,GO:0016413,GO:0010411	Golgi apparatus|Golgi membrane|integral component of membrane|O-acetyltransferase activity|xyloglucan metabolic process
Os06g0240050	609.049	46.9551	-3.6972	1.48659e-18	BURP9	BURP domain-containing protein 9. (Os06t0240050-00)
Os06g0247900	2426.16	1161.09	-1.06319	3.16951e-24	Os06g0247900	Similar to Endo-beta-1%2C4-glucanase precursor (EC 3.2.1.4). (Os06t0247900-01)	GO:0005576,GO:0008810,GO:0071555,GO:0030245	extracellular region|cellulase activity|cell wall organization|cellulose catabolic process
Os06g0258000	32.2687	15.0013	-1.10505	0.00771674	MYB20	Similar to Typical P-type R2R3 Myb protein (Fragment). (Os06t0258000-01)	GO:0005634,GO:0003700,GO:0001158,GO:0043565,GO:0044212,GO:0030154,GO:0045892,GO:1901002,GO:2000652	nucleus|DNA-binding transcription factor activity|enhancer sequence-specific DNA binding|sequence-specific DNA binding|transcription regulatory region DNA binding|cell differentiation|negative regulation of transcription, DNA-templated|positive regulation of response to salt stress|regulation of secondary cell wall biogenesis
Os06g0283100	487.625	199.917	-1.28637	4.27148e-09	UGT89B2	Similar to UDP-glycosyltransferase. (Os06t0283100-00)	GO:0016758	transferase activity, transferring hexosyl groups
Os06g0287200	6.24503	36.6074	2.55136	1.82949e-06	PIKS-2	Similar to NBS-LRR type R protein Nbs7-75. (Os06t0287200-00)	GO:0043531,GO:0005524,GO:0006952	ADP binding|ATP binding|defense response
Os06g0289900	79.118	34.1424	-1.21244	0.029986	CGT	UDP-glucuronosyl/UDP-glucosyltransferase family protein. (Os06t0289900-01)	GO:0016758	transferase activity, transferring hexosyl groups
Os06g0291500	36.8185	15.5626	-1.24235	0.0282589		Conserved hypothetical protein. (Os06t0291500-01)
Os06g0293500	28.7083	69.8338	1.28246	0.0158028		Conserved hypothetical protein. (Os06t0293500-01)
Os06g0296900	147.098	43.9759	-1.74199	1.2471e-14		Conserved hypothetical protein. (Os06t0296900-00)
Os06g0324800	63.8409	27.5818	-1.21076	0.0033435	PHT1-9	Phosphate transporter%2C Phosphate uptake (Os06t0324800-01)	GO:0016021,GO:0015293,GO:0006817	integral component of membrane|symporter activity|phosphate ion transport
Os06g0325200	84.2053	40.5344	-1.05476	0.0176351	PHT1-10	Phosphate transporter%2C Phosphate uptake (Os06t0325200-01)	GO:0016021,GO:0015293,GO:0006817	integral component of membrane|symporter activity|phosphate ion transport
Os06g0325900	98.7605	39.2712	-1.33046	0.0141101	CYP71C4	Similar to Bx2-like protein. (Os06t0325900-00)	GO:0016021,GO:0016020,GO:0020037,GO:0005506,GO:0016709	integral component of membrane|membrane|heme binding|iron ion binding|oxidoreductase activity,acting on paired donors, with incorporation or reduction of molecular oxygen, NAD(P)H as one donor, and incorporation of one atom of oxygen
Os06g0331900	503.467	208.582	-1.27128	1.27897e-18	ALMT10	Uncharacterised protein family UPF0005 domain containing protein. (Os06t0331900-01)	GO:0016021,GO:0009705,GO:0015743	integral component of membrane|plant-type vacuole membrane|malate transport
Os06g0335950	4.47557	18.1695	2.02137	0.00225733		Non-protein coding transcript. (Os06t0335950-00)
Os06g0338700	25.3555	8.13608	-1.63989	0.00158734	At1g31672	Similar to Primary amine oxidase. (Os06t0338700-00)	GO:0052595,GO:0052594,GO:0005507,GO:0052596,GO:0008131,GO:0048038,GO:0052593,GO:0009308	aliphatic-amine oxidase activity|aminoacetone:oxygen oxidoreductase(deaminating) activity|copper ion binding|phenethylamine:oxygen oxidoreductase (deaminating) activity|primary amine oxidase activity|quinone binding|tryptamine:oxygen oxidoreductase (deaminating) activity|amine metabolic process	dosa00260,dosa00350,dosa00360,dosa00410,dosa00950,dosa00960	Glycine, serine and threonine metabolism|Tyrosine metabolism|Phenylalanine metabolism|beta-Alanine metabolism|Isoquinoline alkaloid biosynthesis|Tropane, piperidine and pyridine alkaloid biosynthesis
Os06g0341400	4.06326	13.1959	1.69938	0.0411686		Hypothetical protein. (Os06t0341400-01)
Os06g0475400	1141.39	543.657	-1.07002	5.20888e-20	XAX1	Glycosyltransferase AER61%2C uncharacterized domain containing protein. (Os06t0475400-01)
Os06g0480000	146.235	329.514	1.17205	6.3191e-13	PUB5	Zinc finger%2C RING/FYVE/PHD-type domain containing protein. (Os06t0480000-01)	GO:0005737,GO:0005634,GO:0004842	cytoplasm|nucleus|ubiquitin-protein transferase activity
Os06g0481000	16.5484	36.4717	1.14009	0.00687152		Non-protein coding transcript. (Os06t0481000-01)
Os06g0486900	1.49642	50.9998	5.0909	0.000326008	Os06g0486900	Similar to Formate dehydrogenase%2C mitochondrial precursor (EC 1.2.1.2) (NAD- dependent formate dehydrogenase) (FDH). (Os06t0486900-01)	GO:0005739,GO:0008863,GO:0051287,GO:0016616,GO:0042183	mitochondrion|formate dehydrogenase (NAD+) activity|NAD binding|oxidoreductase activity, acting on the CH-OH group of donors, NAD or NADP as acceptor|formate catabolic process	dosa00630	Glyoxylate and dicarboxylate metabolism
Os06g0498800	10.4251	58.2843	2.48305	5.40444e-06	MFT1	Homolog of Arabidopsis MOTHER OF FT AND TFL1%2C Regulation of heading and panicle architecture (Os06t0498800-01)
Os06g0509900	13.1318	83.0674	2.66121	0.00341321		Similar to Thionin. (Os06t0509900-00)	GO:0005576,GO:0090729,GO:0006952	extracellular region|toxin activity|defense response
Os06g0521500	394.902	817.329	1.04942	5.77915e-09	PRX112	Haem peroxidase family protein. (Os06t0521500-01)%3BHaem peroxidase family protein. (Os06t0521500-02)	GO:0005576,GO:0020037,GO:0046872,GO:0004601,GO:0042744,GO:0006979	extracellular region|heme binding|metal ion binding|peroxidase activity|hydrogen peroxide catabolic process|response to oxidative stress	dosa00940	Phenylpropanoid biosynthesis
Os06g0521900	25.7813	238.447	3.20927	2.56985e-45	PER70	Plant peroxidase domain containing protein. (Os06t0521900-00)	GO:0005576,GO:0020037,GO:0046872,GO:0004601,GO:0042744,GO:0006979	extracellular region|heme binding|metal ion binding|peroxidase activity|hydrogen peroxide catabolic process|response to oxidative stress	dosa00940	Phenylpropanoid biosynthesis
Os06g0522100	16.8045	38.5673	1.19853	0.00331813	PER70	Plant peroxidase domain containing protein. (Os06t0522100-00)	GO:0005576,GO:0020037,GO:0046872,GO:0004601,GO:0042744,GO:0006979	extracellular region|heme binding|metal ion binding|peroxidase activity|hydrogen peroxide catabolic process|response to oxidative stress
Os06g0522300	103.385	340.828	1.72102	5.11024e-08	PER70	Haem peroxidase family protein. (Os06t0522300-01)	GO:0005576,GO:0020037,GO:0046872,GO:0004601,GO:0042744,GO:0006979	extracellular region|heme binding|metal ion binding|peroxidase activity|hydrogen peroxide catabolic process|response to oxidative stress	dosa00940	Phenylpropanoid biosynthesis
Os06g0528700	15.1237	5.48205	-1.46402	0.0312834	At5g07800	Flavin-containing monooxygenase FMO family protein. (Os06t0528700-01)	GO:0050660,GO:0004497,GO:0004499,GO:0050661	flavin adenine dinucleotide binding|monooxygenase activity|N,N-dimethylaniline monooxygenase activity|NADP binding
Os06g0532101	20.0833	7.87476	-1.35069	0.0180297	At5g45910	Hypothetical protein. (Os06t0532101-00)	GO:0005576,GO:0016788,GO:0016042	extracellular region|hydrolase activity, acting on ester bonds|lipid catabolic process
Os06g0533700	4.86942	32.046	2.71832	4.09016e-07		Hypothetical conserved gene. (Os06t0533700-00)
Os06g0540200	13.3501	2.37138	-2.49305	0.00742278	Os06g0535400	Zinc finger%2C RING-type domain containing protein. (Os06t0540200-00)	GO:0016021,GO:0046872,GO:0004842,GO:0016567	integral component of membrane|metal ion binding|ubiquitin-protein transferase activity|protein ubiquitination
Os06g0549600	261.733	112.145	-1.22273	0.000437779		FAD-linked oxidase%2C FAD-binding%2C subdomain 2 domain containing protein. (Os06t0549600-01)
Os06g0551800	3.99154	37.1921	3.21998	6.15062e-06	SD25	Bulb-type lectin domain domain containing protein. (Os06t0551800-01)
Os06g0553100	31.9731	14.2238	-1.16855	0.0146138	HSFC2B	Similar to Heat stress transcription factor C-2b. (Os06t0553100-01)	GO:0005634,GO:0003700,GO:0000978,GO:0043565,GO:0034605,GO:0061408	nucleus|DNA-binding transcription factor activity|RNA polymerase II proximal promoter sequence-specific DNA binding|sequence-specific DNA binding|cellular response to heat|positive regulation of transcription from RNA polymerase II promoter in response to heat stress
Os06g0557600	7.23079	17.6898	1.29069	0.0480765		Hypothetical protein. (Os06t0557600-01)
Os06g0558900	12.3877	26.6946	1.10764	0.0304864		Conserved hypothetical protein. (Os06t0558900-01)
Os06g0561000	9822.79	4407.69	-1.15611	3.78524e-17	Os06g0561000	Myo-inositol oxygenase%2C Drought stress tolerance (Os06t0561000-01)	GO:0005737,GO:0050113,GO:0005506,GO:0019310,GO:0019853	cytoplasm|inositol oxygenase activity|iron ion binding|inositol catabolic process|L-ascorbic acid biosynthetic process	dosa00053,dosa00562	Ascorbate and aldarate metabolism|Inositol phosphate metabolism
Os06g0561050	94.3624	21.2742	-2.14911	4.13425e-09	Os06g0561000	Hypothetical gene. (Os06t0561050-00)	GO:0005737,GO:0050113,GO:0005506,GO:0019310,GO:0019853	cytoplasm|inositol oxygenase activity|iron ion binding|inositol catabolic process|L-ascorbic acid biosynthetic process
Os06g0564700	43.8705	12.5052	-1.81072	1.62469e-05	CYSK	Similar to Cysteine synthase (EC 4.2.99.8). (Os06t0564700-01)	GO:0009570,GO:0009509,GO:0004124,GO:0006535	chloroplast stroma|chromoplast|cysteine synthase activity|cysteine biosynthetic process from serine	dosa00270,dosa00920	Cysteine and methionine metabolism|Sulfur metabolism
Os06g0567900	45.545	3254.56	6.15903	0		L-ascorbate oxidase%2C Cold%2C salt%2C drought stress response (Os06t0567900-01)	GO:0005576,GO:0005507,GO:0008447	extracellular region|copper ion binding|L-ascorbate oxidase activity	dosa00053	Ascorbate and aldarate metabolism
Os06g0567950	1.93536	77.3622	5.32095	2.59103e-26		Hypothetical protein. (Os06t0567950-00)	GO:0005576,GO:0005507,GO:0008447	extracellular region|copper ion binding|L-ascorbate oxidase activity
Os06g0568600	12.6101	53.605	2.08779	0.000727346	CYP701A9	Similar to Ent-kaurene oxidase 1 (Fragment). (Os06t0568600-01)	GO:0009707,GO:0005783,GO:0016021,GO:0020037,GO:0005506,GO:0016709,GO:0010241,GO:0009686	chloroplast outer membrane|endoplasmic reticulum|integral component of membrane|heme binding|iron ion binding|oxidoreductase activity,acting on paired donors, with incorporation or reduction of molecular oxygen, NAD(P)H as one donor, and incorporation of one atom of oxygen|ent-kaurene oxidation to kaurenoic acid|gibberellin biosynthetic process	dosa00904	Diterpenoid biosynthesis
Os06g0570566	8.19809	31.1748	1.92702	9.83267e-05	CYP701A6	Similar to Ent-kaurene oxidase. (Os06t0570566-00)	GO:0009707,GO:0005783,GO:0016021,GO:0052615,GO:0020037,GO:0005506,GO:0016709,GO:0010241,GO:0009686	chloroplast outer membrane|endoplasmic reticulum|integral component of membrane|ent-kaurene oxidase activity|heme binding|iron ion binding|oxidoreductase activity,acting on paired donors, with incorporation or reduction of molecular oxygen, NAD(P)H as one donor, and incorporation of one atom of oxygen|ent-kaurene oxidation to kaurenoic acid|gibberellin biosynthetic process
Os06g0570600	15.7567	48.9775	1.63616	0.0132666	CYP701A7	Similar to Ent-kaurene oxidase. (Os06t0570600-00)	GO:0009707,GO:0005783,GO:0016021,GO:0020037,GO:0005506,GO:0016709,GO:0010241,GO:0009686	chloroplast outer membrane|endoplasmic reticulum|integral component of membrane|heme binding|iron ion binding|oxidoreductase activity,acting on paired donors, with incorporation or reduction of molecular oxygen, NAD(P)H as one donor, and incorporation of one atom of oxygen|ent-kaurene oxidation to kaurenoic acid|gibberellin biosynthetic process
Os06g0573900	35.0338	114.578	1.7095	0.000134448	ACO1	Similar to 1-aminocyclopropane-1-carboxylic acid oxidase. (Os06t0573900-00)	GO:0009815,GO:0051213,GO:0031418,GO:0046872,GO:0071398,GO:0071281,GO:0071732,GO:0051365,GO:0006952,GO:0009693	1-aminocyclopropane-1-carboxylate oxidase activity|dioxygenase activity|L-ascorbic acid binding|metal ion binding|cellular response to fatty acid|cellular response to iron ion|cellular response to nitric oxide|cellular response to potassium ion starvation|defense response|ethylene biosynthetic process	dosa00270	Cysteine and methionine metabolism
Os06g0581000	78.5126	180.187	1.1985	5.38636e-05	NPF4.6	Similar to Nitrate transporter NTL1. (Os06t0581000-01)	GO:0016021,GO:0005886,GO:0090440,GO:0035673,GO:1904680,GO:0015333,GO:0080168,GO:0042128,GO:0010119,GO:0009624	integral component of membrane|plasma membrane|abscisic acid transmembrane transporter activity|oligopeptide transmembrane transporter activity|peptide transmembrane transporter activity|peptide:proton symporter activity|abscisic acid transport|nitrate assimilation|regulation of stomatal movement|response to nematode
Os06g0586000	58.6062	252.562	2.10752	3.17417e-11		Conserved hypothetical protein. (Os06t0586000-01)
Os06g0586150	7.43209	39.764	2.41962	1.86786e-07	XA21	Protein kinase%2C catalytic domain domain containing protein. (Os06t0586150-00)	GO:0005789,GO:0016021,GO:0005634,GO:0005886,GO:0005524,GO:0004674,GO:0006952,GO:0031349,GO:1900426,GO:0046777	endoplasmic reticulum membrane|integral component of membrane|nucleus|plasma membrane|ATP binding|protein serine/threonine kinase activity|defense response|positive regulation of defense response|positive regulation of defense response to bacterium|protein autophosphorylation
Os06g0587000	22.4715	129.09	2.52221	3.80372e-19	At3g47110	Leucine-rich repeat domain containing protein. (Os06t0587000-00)	GO:0016021,GO:0005886,GO:0005524,GO:0004674	integral component of membrane|plasma membrane|ATP binding|protein serine/threonine kinase activity
Os06g0588800	7.29358	1.68364	-2.11504	0.0451162	XA21	Protein kinase%2C catalytic domain domain containing protein. (Os06t0588800-00)	GO:0032541,GO:0005789,GO:0016021,GO:0005634,GO:1990578,GO:0005886,GO:0005524,GO:0004674,GO:0006952	cortical endoplasmic reticulum|endoplasmic reticulum membrane|integral component of membrane|nucleus|perinuclear endoplasmic reticulum membrane|plasma membrane|ATP binding|protein serine/threonine kinase activity|defense response
Os06g0590700	48.979	13.3283	-1.87767	1.11531e-06	UGT73B5	UDP-glucuronosyl/UDP-glucosyltransferase family protein. (Os06t0590700-01)	GO:0043231,GO:0102360,GO:0047893,GO:0102425,GO:0080043,GO:0080044,GO:0035251,GO:0008194,GO:0006952,GO:0051707	intracellular membrane-bounded organelle|daphnetin 3-O-glucosyltransferase activity|flavonol 3-O-glucosyltransferase activity|myricetin 3-O-glucosyltransferase activity|quercetin 3-O-glucosyltransferase activity|quercetin 7-O-glucosyltransferase activity|UDP-glucosyltransferase activity|UDP-glycosyltransferase activity|defense response|response to other organism
Os06g0592400	29.6037	9.27804	-1.67389	0.00092474	ALDH1	Similar to Cytosolic aldehyde dehydrogenase RF2C. (Os06t0592400-01)
Os06g0593800	27.0444	56.1312	1.05347	0.00305884	UGT75L6	UDP-glucuronosyl/UDP-glucosyltransferase family protein. (Os06t0593800-01)	GO:0009507,GO:0016758	chloroplast|transferase activity, transferring hexosyl groups
Os06g0602500	15.4513	39.0342	1.33701	0.00114485	PK1	Serine/threonine protein kinase-related domain containing protein. (Os06t0602500-01)	GO:0016021,GO:0005886,GO:0005524,GO:0004674,GO:0006468,GO:0048544	integral component of membrane|plasma membrane|ATP binding|protein serine/threonine kinase activity|protein phosphorylation|recognition of pollen
Os06g0605600	188.628	474.703	1.33148	4.81575e-20	GAM1	GAMYB-like protein%2C Flower development and stem elongation at the reproductive stage (Os06t0605600-01)	GO:0005634,GO:0003677,GO:0030154,GO:0009908,GO:0006355	nucleus|DNA binding|cell differentiation|flower development|regulation of transcription, DNA-templated
Os06g0605900	1552.25	6340.53	2.03024	1.0157e-73	EBF2	E3 ligase%2C Resistance to brown planthopper (BPH) (Os06t0605900-01)%3BLeucine-rich repeat%2C cysteine-containing subtype containing protein. (Os06t0605900-02)	GO:0005634,GO:0019005,GO:0009873,GO:0010105,GO:0016567,GO:0009723,GO:0031146,GO:0006511	nucleus|SCF ubiquitin ligase complex|ethylene-activated signaling pathway|negative regulation of ethylene-activated signaling pathway|protein ubiquitination|response to ethylene|SCF-dependent proteasomal ubiquitin-dependent protein catabolic process|ubiquitin-dependent protein catabolic process	dosa04016,dosa04075	MAPK signaling pathway - plant|Plant hormone signal transduction
Os06g0613600	17.5615	135.348	2.94618	7.80247e-25	CYP93A3	Cytochrome P450 family protein. (Os06t0613600-01)	GO:0016021,GO:0016020,GO:0020037,GO:0005506,GO:0016709	integral component of membrane|membrane|heme binding|iron ion binding|oxidoreductase activity,acting on paired donors, with incorporation or reduction of molecular oxygen, NAD(P)H as one donor, and incorporation of one atom of oxygen
Os06g0626700	73.1199	32.22	-1.18231	0.000116088	ANS2	Isopenicillin N synthase family protein. (Os06t0626700-00)	GO:0051213,GO:0031418,GO:0046872,GO:0009718,GO:0010023,GO:0009753,GO:0009611,GO:0007033	dioxygenase activity|L-ascorbic acid binding|metal ion binding|anthocyanin-containing compound biosynthetic process|proanthocyanidin biosynthetic process|response to jasmonic acid|response to wounding|vacuole organization	dosa00941	Flavonoid biosynthesis
Os06g0627500	20.4408	4.77474	-2.09796	0.00239704	TMM	Leucine-rich repeat%2C plant specific containing protein. (Os06t0627500-01)	GO:0031225,GO:0016021,GO:0016020,GO:0005886,GO:0042277,GO:0033612,GO:0008356,GO:0071215,GO:0050832,GO:0045087,GO:1905034,GO:0009737,GO:0010376,GO:0010375,GO:0010090	anchored component of membrane|integral component of membrane|membrane|plasma membrane|peptide binding|receptor serine/threonine kinase binding|asymmetric cell division|cellular response to abscisic acid stimulus|defense response to fungus|innate immune response|regulation of antifungal innate immune response|response to abscisic acid|stomatal complex formation|stomatal complex patterning|trichom…
Os06g0632400	7.1503	42.6121	2.57519	6.9793e-08		Similar to OSIGBa0115M15.3 protein. (Os06t0632400-00)
Os06g0632500	11.948	41.226	1.78679	2.23601e-05	Os06g0632500	Putative B3 domain-containing protein Os06g0632500. (Os06t0632500-00)	GO:0005634,GO:0003677	nucleus|DNA binding
Os06g0636600	4.61409	13.5195	1.55092	0.0197961	HT1	Protein kinase%2C core domain containing protein. (Os06t0636600-01)	GO:0005524,GO:0004674	ATP binding|protein serine/threonine kinase activity
Os06g0640800	2.52651	14.7945	2.54984	0.000702518	CYP71D351	Similar to Cytochrome P450 CYP71Y10. (Os06t0640800-00)	GO:0005789,GO:0016021,GO:0020037,GO:0005506,GO:0004497,GO:0016705,GO:0009820	endoplasmic reticulum membrane|integral component of membrane|heme binding|iron ion binding|monooxygenase activity|oxidoreductase activity, acting on paired donors, with incorporation or reduction of molecular oxygen|alkaloid metabolic process
Os06g0641200	47.0124	20.3034	-1.21132	0.000525174	CYP71D10	Similar to Cytochrome P450 CYP71Y10. (Os06t0641200-00)	GO:0016020,GO:0020037,GO:0005506,GO:0016709	membrane|heme binding|iron ion binding|oxidoreductase activity,acting on paired donors, with incorporation or reduction of molecular oxygen, NAD(P)H as one donor, and incorporation of one atom of oxygen
Os06g0641500	543.13	82.9012	-2.71183	7.43621e-21	CYP71D55	Similar to Cytochrome P450 CYP71Y10. (Os06t0641500-00)	GO:0016021,GO:0020037,GO:0005506,GO:0004497,GO:0016705	integral component of membrane|heme binding|iron ion binding|monooxygenase activity|oxidoreductase activity, acting on paired donors, with incorporation or reduction of molecular oxygen
Os06g0642600	65.9313	26.1536	-1.33396	0.00154031	CYP71Z16	Similar to Cytochrome P450 CYP71Y10. (Os06t0642600-00)
Os06g0642650	74.7799	33.2481	-1.16938	9.07756e-05		Hypothetical conserved gene. (Os06t0642650-01)
Os06g0651200	27.844	80.138	1.52512	3.81386e-06		Conserved hypothetical protein. (Os06t0651200-01)
Os06g0653200	21.8929	118.624	2.43786	4.79668e-18		Basic helix-loop-helix dimerisation region bHLH domain containing protein. (Os06t0653200-01)
Os06g0654900	88.8967	40.0657	-1.14976	9.21772e-05	COL2	Similar to CONSTANS-like protein CO6. (Os06t0654900-01)	GO:0005634,GO:0003677,GO:0003700,GO:0008270,GO:0009658,GO:0009909	nucleus|DNA binding|DNA-binding transcription factor activity|zinc ion binding|chloroplast organization|regulation of flower development
Os06g0691400	976.614	414.739	-1.23558	2.33372e-23	ILL6	Similar to IAA-amino acid conjugate hydrolase-like protein (Fragment). (Os06t0691400-01)	GO:1990206,GO:0009694,GO:0010112,GO:0009753	jasmonyl-Ile conjugate hydrolase activity|jasmonic acid metabolic process|regulation of systemic acquired resistance|response to jasmonic acid
Os06g0692300	85.5727	12.2332	-2.80635	2.12939e-08	PSY1R	Hypothetical conserved gene. (Os06t0692300-00)
Os06g0692600	219.781	71.8609	-1.61279	1.59456e-07	PSY1R	Protein kinase%2C core domain containing protein. (Os06t0692600-01)
Os06g0694200	1.45133	33.5425	4.53054	6.15195e-07	AAE	Esterase%2C SGNH hydrolase-type domain containing protein. (Os06t0694200-01)	GO:0033879,GO:0009820	acetylajmaline esterase activity|alkaloid metabolic process
Os06g0696600	302.455	611.094	1.01467	2.36818e-14	XTH25	Similar to Xyloglucan endo-transglycosylase homolog. (Os06t0696600-01)	GO:0048046,GO:0005618,GO:0004553,GO:0016762,GO:0071555,GO:0009832,GO:0010411	apoplast|cell wall|hydrolase activity, hydrolyzing O-glycosyl compounds|xyloglucan:xyloglucosyl transferase activity|cell wall organization|plant-type cell wall biogenesis|xyloglucan metabolic process	dosa04075	Plant hormone signal transduction
Os06g0698300	17.2917	68.8508	1.99339	2.69089e-09	Os06g0698300	Protein phosphatase 2C family protein. (Os06t0698300-01)	GO:0046872,GO:0004722	metal ion binding|protein serine/threonine phosphatase activity
Os06g0698711	95.923	216.376	1.17359	3.08094e-10		Conserved hypothetical protein. (Os06t0698711-01)
Os06g0698822	7.95645	29.3659	1.88394	0.000314065	PIK6-NP	Hypothetical protein. (Os06t0698822-01)	GO:0043531,GO:0005524,GO:0006952	ADP binding|ATP binding|defense response
Os06g0705400	2.69242	13.9216	2.37035	0.00314323		Hypothetical conserved gene. (Os06t0705400-01)%3BSimilar to Nonspecific lipid-transfer protein 2P (LTP2P) (Lipid transfer protein 2 isoform 2) (LTP2-2) (7 kDa lipid transfer protein 2). (Os06t0705400-02)	GO:0008289,GO:0006869	lipid binding|lipid transport
Os06g0705600	91.2163	37.974	-1.26428	2.54668e-06	NPF8.3	Oligopeptide transporter domain containing protein. (Os06t0705600-00)	GO:0005794,GO:0016021,GO:0000325,GO:0009705,GO:0005774,GO:0005773,GO:0015334,GO:0035673,GO:1904680,GO:0015333,GO:0042937,GO:0042938,GO:0015706,GO:0015833,GO:0015031,GO:0042939	Golgi apparatus|integral component of membrane|plant-type vacuole|plant-type vacuole membrane|vacuolar membrane|vacuole|high-affinity oligopeptide transmembrane transporter activity|oligopeptide transmembrane transporter activity|peptide transmembrane transporter activity|peptide:proton symporter activity|tripeptide transmembrane transporter activity|dipeptide transport|nitrate transport|peptide …
Os06g0706100	2222.14	1007.94	-1.14054	1.87422e-06	NPF8.3	Similar to Peptide transporter PTR2. (Os06t0706100-00)	GO:0005794,GO:0016021,GO:0000325,GO:0009705,GO:0005774,GO:0005773,GO:0015334,GO:0035673,GO:1904680,GO:0015333,GO:0042937,GO:0042938,GO:0015706,GO:0015833,GO:0015031,GO:0042939	Golgi apparatus|integral component of membrane|plant-type vacuole|plant-type vacuole membrane|vacuolar membrane|vacuole|high-affinity oligopeptide transmembrane transporter activity|oligopeptide transmembrane transporter activity|peptide transmembrane transporter activity|peptide:proton symporter activity|tripeptide transmembrane transporter activity|dipeptide transport|nitrate transport|peptide …
Os06g0707350	1.01239	7.30108	2.85034	0.020714		Similar to NBS-LRR disease resistance protein homologue. (Os06t0707350-00)
Os06g0707400	23.7036	50.4098	1.0886	0.00470014	RGA3	Conserved hypothetical protein. (Os06t0707400-01)%3BSimilar to NBS-LRR disease resistance protein homologue. (Os06t0707400-02)	GO:0043531,GO:0005524,GO:0006952	ADP binding|ATP binding|defense response
Os06g0710300	131.606	614.439	2.22305	1.69535e-50		Uncharacterised conserved protein UCP022348 domain containing protein. (Os06t0710300-01)
Os06g0714800	186.06	482.099	1.37356	1.77078e-21	FLZ1	Protein of unknown function DUF581 family protein. (Os06t0714800-01)
Os06g0719500	26.2478	11.6761	-1.16863	0.0132287	FD	Hypothetical conserved gene. (Os06t0719500-00)	GO:0005634,GO:0003677,GO:0003700,GO:0043621,GO:0009648,GO:0009911,GO:0045893,GO:0009909,GO:2000028,GO:0006355	nucleus|DNA binding|DNA-binding transcription factor activity|protein self-association|photoperiodism|positive regulation of flower development|positive regulation of transcription, DNA-templated|regulation of flower development|regulation of photoperiodism, flowering|regulation of transcription, DNA-templated
Os06g0720301	26.1051	12.7636	-1.0323	0.0187805		Similar to endo/excinuclease amino terminal domain-containing protein. (Os06t0720301-00)
Os06g0722100	42.379	20.8955	-1.02016	0.00682081		Hypothetical conserved gene. (Os06t0722100-01)
Os06g0726100	179.334	526.03	1.5525	8.80711e-17	Cht3	Pathogenesis related (PR)-3 chitinase 3%2C Resistance against sheath blight pathogen (Os06t0726100-01)	GO:0016231,GO:0008061,GO:0004568,GO:0008843,GO:0006040,GO:0016998,GO:0006032,GO:0050832,GO:0000272	beta-N-acetylglucosaminidase activity|chitin binding|chitinase activity|endochitinase activity|amino sugar metabolic process|cell wall macromolecule catabolic process|chitin catabolic process|defense response to fungus|polysaccharide catabolic process	dosa00520,dosa04016	Amino sugar and nucleotide sugar metabolism|MAPK signaling pathway - plant
Os06g0727400	147.465	309.423	1.06921	2.59871e-10	PIX13	Similar to Protein kinase APK1A%2C chloroplast precursor (EC 2.7.1.-). (Os06t0727400-01)
Os06g0727600	13.9688	28.108	1.00877	0.0402093		Similar to Lysine ketoglutarate reductase trans-splicing related 1. (Os06t0727600-00)
Os06g0727900	11.2893	3.64818	-1.62971	0.0422842	Os08g0121900	Domain of unknown function DUF23 domain containing protein. (Os06t0727900-00)	GO:0016021,GO:0016757	integral component of membrane|transferase activity, transferring glycosyl groups
Os07g0103100	1057.17	480.213	-1.13846	1.69687e-05	GLR3.5	Similar to Glutamate receptor 3.4 precursor (Ligand-gated ion channel 3.4) (AtGLR4). Splice isoform 2. (Os07t0103100-01)	GO:0016021,GO:0005622,GO:0005886,GO:0005262,GO:0008066,GO:0004970,GO:0006816,GO:0019722,GO:0071230	integral component of membrane|intracellular|plasma membrane|calcium channel activity|glutamate receptor activity|ionotropic glutamate receptor activity|calcium ion transport|calcium-mediated signaling|cellular response to amino acid stimulus
Os07g0103600	15.0076	32.8472	1.13008	0.0119272	GA2OX5	Armadillo-like helical domain containing protein. (Os07t0103600-01)	GO:0005737,GO:0005634,GO:0051213,GO:0045543,GO:0046872,GO:0009686	cytoplasm|nucleus|dioxygenase activity|gibberellin 2-beta-dioxygenase activity|metal ion binding|gibberellin biosynthetic process
Os07g0106700	307.508	147.498	-1.05993	2.14852e-07	DIR1	Similar to disease resistance response protein 206. (Os07t0106700-01)%3BSimilar to Aminotransferase-like protein. (Os07t0106700-02)	GO:0048046	apoplast
Os07g0109100	31.9677	11.3489	-1.49406	0.00105828		Protein of unknown function DUF594 family protein. (Os07t0109100-00)
Os07g0112000	500.973	200.727	-1.3195	8.16429e-09	At5g61290	Dimethylaniline monooxygenase-like protein. (Os07t0112000-00)	GO:0050660,GO:0004497,GO:0004499,GO:0050661	flavin adenine dinucleotide binding|monooxygenase activity|N,N-dimethylaniline monooxygenase activity|NADP binding
Os07g0112100	141.87	41.7499	-1.76473	3.33448e-12	At5g07800	Similar to J023132I08%2C full insert sequence. (Os07t0112100-00)	GO:0050660,GO:0004497,GO:0004499,GO:0050661	flavin adenine dinucleotide binding|monooxygenase activity|N,N-dimethylaniline monooxygenase activity|NADP binding
Os07g0119800	22.1659	9.26386	-1.25866	0.0204988		Protein of unknown function DUF538 domain containing protein. (Os07t0119800-00)
Os07g0122350	24.5136	11.6506	-1.07318	0.0367327		Hypothetical genes. (Os07t0122350-00)
Os07g0124300	9.83302	28.13	1.5164	0.00149478		Similar to bZIP transcription factor family protein. (Os07t0124300-00)
Os07g0127500	15.3128	86.5124	2.49817	3.12151e-09		Similar to PR-1a pathogenesis related protein (Hv-1a) precursor. (Os07t0127500-01)	GO:0005576,GO:0006952,GO:0009607	extracellular region|defense response|response to biotic stimulus	dosa04016,dosa04075,dosa04626	MAPK signaling pathway - plant|Plant hormone signal transduction|Plant-pathogen interaction
Os07g0129300	3.94245	55.0338	3.80315	8.09627e-11		Similar to PR1a protein. (Os07t0129300-00)	GO:0005576,GO:0006952,GO:0009607	extracellular region|defense response|response to biotic stimulus	dosa04016,dosa04075,dosa04626	MAPK signaling pathway - plant|Plant hormone signal transduction|Plant-pathogen interaction
Os07g0129700	63.887	139.274	1.12434	0.00376389	OSH15	KNOTTED-type homeodomain protein%2C KNOX protein%2C Shoot formation during embryogenesis%2C Control of seed shattering%2C Control of internode development%2C Repression of lignin biosynthesis (Os07t0129700-01)	GO:0005634,GO:0043565,GO:0006355	nucleus|sequence-specific DNA binding|regulation of transcription, DNA-templated
Os07g0130200	3.85703	11.9439	1.63072	0.0279359	SIT2	Similar to Resistance protein candidate (Fragment). (Os07t0130200-01)
Os07g0135550	18.4837	6.88358	-1.42503	0.0219678	SDH1	Non-protein coding transcript. (Os07t0135550-00)	GO:0005749,GO:0045282,GO:0045273,GO:0009055,GO:0050660,GO:0008177,GO:0000104,GO:0009061,GO:0006121,GO:0006099	mitochondrial respiratory chain complex II, succinate dehydrogenase complex (ubiquinone)|plasma membrane succinate dehydrogenase complex|respiratory chain complex II|electron transfer activity|flavin adenine dinucleotide binding|succinate dehydrogenase (ubiquinone) activity|succinate dehydrogenase activity|anaerobic respiration|mitochondrial electron transport, succinate to ubiquinone|tricarboxyl…
Os07g0142700	127.641	62.9172	-1.02057	0.000301174	At3g50280	Transferase family protein. (Os07t0142700-00)	GO:0016747	transferase activity, transferring acyl groups other than amino-acyl groups
Os07g0155600	280.041	139.747	-1.00281	5.83863e-07	EIN2	Nramp ion-transporter family protein%2C Ethylene signaling pathway (Os07t0155600-01)	GO:0016021,GO:0005622,GO:0015086,GO:0005384,GO:0009873,GO:0010104	integral component of membrane|intracellular|cadmium ion transmembrane transporter activity|manganese ion transmembrane transporter activity|ethylene-activated signaling pathway|regulation of ethylene-activated signaling pathway	dosa04016,dosa04075	MAPK signaling pathway - plant|Plant hormone signal transduction
Os07g0162500	40.4653	5.34842	-2.9195	2.79995e-07	CXE15	Alpha/beta hydrolase fold-3 domain containing protein. (Os07t0162500-02)	GO:0052689	carboxylic ester hydrolase activity
Os07g0162900	350.219	170.161	-1.04135	3.29972e-06	CXE15	Lipase%2C GDXG%2C active site domain containing protein. (Os07t0162900-01)	GO:0052689	carboxylic ester hydrolase activity
Os07g0167700	119.28	59.3671	-1.00662	2.14912e-05		Conserved hypothetical protein. (Os07t0167700-01)
Os07g0170900	26.4305	6.72565	-1.97446	0.000268048		Conserved hypothetical protein. (Os07t0170900-01)
Os07g0171100	25.8587	6.43706	-2.00618	5.63394e-05	MET1	Tetratricopeptide-like helical domain containing protein. (Os07t0171100-01)%3BSimilar to predicted protein. (Os07t0171100-02)	GO:0009507,GO:0009941,GO:0031969,GO:0009570,GO:0009534,GO:0009535,GO:0009575,GO:0035448,GO:0009523,GO:0009579,GO:0015979,GO:0010207,GO:0010206,GO:0009644,GO:0009416,GO:0009611	chloroplast|chloroplast envelope|chloroplast membrane|chloroplast stroma|chloroplast thylakoid|chloroplast thylakoid membrane|chromoplast stroma|extrinsic component of thylakoid membrane|photosystem II|thylakoid|photosynthesis|photosystem II assembly|photosystem II repair|response to high light intensity|response to light stimulus|response to wounding
Os07g0174900	828.904	3734.31	2.17156	1.95711e-42	LTPG2	Plant lipid transfer protein and hydrophobic protein%2C helical domain containing protein. (Os07t0174900-00)	GO:0031225,GO:0046658,GO:0005886,GO:0008289,GO:0042335,GO:0006869	anchored component of membrane|anchored component of plasma membrane|plasma membrane|lipid binding|cuticle development|lipid transport
Os07g0175500	1167.24	2449.52	1.0694	6.49829e-20		Similar to lipid binding protein. (Os07t0175500-00)
Os07g0184950	3.39069	14.1722	2.06342	0.00307207		Conserved hypothetical protein. (Os07t0184950-00)
Os07g0185900	3659.44	8118.7	1.14963	3.22032e-33		Conserved hypothetical protein. (Os07t0185900-01)
Os07g0190000	13.3993	352.756	4.71844	1.06645e-24	Os07g0190000	Similar to 1-deoxy-D-xylulose 5-phosphate synthase 2 precursor. (Os07t0190000-01)	GO:0009507,GO:0008661,GO:0046872,GO:0052865,GO:0016114,GO:0009228	chloroplast|1-deoxy-D-xylulose-5-phosphate synthase activity|metal ion binding|1-deoxy-D-xylulose 5-phosphate biosynthetic process|terpenoid biosynthetic process|thiamine biosynthetic process	dosa00730,dosa00900	Thiamine metabolism|Terpenoid backbone biosynthesis
Os07g0194300	39.2661	87.74	1.15995	0.00189441		Hypothetical protein. (Os07t0194300-01)
Os07g0194351	45.0061	91.3128	1.0207	0.000253107		Non-protein coding transcript. (Os07t0194351-01)
Os07g0197500	81.1184	23.8475	-1.76619	0.00205579	PIKM2-TS	Disease resistance protein domain containing protein. (Os07t0197500-00)	GO:0043531,GO:0005524,GO:0006952	ADP binding|ATP binding|defense response	dosa04626	Plant-pathogen interaction
Os07g0208533	40.2882	15.9062	-1.34076	0.00120208	CESA8	Hypothetical gene. (Os07t0208533-00)	GO:0005794,GO:0016021,GO:0005886,GO:0005802,GO:0016760,GO:0016759,GO:0046872,GO:0071555,GO:0030244,GO:0009833	Golgi apparatus|integral component of membrane|plasma membrane|trans-Golgi network|cellulose synthase (UDP-forming) activity|cellulose synthase activity|metal ion binding|cell wall organization|cellulose biosynthetic process|plant-type primary cell wall biogenesis
Os07g0214600	0.92297	8.0042	3.1164	0.0109724	RA16	Similar to Seed allergenic protein RA17 precursor. (Os07t0214600-01)	GO:0005615,GO:0019863,GO:0045735,GO:0004867	extracellular space|IgE binding|nutrient reservoir activity|serine-type endopeptidase inhibitor activity
Os07g0214900	51.5888	13.2006	-1.96645	0.0268848	CHS2	Chalcone synthase%2C Sakuranetin biosynthesis under UV stress conditions (Os07t0214900-01)	GO:0016210,GO:0009813	naringenin-chalcone synthase activity|flavonoid biosynthetic process	dosa00941,dosa04712	Flavonoid biosynthesis|Circadian rhythm - plant
Os07g0253000	369.915	144.078	-1.36034	7.28196e-18		Conserved hypothetical protein. (Os07t0253000-01)
Os07g0257200	3761.97	754.462	-2.31797	1.48786e-45	NRAMP5	Manganese and Cadmium transporter%2C Mn and Cd uptake (Os07t0257200-01)	GO:0016021,GO:0015086,GO:0005384,GO:0055072	integral component of membrane|cadmium ion transmembrane transporter activity|manganese ion transmembrane transporter activity|iron ion homeostasis
Os07g0257400	5.30436	0.698401	-2.92505	0.0340966	NRAMP5	Hypothetical protein. (Os07t0257400-00)	GO:0016021,GO:0015086,GO:0005384,GO:0055072	integral component of membrane|cadmium ion transmembrane transporter activity|manganese ion transmembrane transporter activity|iron ion homeostasis
Os07g0280200	1508.41	358.373	-2.07349	2.32588e-09	4CLL7	AMP-dependent synthetase and ligase domain containing protein. (Os07t0280200-01)	GO:0005524,GO:0016874	ATP binding|ligase activity
Os07g0280600	10.268	2.10114	-2.28891	0.00909036	4CLL7	Hypothetical protein. (Os07t0280600-00)	GO:0005524,GO:0016874	ATP binding|ligase activity
Os07g0297400	906.792	289.387	-1.64777	3.49393e-39		Conserved hypothetical protein. (Os07t0297400-01)%3BConserved hypothetical protein. (Os07t0297400-02)
Os07g0406350	13.2205	3.80435	-1.79705	0.0158294	G6PD2	Hypothetical protein. (Os07t0406350-00)	GO:0009507,GO:0009570,GO:0004345,GO:0050661,GO:0006006,GO:0009051	chloroplast|chloroplast stroma|glucose-6-phosphate dehydrogenase activity|NADP binding|glucose metabolic process|pentose-phosphate shunt, oxidative branch
Os07g0416900	26.6392	370.9	3.79941	1.46566e-59	DES2	Similar to Omega-6 fatty acid desaturase%2C endoplasmic reticulum isozyme 2 (EC 1.14.19.-). (Os07t0416900-01)	GO:0016021,GO:0016717,GO:0006636	integral component of membrane|oxidoreductase activity, acting on paired donors, with oxidation of a pair of donors resulting in the reduction of molecular oxygen to two molecules of water|unsaturated fatty acid biosynthetic process
Os07g0417200	72.2437	555.94	2.94399	1.0125e-23	DES2	Similar to Delta 12 oleic acid desaturase FAD2. (Os07t0417200-01)	GO:0016021,GO:0016717,GO:0006636	integral component of membrane|oxidoreductase activity, acting on paired donors, with oxidation of a pair of donors resulting in the reduction of molecular oxygen to two molecules of water|unsaturated fatty acid biosynthetic process
Os07g0442900	5177.87	2584.72	-1.00235	1.60447e-08	Os07g0442900	Uncharacterised protein family UPF0497%2C trans-membrane plant subgroup domain containing protein. (Os07t0442900-01)	GO:0016021,GO:0005886,GO:0051539	integral component of membrane|plasma membrane|4 iron, 4 sulfur cluster binding
Os07g0449700	15.5506	95.7578	2.62242	1.68468e-15	RR7	A-type response regulator%2C Cytokinin signaling (Os07t0449700-01)	GO:0005622,GO:0009736,GO:0000160,GO:0009735	intracellular|cytokinin-activated signaling pathway|phosphorelay signal transduction system|response to cytokinin	dosa04075	Plant hormone signal transduction
Os07g0462500	1645.68	639.779	-1.36304	2.79818e-07	OsI_07012	C2 calcium-dependent membrane targeting domain containing protein. (Os07t0462500-00)	GO:0005829,GO:0005634,GO:0005886,GO:0005096,GO:0008289,GO:0046872,GO:0009738,GO:1902479,GO:0043547,GO:1901002,GO:0009651,GO:0009611	cytosol|nucleus|plasma membrane|GTPase activator activity|lipid binding|metal ion binding|abscisic acid-activated signaling pathway|positive regulation of defense response to bacterium, incompatible interaction|positive regulation of GTPase activity|positive regulation of response to salt stress|response to salt stress|response to wounding
Os07g0468100	1295.19	146.883	-3.14043	1.51548e-09	GSTU1	Similar to Glutathione S-transferase GST 19 (EC 2.5.1.18). (Os07t0468100-01)%3BSimilar to Glutathione S-transferase GST 19 (EC 2.5.1.18). (Os07t0468100-02)	GO:0005737,GO:0004364,GO:0006749	cytoplasm|glutathione transferase activity|glutathione metabolic process	dosa00480	Glutathione metabolism
Os07g0485000	50.6528	25.1654	-1.0092	0.00510199	TPP10	Similar to Trehalose-6-phosphate phosphatase. (Os07t0485000-01)	GO:0004805,GO:0005992	trehalose-phosphatase activity|trehalose biosynthetic process	dosa00500	Starch and sucrose metabolism
Os07g0486700	45.2725	17.4272	-1.37729	0.00545203	UGT709C2	Similar to cytokinin-O-glucosyltransferase 2. (Os07t0486700-00)	GO:0102970,GO:0035251,GO:1900994	7-deoxyloganetic acid glucosyltransferase activity|UDP-glucosyltransferase activity|(-)-secologanin biosynthetic process
Os07g0495150	10.9268	2.51567	-2.11886	0.0248351	PBL19	Similar to Ser/thr protein kinase. (Os07t0495150-00)
Os07g0496250	2.177	12.795	2.55517	0.00239417	EXLB1	Similar to Expansin-like B1. (Os07t0496250-01)
Os07g0502900	130.629	58.5957	-1.15661	4.36249e-07	UGT71K2	UDP-glucuronosyl/UDP-glucosyltransferase family protein. (Os07t0502900-00)	GO:0035251	UDP-glucosyltransferase activity
Os07g0517900	286.908	100.381	-1.51511	1.69819e-05	CYP725A1	Similar to taxane 10-beta-hydroxylase. (Os07t0517900-01)	GO:0020037,GO:0005506,GO:0004497,GO:0016705,GO:0042617	heme binding|iron ion binding|monooxygenase activity|oxidoreductase activity, acting on paired donors, with incorporation or reduction of molecular oxygen|paclitaxel biosynthetic process
Os07g0519600	59.3952	24.3125	-1.28865	9.7911e-05	CYP716B1	Similar to taxane 10-beta-hydroxylase. (Os07t0519600-00)	GO:0016021,GO:0020037,GO:0005506,GO:0004497,GO:0016705	integral component of membrane|heme binding|iron ion binding|monooxygenase activity|oxidoreductase activity, acting on paired donors, with incorporation or reduction of molecular oxygen
Os07g0520100	548.618	257.506	-1.09119	9.79623e-13	CYP716B1	Similar to taxane 10-beta-hydroxylase. (Os07t0520100-00)	GO:0016021,GO:0020037,GO:0005506,GO:0004497,GO:0016705	integral component of membrane|heme binding|iron ion binding|monooxygenase activity|oxidoreductase activity, acting on paired donors, with incorporation or reduction of molecular oxygen
Os07g0526400	3.5977	25.3588	2.81734	0.0123989	Os07g0271500	Polyketide synthase%2C type III domain containing protein. (Os07t0526400-01)	GO:0102452,GO:0042802,GO:0009813	bisdemethoxycurcumin synthase activity|identical protein binding|flavonoid biosynthetic process
Os07g0528200	2.22209	13.9399	2.64924	0.00142343	At4g10955	Conserved hypothetical protein. (Os07t0528200-00)	GO:0016787,GO:0016042	hydrolase activity|lipid catabolic process
Os07g0533300	144.308	50.8404	-1.5051	0.00420533	nep2	Peptidase A1 domain containing protein. (Os07t0533300-00)	GO:0005576,GO:0004190	extracellular region|aspartic-type endopeptidase activity
Os07g0537000	13.1706	27.5469	1.06456	0.0280397	CRK6	Similar to Receptor protein kinase. (Os07t0537000-01)%3BSimilar to receptor-like serine-threonine protein kinase. (Os07t0537000-02)	GO:0016021,GO:0005886,GO:0005524,GO:0004672,GO:0004674,GO:0042742,GO:0006468	integral component of membrane|plasma membrane|ATP binding|protein kinase activity|protein serine/threonine kinase activity|defense response to bacterium|protein phosphorylation
Os07g0537500	405.292	1155.94	1.51203	3.08072e-37	CRK6	Serine/threonine protein kinase-related domain containing protein. (Os07t0537500-01)	GO:0016021,GO:0005886,GO:0005524,GO:0004672,GO:0004674,GO:0042742,GO:0006468	integral component of membrane|plasma membrane|ATP binding|protein kinase activity|protein serine/threonine kinase activity|defense response to bacterium|protein phosphorylation
Os07g0537550	12.3281	26.2872	1.09241	0.0171391	CRK6	Hypothetical gene. (Os07t0537550-00)	GO:0016021,GO:0005886,GO:0005524,GO:0004672,GO:0004674,GO:0042742,GO:0006468	integral component of membrane|plasma membrane|ATP binding|protein kinase activity|protein serine/threonine kinase activity|defense response to bacterium|protein phosphorylation
Os07g0537600	188.168	571.775	1.60342	2.17384e-29	CRK6	Hypothetical conserved gene. (Os07t0537600-01)	GO:0016021,GO:0005886,GO:0005524,GO:0004672,GO:0004674,GO:0042742,GO:0006468	integral component of membrane|plasma membrane|ATP binding|protein kinase activity|protein serine/threonine kinase activity|defense response to bacterium|protein phosphorylation
Os07g0538300	25.58	54.1475	1.08188	0.000882033	CRK10	Hypothetical conserved gene. (Os07t0538300-01)	GO:0016021,GO:0005886,GO:0005524,GO:0004674,GO:0042742,GO:0006468	integral component of membrane|plasma membrane|ATP binding|protein serine/threonine kinase activity|defense response to bacterium|protein phosphorylation
Os07g0541800	107.662	577.322	2.42286	9.89435e-44	CRK6	Similar to KI domain interacting kinase 1. (Os07t0541800-01)	GO:0016021,GO:0005886,GO:0005524,GO:0004672,GO:0004674,GO:0042742,GO:0006468	integral component of membrane|plasma membrane|ATP binding|protein kinase activity|protein serine/threonine kinase activity|defense response to bacterium|protein phosphorylation
Os07g0552800	31.0414	63.6389	1.03572	0.00110373	CSLF2	Cellulose synthase family protein. (Os07t0552800-01)%3BSimilar to Mixed-linked glucan synthase 2. (Os07t0552800-02)	GO:0005794,GO:0000139,GO:0016021,GO:0005886,GO:0005802,GO:0016760,GO:0051753,GO:0071555,GO:0030244,GO:0009833	Golgi apparatus|Golgi membrane|integral component of membrane|plasma membrane|trans-Golgi network|cellulose synthase (UDP-forming) activity|mannan synthase activity|cell wall organization|cellulose biosynthetic process|plant-type primary cell wall biogenesis
Os07g0553000	7.19863	21.5036	1.57878	0.00367386	CSFL1	Similar to Mixed-linked glucan synthase 2. (Os07t0553000-00)	GO:0005794,GO:0000139,GO:0016021,GO:0005886,GO:0005802,GO:0016760,GO:0051753,GO:0071555,GO:0030244,GO:0009833	Golgi apparatus|Golgi membrane|integral component of membrane|plasma membrane|trans-Golgi network|cellulose synthase (UDP-forming) activity|mannan synthase activity|cell wall organization|cellulose biosynthetic process|plant-type primary cell wall biogenesis
Os07g0558100	131.984	62.5342	-1.07765	3.21527e-06	MYB102	Similar to Myb-related transcription factor LBM1. (Os07t0558100-00)	GO:0005634,GO:0003700,GO:0043565,GO:0044212,GO:0030154,GO:0006952,GO:0006355,GO:0009737,GO:0006970,GO:0009651,GO:0009611	nucleus|DNA-binding transcription factor activity|sequence-specific DNA binding|transcription regulatory region DNA binding|cell differentiation|defense response|regulation of transcription, DNA-templated|response to abscisic acid|response to osmotic stress|response to salt stress|response to wounding
Os07g0572050	270.87	79.5445	-1.76777	6.30813e-21		Similar to Copper amine oxidase. (Os07t0572050-00)	GO:0052595,GO:0052594,GO:0005507,GO:0052597,GO:0052596,GO:0008131,GO:0048038,GO:0052593,GO:0009308,GO:0097185,GO:0055114	aliphatic-amine oxidase activity|aminoacetone:oxygen oxidoreductase(deaminating) activity|copper ion binding|diamine oxidase activity|phenethylamine:oxygen oxidoreductase (deaminating) activity|primary amine oxidase activity|quinone binding|tryptamine:oxygen oxidoreductase (deaminating) activity|amine metabolic process|cellular response to azide|oxidation-reduction process
Os07g0572075	26.9113	9.83808	-1.45176	0.00402463	At1g31672	Hypothetical protein. (Os07t0572075-00)	GO:0052595,GO:0052594,GO:0005507,GO:0052596,GO:0008131,GO:0048038,GO:0052593,GO:0009308	aliphatic-amine oxidase activity|aminoacetone:oxygen oxidoreductase(deaminating) activity|copper ion binding|phenethylamine:oxygen oxidoreductase (deaminating) activity|primary amine oxidase activity|quinone binding|tryptamine:oxygen oxidoreductase (deaminating) activity|amine metabolic process
Os07g0572100	908.604	334.447	-1.44187	3.46697e-10	At1g31672	Similar to Amine oxidase like protein (EC 1.4.3.6) (Copper amine oxidase). (Os07t0572100-01)	GO:0052595,GO:0052594,GO:0005507,GO:0052596,GO:0008131,GO:0048038,GO:0052593,GO:0009308	aliphatic-amine oxidase activity|aminoacetone:oxygen oxidoreductase(deaminating) activity|copper ion binding|phenethylamine:oxygen oxidoreductase (deaminating) activity|primary amine oxidase activity|quinone binding|tryptamine:oxygen oxidoreductase (deaminating) activity|amine metabolic process	dosa00260,dosa00350,dosa00360,dosa00410,dosa00950,dosa00960	Glycine, serine and threonine metabolism|Tyrosine metabolism|Phenylalanine metabolism|beta-Alanine metabolism|Isoquinoline alkaloid biosynthesis|Tropane, piperidine and pyridine alkaloid biosynthesis
Os07g0572850	11.4824	3.51333	-1.70852	0.040858	WNK1	Non-protein coding transcript. (Os07t0572850-00)	GO:0005524,GO:0004674	ATP binding|protein serine/threonine kinase activity
Os07g0574850	60.2539	29.9988	-1.00615	0.00265202	TUBA6	Non-protein coding transcript. (Os07t0574850-00)	GO:0005737,GO:0005874,GO:0005525,GO:0003924,GO:0005200,GO:0000226,GO:0007017,GO:0000278	cytoplasm|microtubule|GTP binding|GTPase activity|structural constituent of cytoskeleton|microtubule cytoskeleton organization|microtubule-based process|mitotic cell cycle
Os07g0575750	148.795	68.8709	-1.11136	0.000163536	SIT2	Similar to Lectin receptor-type kinase. (Os07t0575750-00)
Os07g0578333	85.589	368.762	2.10719	9.3709e-34		Conserved hypothetical protein. (Os07t0578333-01)
Os07g0580300	10.1334	42.3983	2.06488	0.00744069		Hypothetical conserved gene. (Os07t0580300-00)
Os07g0592000	25.1637	59.3078	1.23688	0.000249452		A member of gibberellic acid (GA)-stimulated transcript gene family%2C Regulation of grain size and yield (Os07t0592000-01)
Os07g0601600	751.523	272.6	-1.46303	1.04715e-20	VEP1	Similar to VEP1 (VEIN PATTERNING 1)%3B binding / catalytic. (Os07t0601600-00)	GO:0005829,GO:0047787,GO:0035671,GO:0009611,GO:0008202,GO:0010051	cytosol|delta4-3-oxosteroid 5beta-reductase activity|enone reductase activity|response to wounding|steroid metabolic process|xylem and phloem pattern formation
Os07g0625400	9.67188	23.3065	1.26887	0.0252214	SKP5	SKP1 component domain containing protein. (Os07t0625400-01)			dosa04120,dosa04141	Ubiquitin mediated proteolysis|Protein processing in endoplasmic reticulum
Os07g0630800	29.5634	12.9577	-1.19001	0.01406	At3g47520	Similar to Nodule-enhanced malate dehydrogenase. (Os07t0630800-01)%3BSimilar to Nodule-enhanced malate dehydrogenase. (Os07t0630800-02)%3BSimilar to Nodule-enhanced malate dehydrogenase. (Os07t0630800-03)%3BSimilar to Nodule-enhanced malate dehydrogenase. (Os07t0630800-04)	GO:0048046,GO:0009507,GO:0009941,GO:0009570,GO:0016020,GO:0005739,GO:0009536,GO:0009532,GO:0010319,GO:0005774,GO:0030060,GO:0008746,GO:0005975,GO:0009793,GO:0006108,GO:0009409,GO:0009735,GO:0006099	apoplast|chloroplast|chloroplast envelope|chloroplast stroma|membrane|mitochondrion|plastid|plastid stroma|stromule|vacuolar membrane|L-malate dehydrogenase activity|NAD(P)+ transhydrogenase activity|carbohydrate metabolic process|embryo development ending in seed dormancy|malate metabolic process|response to cold|response to cytokinin|tricarboxylic acid cycle	dosa00020,dosa00270,dosa00620,dosa00630,dosa00710	Citrate cycle (TCA cycle)|Cysteine and methionine metabolism|Pyruvate metabolism|Glyoxylate and dicarboxylate metabolism|Carbon fixation in photosynthetic organisms
Os07g0635200	44.3328	15.1996	-1.54434	9.9017e-05	CYP709B2	Cytochrome P450%2C E-class%2C group I domain containing protein. (Os07t0635200-00)	GO:0016021,GO:0020037,GO:0005506,GO:0004497,GO:0016705	integral component of membrane|heme binding|iron ion binding|monooxygenase activity|oxidoreductase activity, acting on paired donors, with incorporation or reduction of molecular oxygen
Os07g0637700	746.788	263.38	-1.50355	3.2288e-17	DIR5	Similar to Disease resistance-responsive family protein. (Os07t0637700-00)	GO:0048046,GO:0042349,GO:1901599	apoplast|guiding stereospecific synthesis activity|(-)-pinoresinol biosynthetic process
Os07g0638600	283.352	618.428	1.12601	0.00179973	PER2	Similar to Class III peroxidase 44. (Os07t0638600-00)	GO:0005576,GO:0009505,GO:0009506,GO:0020037,GO:0046872,GO:0004601,GO:0032922,GO:0097167,GO:0042744,GO:0042752,GO:0006979	extracellular region|plant-type cell wall|plasmodesma|heme binding|metal ion binding|peroxidase activity|circadian regulation of gene expression|circadian regulation of translation|hydrogen peroxide catabolic process|regulation of circadian rhythm|response to oxidative stress	dosa00940	Phenylpropanoid biosynthesis
Os07g0643400	491.199	133.303	-1.8816	1.64359e-24	CXE18	Alpha/beta hydrolase fold-3 domain containing protein. (Os07t0643400-01)	GO:0052689,GO:0009860	carboxylic ester hydrolase activity|pollen tube growth
Os07g0643700	1065.98	303.057	-1.81452	2.29382e-24	CXE18	Alpha/beta hydrolase fold-3 domain containing protein. (Os07t0643700-01)	GO:0052689,GO:0009860	carboxylic ester hydrolase activity|pollen tube growth
Os07g0643800	259.498	566.15	1.12546	0.00131533	DIR5	Similar to Dirigent protein. (Os07t0643800-01)	GO:0048046,GO:0042349,GO:1901599	apoplast|guiding stereospecific synthesis activity|(-)-pinoresinol biosynthetic process
Os07g0647200	344.705	118.305	-1.54285	2.00787e-13	CYP734A5	Similar to Cytochrome P450 CYP734A7. (Os07t0647200-00)	GO:0016021,GO:0020037,GO:0005506,GO:0004497,GO:0016705,GO:0010268,GO:0016131	integral component of membrane|heme binding|iron ion binding|monooxygenase activity|oxidoreductase activity, acting on paired donors, with incorporation or reduction of molecular oxygen|brassinosteroid homeostasis|brassinosteroid metabolic process	dosa00905	Brassinosteroid biosynthesis
Os07g0650600	1413.47	527.48	-1.42205	1.98544e-10		Similar to BLE2 protein. (Os07t0650600-02)%3BHypothetical conserved gene. (Os07t0650600-03)%3BBLE2 protein. (Os07t0650600-04)
Os07g0663500	2708.38	946.821	-1.51626	2.32329e-25	TS2	Similar to Short-chain dehydrogenase/reductase (Fragment). (Os07t0663500-00)	GO:0016491,GO:0007275	oxidoreductase activity|multicellular organism development
Os07g0664000	228.303	100.028	-1.19054	1.04686e-10	Os04g0179200	Similar to Oxidoreductase%2C short chain dehydrogenase/reductase family protein%2C expressed. (Os07t0664000-00)	GO:0102960	momilactone-A synthase activity
Os07g0668300	1537.67	566.634	-1.44026	9.37207e-36	At2g23540	Lipase%2C GDSL domain containing protein. (Os07t0668300-01)	GO:0005576,GO:0016788,GO:0016042	extracellular region|hydrolase activity, acting on ester bonds|lipid catabolic process
Os07g0672600	249.9	117.028	-1.09449	1.64832e-10	At1g53870	Hypothetical conserved gene. (Os07t0672600-00)
Os07g0681200	10.0079	26.4831	1.40394	0.00791598	APS1	Vegetative storage protein/acid phosphatase domain containing protein. (Os07t0681200-01)	GO:0003993	acid phosphatase activity
Os07g0684900	44.0889	133.377	1.59703	5.28943e-12	WOX11	WUSCHEL-related homeobox protein%2C Transcription factor%2C Crown root development (Os07t0684900-01)	GO:0005634,GO:0003677,GO:0010311	nucleus|DNA binding|lateral root formation
Os07g0686300	12.4046	27.6828	1.15811	0.0116512	BRH1	Zinc finger%2C RING/FYVE/PHD-type domain containing protein. (Os07t0686300-01)
Os07g0689600	402.687	176.572	-1.1894	1.34542e-06	NAS3	Nicotianamine synthase 3%2C Mitigation of excess Fe stress%2C Fe detoxification%2C Transport of iron (Os07t0689600-01)	GO:0030410,GO:0030418	nicotianamine synthase activity|nicotianamine biosynthetic process
Os07g0689800	231.471	106.528	-1.1196	5.72451e-10		Tetratricopeptide-like helical domain containing protein. (Os07t0689800-01)
Os07g0693100	35.7329	9.82863	-1.86219	4.15913e-05	PDC3	Similar to Pyruvate decarboxylase isozyme 3 (EC 4.1.1.1) (PDC). (Os07t0693100-01)%3BSimilar to cDNA clone:J023088I11%2C full insert sequence. (Os07t0693100-02)	GO:0005829,GO:0005622,GO:0016831,GO:0000287,GO:0004737,GO:0030976	cytosol|intracellular|carboxy-lyase activity|magnesium ion binding|pyruvate decarboxylase activity|thiamine pyrophosphate binding	dosa00010	Glycolysis / Gluconeogenesis
Os07g0694050	14.183	4.52408	-1.64847	0.0360104	PLC6	Hypothetical gene. (Os07t0694050-00)	GO:0005622,GO:0005886,GO:0004435,GO:0035556,GO:0016042	intracellular|plasma membrane|phosphatidylinositol phospholipase C activity|intracellular signal transduction|lipid catabolic process
Os07g0694400	135.786	67.5537	-1.00722	5.63732e-06	IRX9	Glycosyl transferase%2C family 43 protein. (Os07t0694400-01)
Os08g0101500	188.803	93.4029	-1.01534	6.4483e-08	MOT1	Molybdate transporter%2C Uptake and translocation of molybdate (Os08t0101500-01)	GO:0016021,GO:0031966,GO:0005739,GO:0005773,GO:0015098,GO:0015689	integral component of membrane|mitochondrial membrane|mitochondrion|vacuole|molybdate ion transmembrane transporter activity|molybdate ion transport
Os08g0102400	27.761	12.0758	-1.20094	0.0166584	OFP13	Hypothetical conserved gene. (Os08t0102400-00)	GO:0005634,GO:0045892	nucleus|negative regulation of transcription, DNA-templated
Os08g0109250	77.2557	28.9923	-1.41397	2.77989e-06	SFA1	Hypothetical protein. (Os08t0109250-00)	GO:0004022,GO:0033833,GO:0051903,GO:0008270,GO:0000947,GO:0006069,GO:0046294,GO:0033859	alcohol dehydrogenase (NAD) activity|hydroxymethylfurfural reductase (NADH) activity|S-(hydroxymethyl)glutathione dehydrogenase activity|zinc ion binding|amino acid catabolic process to alcohol via Ehrlich pathway|ethanol oxidation|formaldehyde catabolic process|furaldehyde metabolic process
Os08g0110600	4.58269	37.237	3.02247	4.81671e-09		Protein of unknown function DUF1442 domain containing protein. (Os08t0110600-00)
Os08g0111500	54.6643	24.9896	-1.12927	0.000584142	At3g50280	Hypothetical conserved gene. (Os08t0111500-00)	GO:0016747	transferase activity, transferring acyl groups other than amino-acyl groups
Os08g0114100	10.8317	2.66294	-2.02417	0.0242977	D27	Green tissues expressed protein (Os08t0114100-01)
Os08g0114300	6909.05	1919.14	-1.84803	1.98607e-08	GULLO6	D-arabinono-1%2C4-lactone oxidase domain containing protein. (Os08t0114300-01)	GO:0016020,GO:0003885,GO:0071949,GO:0050105,GO:0019853	membrane|D-arabinono-1,4-lactone oxidase activity|FAD binding|L-gulonolactone oxidase activity|L-ascorbic acid biosynthetic process	dosa00053	Ascorbate and aldarate metabolism
Os08g0114400	58.027	23.7324	-1.28987	0.000113383	GULLO1	Hypothetical protein. (Os08t0114400-01)	GO:0016020,GO:0003885,GO:0071949,GO:0050105,GO:0019853	membrane|D-arabinono-1,4-lactone oxidase activity|FAD binding|L-gulonolactone oxidase activity|L-ascorbic acid biosynthetic process
Os08g0124700	181.977	84.8229	-1.10123	5.62241e-08	LECRK91	Similar to Resistance protein candidate (Fragment). (Os08t0124700-01)
Os08g0158400	243.878	87.3206	-1.48177	3.73955e-15	BBE1	Similar to Berberine bridge enzyme-like protein. (Os08t0158400-00)	GO:0031410,GO:0071949,GO:0050468,GO:0009820	cytoplasmic vesicle|FAD binding|reticuline oxidase activity|alkaloid metabolic process
Os08g0160901	79.2256	38.363	-1.04625	0.00025954	CSLF6	Hypothetical protein. (Os08t0160901-00)	GO:0005794,GO:0000139,GO:0016021,GO:0005886,GO:0005802,GO:0016760,GO:0051753,GO:0071555,GO:0030244,GO:0009833	Golgi apparatus|Golgi membrane|integral component of membrane|plasma membrane|trans-Golgi network|cellulose synthase (UDP-forming) activity|mannan synthase activity|cell wall organization|cellulose biosynthetic process|plant-type primary cell wall biogenesis
Os08g0168700	660.616	189.673	-1.80029	5.72279e-39	UGT85A24	Similar to cytokinin-O-glucosyltransferase 2. (Os08t0168700-00)	GO:0035251	UDP-glucosyltransferase activity
Os08g0173300	6.93036	17.2835	1.31839	0.0243601		Small peptides%2C Anti-herbivore defense response%2C Response to wounding and oral secretion (Os08t0173300-01)
Os08g0173600	3934.7	1482.2	-1.40851	5.47966e-14		Conserved hypothetical protein. (Os08t0173600-01)
Os08g0189900	140.122	398.086	1.5064	5.2651e-18	GLP2	Germin-like protein 8-10%2C Disease resistance (Os08t0189900-01)	GO:0048046,GO:0005618,GO:0030145,GO:0045735	apoplast|cell wall|manganese ion binding|nutrient reservoir activity
Os08g0190100	604.688	1882.87	1.63867	7.47421e-51	Os08g0190100	Germin-like protein 8-11%2C Disease resistance (Os08t0190100-01)	GO:0048046,GO:0005618,GO:0030145,GO:0045735	apoplast|cell wall|manganese ion binding|nutrient reservoir activity
Os08g0195400	505.983	191.134	-1.4045	9.11843e-22		Protein of unknown function DUF3778 domain containing protein. (Os08t0195400-01)
Os08g0201500	12.8757	43.1313	1.74408	4.08871e-05	At1g56130	Similar to SHR5-receptor-like kinase (Fragment). (Os08t0201500-01)
Os08g0203100	67.9285	146.219	1.10604	0.000272992	At1g56140	Hypothetical conserved gene. (Os08t0203100-01)
Os08g0203201	54.3053	110.183	1.02073	0.000770906	At1g56140	Similar to SHR5-receptor-like kinase (Fragment). (Os08t0203201-00)
Os08g0203400	1.48273	59.3257	5.32233	3.69726e-15	At1g56140	Protein kinase%2C core domain containing protein. (Os08t0203400-01)
Os08g0203600	90.3015	498.185	2.46386	2.69529e-15	At1g56130	Hypothetical conserved gene. (Os08t0203600-01)%3BHypothetical conserved gene. (Os08t0203600-02)%3BHypothetical conserved gene. (Os08t0203600-03)%3BSimilar to SHR5-receptor-like kinase (Fragment). (Os08t0203600-04)%3BSimilar to SHR5-receptor-like kinase (Fragment). (Os08t0203600-05)%3BSimilar to SHR5-receptor-like kinase (Fragment). (Os08t0203600-06)
Os08g0230900	1.61724	32.217	4.31622	1.44038e-10	SBT1.4	Similar to Subtilisin protease (Fragment). (Os08t0230900-00)	GO:0048046,GO:0009505,GO:0005774,GO:0005773,GO:0004252,GO:0010150,GO:0010223	apoplast|plant-type cell wall|vacuolar membrane|vacuole|serine-type endopeptidase activity|leaf senescence|secondary shoot formation
Os08g0231400	8.99948	130.836	3.86177	9.33476e-08	Os08g0231400	Germin-like protein 8-12%2C Disease resistance (Os08t0231400-01)	GO:0048046,GO:0005618,GO:0030145,GO:0045735	apoplast|cell wall|manganese ion binding|nutrient reservoir activity
Os08g0235800	308.728	129.555	-1.25278	7.15644e-10	WRKY11	Similar to WRKY transcription factor 25. (Os08t0235800-00)	GO:0005634,GO:0005516,GO:0003700,GO:0043565,GO:0042742,GO:0009682,GO:2000022,GO:0009617,GO:0010200	nucleus|calmodulin binding|DNA-binding transcription factor activity|sequence-specific DNA binding|defense response to bacterium|induced systemic resistance|regulation of jasmonic acid mediated signaling pathway|response to bacterium|response to chitin
Os08g0237800	118.938	44.0934	-1.43157	1.61856e-09	XTH25	Similar to Xyloglucan endotransglycosylase (Fragment). (Os08t0237800-00)	GO:0048046,GO:0005618,GO:0004553,GO:0016762,GO:0071555,GO:0009832,GO:0010411	apoplast|cell wall|hydrolase activity, hydrolyzing O-glycosyl compounds|xyloglucan:xyloglucosyl transferase activity|cell wall organization|plant-type cell wall biogenesis|xyloglucan metabolic process
Os08g0240000	84.8432	20.526	-2.04735	1.28945e-10	SOT1	Similar to STF-1 (Fragment). (Os08t0240000-02)	GO:0005737,GO:0008146	cytoplasm|sulfotransferase activity
Os08g0241300	16.3471	37.3612	1.19251	0.00450865		Similar to OSIGBa0118P15.3 protein. (Os08t0241300-01)
Os08g0242400	17.0726	98.8854	2.53408	1.04092e-16	WOX10	Similar to WUSCHEL-related homeobox 8. (Os08t0242400-01)	GO:0005634,GO:0003677,GO:0007275	nucleus|DNA binding|multicellular organism development
Os08g0249000	148.656	56.3948	-1.39835	9.80029e-07		Zinc finger%2C B-box domain containing protein. (Os08t0249000-01)
Os08g0266400	59.0609	24.2325	-1.28526	0.00419665		Leucine-rich repeat%2C N-terminal domain containing protein. (Os08t0266400-00)
Os08g0277300	40.2155	14.886	-1.43379	0.00066568		Similar to Flavonol 4-sulfotransferase. (Os08t0277300-00)	GO:0005737,GO:0047894	cytoplasm|flavonol 3-sulfotransferase activity
Os08g0297800	3108.18	1030.51	-1.5927	3.53592e-13	SOT5	Sulfotransferase family protein. (Os08t0297800-01)	GO:0005737,GO:1990135,GO:0008146,GO:0009812	cytoplasm|flavonoid sulfotransferase activity|sulfotransferase activity|flavonoid metabolic process
Os08g0300333	48.4187	21.6117	-1.16375	0.000743616	CLC-G	Hypothetical protein. (Os08t0300333-00)	GO:0034707,GO:0005247,GO:1902476,GO:0034765	chloride channel complex|voltage-gated chloride channel activity|chloride transmembrane transport|regulation of ion transmembrane transport
Os08g0302000	306.756	49.9904	-2.61737	2.01217e-17	PER40	Similar to Peroxidase 40 precursor (EC 1.11.1.7) (Atperox P40). (Os08t0302000-01)	GO:0005576,GO:0020037,GO:0046872,GO:0004601,GO:0042744,GO:0006979	extracellular region|heme binding|metal ion binding|peroxidase activity|hydrogen peroxide catabolic process|response to oxidative stress	dosa00940	Phenylpropanoid biosynthesis
Os08g0331000	537.633	1465.19	1.44639	4.97801e-19		Conserved hypothetical protein. (Os08t0331000-01)
Os08g0331800	10.3977	75.7555	2.86509	3.04887e-05		Conserved hypothetical protein. (Os08t0331800-01)
Os08g0331900	85.7969	212.656	1.30952	0.000206932	XA21	Similar to Leucine Rich Repeat family protein%2C expressed. (Os08t0331900-01)	GO:0032541,GO:0005789,GO:0016021,GO:0005634,GO:1990578,GO:0005886,GO:0005524,GO:0004674,GO:0006952	cortical endoplasmic reticulum|endoplasmic reticulum membrane|integral component of membrane|nucleus|perinuclear endoplasmic reticulum membrane|plasma membrane|ATP binding|protein serine/threonine kinase activity|defense response
Os08g0335200	10.5281	46.7151	2.14965	7.68087e-06		Hypothetical protein. (Os08t0335200-01)	GO:0044373,GO:0005537,GO:0046872,GO:0098609,GO:0080037	cytokinin binding|mannose binding|metal ion binding|cell-cell adhesion|negative regulation of cytokinin-activated signaling pathway
Os08g0360300	13.7311	31.176	1.18298	0.0125856	SARD1	Calmodulin binding protein-like domain containing protein. (Os08t0360300-00)	GO:0005634,GO:0003700,GO:0043565,GO:0071219,GO:0042742,GO:0002229,GO:0009626,GO:1900426,GO:0080142,GO:0010112,GO:0006355,GO:0009617,GO:0010224	nucleus|DNA-binding transcription factor activity|sequence-specific DNA binding|cellular response to molecule of bacterial origin|defense response to bacterium|defense response to oomycetes|plant-type hypersensitive response|positive regulation of defense response to bacterium|regulation of salicylic acid biosynthetic process|regulation of systemic acquired resistance|regulation of transcription,…
Os08g0384500	177.425	610.747	1.78336	7.61166e-36	ABCG44	ABC transporter-like domain containing protein. (Os08t0384500-01)	GO:0016021,GO:0005886,GO:0005524,GO:0042626,GO:0055085	integral component of membrane|plasma membrane|ATP binding|ATPase activity, coupled to transmembrane movement of substances|transmembrane transport
Os08g0388900	8.83833	98.358	3.4762	5.82207e-24	PPT1	Similar to para-hydroxybenzoate--polyprenyltransferase. (Os08t0388900-00)	GO:0031305,GO:0005739,GO:0002083,GO:0047293,GO:0016765,GO:0008299,GO:0006744	integral component of mitochondrial inner membrane|mitochondrion|4-hydroxybenzoate decaprenyltransferase activity|4-hydroxybenzoate nonaprenyltransferase activity|transferase activity, transferring alkyl or aryl (other than methyl) groups|isoprenoid biosynthetic process|ubiquinone biosynthetic process	dosa00130	Ubiquinone and other terpenoid-quinone biosynthesis
Os08g0402001	8.06357	1.54704	-2.38191	0.0343293		Hypothetical conserved gene. (Os08t0402001-00)
Os08g0402500	210.575	95.1142	-1.1466	0.00643112		Protein of unknown function DUF761%2C plant domain containing protein. (Os08t0402500-01)
Os08g0408300	58.27	125.508	1.10696	9.2409e-07		Conserved hypothetical protein. (Os08t0408300-02)
Os08g0424100	128.154	34.9353	-1.87512	3.46417e-10	ACA7	Similar to carbonic anhydrase. (Os08t0424100-00)	GO:0009570,GO:0004089,GO:0008270	chloroplast stroma|carbonate dehydratase activity|zinc ion binding	dosa00910	Nitrogen metabolism
Os08g0436700	3.67342	12.7754	1.79818	0.0257956	FEZ	NAC transcription factor%2C Tolerance to salinity stress (Os08t0436700-01)	GO:0005634,GO:0003677,GO:0003700,GO:0045770,GO:0009733,GO:0048829,GO:0048103	nucleus|DNA binding|DNA-binding transcription factor activity|positive regulation of asymmetric cell division|response to auxin|root cap development|somatic stem cell division
Os08g0441100	450.595	1002.9	1.15428	5.25252e-23	CIPK6	Similar to PnC401 homologue. (Os08t0441100-01)	GO:0005524,GO:0004674,GO:0007165	ATP binding|protein serine/threonine kinase activity|signal transduction
Os08g0441600	114.469	31.9153	-1.84263	4.39913e-10	CM2	Similar to Chorismate mutase CM2 (EC 5.4.99.5) (Chorimate mutase). (Os08t0441600-01)			dosa00400	Phenylalanine, tyrosine and tryptophan biosynthesis
Os08g0445000	162.387	50.4074	-1.68773	4.18558e-14	ATL13	Similar to RING-H2 finger protein ATL5A. (Os08t0445000-01)	GO:0016021,GO:0046872,GO:0016740,GO:0031625,GO:0016567,GO:0080167	integral component of membrane|metal ion binding|transferase activity|ubiquitin protein ligase binding|protein ubiquitination|response to karrikin
Os08g0451201	25.0155	10.1249	-1.30491	0.0132868		Conserved hypothetical protein. (Os08t0451201-00)
Os08g0451800	3.61539	32.8146	3.18211	6.28364e-08	ARI8	Zinc finger%2C C6HC-type domain containing protein. (Os08t0451800-01)	GO:0005737,GO:0000151,GO:0046872,GO:0031624,GO:0061630,GO:0004842,GO:0032436,GO:0000209,GO:0006511	cytoplasm|ubiquitin ligase complex|metal ion binding|ubiquitin conjugating enzyme binding|ubiquitin protein ligase activity|ubiquitin-protein transferase activity|positive regulation of proteasomal ubiquitin-dependent protein catabolic process|protein polyubiquitination|ubiquitin-dependent protein catabolic process
Os08g0452500	147.925	296.162	1.00152	7.20517e-10	SAUR76	Auxin responsive SAUR protein family protein. (Os08t0452500-01)%3BAuxin responsive SAUR protein family protein. (Os08t0452500-02)	GO:0005737,GO:0019897,GO:0005634,GO:0009873,GO:0007275,GO:0030307,GO:0009733	cytoplasm|extrinsic component of plasma membrane|nucleus|ethylene-activated signaling pathway|multicellular organism development|positive regulation of cell growth|response to auxin
Os08g0452900	39.1009	169.305	2.11435	8.03197e-20		Similar to Chaperone protein dnaJ. (Os08t0452900-01)
Os08g0455600	119.021	48.1478	-1.30568	4.75891e-08	Os03g0268000	Similar to Serine/threonine protein phosphatase PP1-alpha catalytic subunit (EC 3.1.3.16) (PP-1A). Splice isoform 1. (Os08t0455600-01)	GO:0046872,GO:0004721	metal ion binding|phosphoprotein phosphatase activity	dosa03015	mRNA surveillance pathway
Os08g0459300	2760.47	1151.17	-1.26182	6.30203e-16		Conserved hypothetical protein. (Os08t0459300-01)%3BConserved hypothetical protein. (Os08t0459300-02)
Os08g0465300	3.48088	45.1319	3.69662	2.72984e-12	CHX4	Similar to Sodium/hydrogen exchanger family protein. (Os08t0465300-01)	GO:0012505,GO:0016021,GO:0015299,GO:0006813,GO:0006885	endomembrane system|integral component of membrane|solute:proton antiporter activity|potassium ion transport|regulation of pH
Os08g0466200	8.92775	1.5334	-2.54156	0.0353285	HAK4	Similar to KUP-related potassium transporter. (Os08t0466200-01)	GO:0016021,GO:0016020,GO:0015079,GO:0006813	integral component of membrane|membrane|potassium ion transmembrane transporter activity|potassium ion transport
Os08g0468100	193.838	84.3026	-1.2012	9.60978e-10	NIA1	Similar to Nitrate reductase. (Os08t0468100-01)%3BSimilar to Nitrate reductase. (Os08t0468100-02)%3BSimilar to Nitrate reductase. (Os08t0468100-03)	GO:0005829,GO:0071949,GO:0020037,GO:0030151,GO:0043546,GO:0009703,GO:0050464,GO:0042128,GO:0006809	cytosol|FAD binding|heme binding|molybdenum ion binding|molybdopterin cofactor binding|nitrate reductase (NADH) activity|nitrate reductase (NADPH) activity|nitrate assimilation|nitric oxide biosynthetic process	dosa00910	Nitrogen metabolism
Os08g0475500	19.2981	67.6779	1.81023	3.31932e-08		C-terminally encoded peptide%2C Regulation of panicle and grain development%2C Regulation of root and seedling growth (Os08t0475500-01)
Os08g0476300	39.0905	82.2277	1.07281	5.46363e-05	NFIA_086780	Glucose/ribitol dehydrogenase family protein. (Os08t0476300-01)%3BGlucose/ribitol dehydrogenase family protein. (Os08t0476300-02)	GO:0005789,GO:0016021,GO:0102339,GO:0102340,GO:0102342,GO:0102341,GO:0045703,GO:0030497,GO:0030148,GO:0042761	endoplasmic reticulum membrane|integral component of membrane|3-oxo-arachidoyl-CoA reductase activity|3-oxo-behenoyl-CoA reductase activity|3-oxo-cerotoyl-CoA reductase activity|3-oxo-lignoceroyl-CoA reductase activity|ketoreductase activity|fatty acid elongation|sphingolipid biosynthetic process|very long-chain fatty acid biosynthetic process
Os08g0477100	51.0449	182.884	1.84109	3.77391e-06	PLP2	Similar to Latex allergen. (Os08t0477100-01)	GO:0005737,GO:0016020,GO:0047372,GO:0016298,GO:0004620,GO:0071456,GO:0051607,GO:0016042,GO:0006629,GO:0031408,GO:0009626,GO:0046686	cytoplasm|membrane|acylglycerol lipase activity|lipase activity|phospholipase activity|cellular response to hypoxia|defense response to virus|lipid catabolic process|lipid metabolic process|oxylipin biosynthetic process|plant-type hypersensitive response|response to cadmium ion
Os08g0478000	2448.08	5247.04	1.09985	2.22492e-28		Similar to mucin-2. (Os08t0478000-01)%3BConserved hypothetical protein. (Os08t0478000-02)
Os08g0478700	1165.9	2405.41	1.04483	7.77727e-24	PUMP5	Similar to Mitochondrial uncoupling protein 4. (Os08t0478700-01)	GO:0016021,GO:0005743,GO:0015297,GO:0005310,GO:0015140,GO:0015131,GO:0017077,GO:0015141,GO:0015116,GO:0015117,GO:0071423,GO:0006839,GO:0015729,GO:0035435,GO:1902600,GO:0071422,GO:0008272,GO:0015709	integral component of membrane|mitochondrial inner membrane|antiporter activity|dicarboxylic acid transmembrane transporter activity|malate transmembrane transporter activity|oxaloacetate transmembrane transporter activity|oxidative phosphorylation uncoupler activity|succinate transmembrane transporter activity|sulfate transmembrane transporter activity|thiosulfate transmembrane transporter activ…
Os08g0485500	9.10812	2.25138	-2.01635	0.0290155		Epidermal patterning factor-like 1 (EPFL1) protein%2C Small secretary signal peptide%2C Regulation of awn elongation (Dysfunctional RAE2 protein)%2C Regulation of grain number%2C grain length%2C and awn development (Os08t0485500-01)
Os08g0486300	135.566	67.6504	-1.00283	7.63408e-06	MYB93	Similar to P-type R2R3 Myb protein (Fragment). (Os08t0486300-00)	GO:0005737,GO:0005634,GO:0003700,GO:0043565,GO:0044212,GO:0030154,GO:0071365,GO:1901332,GO:0040008,GO:0009737,GO:0009733,GO:0009751	cytoplasm|nucleus|DNA-binding transcription factor activity|sequence-specific DNA binding|transcription regulatory region DNA binding|cell differentiation|cellular response to auxin stimulus|negative regulation of lateral root development|regulation of growth|response to abscisic acid|response to auxin|response to salicylic acid
Os08g0490600	1236.27	605.16	-1.03061	2.03109e-18	FLA1	FAS1 domain domain containing protein. (Os08t0490600-01)	GO:0031225,GO:0046658,GO:0048046,GO:0005618,GO:0005886,GO:0048364,GO:0048367	anchored component of membrane|anchored component of plasma membrane|apoplast|cell wall|plasma membrane|root development|shoot system development
Os08g0495866	11.3254	24.8448	1.13337	0.0434741	RFS1	Hypothetical protein. (Os08t0495866-00)	GO:0047274,GO:0010325	galactinol-sucrose galactosyltransferase activity|raffinose family oligosaccharide biosynthetic process
Os08g0501500	162.746	80.6599	-1.0127	0.000140659	WAK5	EGF-type aspartate/asparagine hydroxylation site domain containing protein. (Os08t0501500-00)
Os08g0503700	27.8423	221.119	2.98948	7.30935e-24	TDT	Sodium/sulphate symporter family protein. (Os08t0503700-01)%3BSodium/sulphate symporter family protein. (Os08t0503700-02)	GO:0016021,GO:0005774,GO:0005773,GO:0015140,GO:0015743,GO:0051453,GO:0006814	integral component of membrane|vacuolar membrane|vacuole|malate transmembrane transporter activity|malate transport|regulation of intracellular pH|sodium ion transport
Os08g0515000	250.011	88.3366	-1.50091	0.000811961	SOT15	Sulfotransferase domain domain containing protein. (Os08t0515000-00)	GO:0005737,GO:0080131,GO:0009694,GO:0009753	cytoplasm|hydroxyjasmonate sulfotransferase activity|jasmonic acid metabolic process|response to jasmonic acid
Os08g0518800	5.55076	40.3388	2.86141	7.8123e-09	Chib3H-h	Similar to Class III chitinase homologue (OsChib3H-h) (Fragment). (Os08t0518800-01)	GO:0005576,GO:0004568,GO:0005975,GO:0006952	extracellular region|chitinase activity|carbohydrate metabolic process|defense response	dosa00520	Amino sugar and nucleotide sugar metabolism
Os08g0519100	266.078	42.3466	-2.65153	1.05769e-37	GULLO2	D-arabinono-1%2C4-lactone oxidase domain containing protein. (Os08t0519100-01)%3BHypothetical conserved gene. (Os08t0519100-02)	GO:0016020,GO:0003885,GO:0071949,GO:0050105,GO:0019853	membrane|D-arabinono-1,4-lactone oxidase activity|FAD binding|L-gulonolactone oxidase activity|L-ascorbic acid biosynthetic process	dosa00053	Ascorbate and aldarate metabolism
Os08g0526100	169.129	352.044	1.05763	8.92399e-12	GAE6	NAD(P)-binding domain containing protein. (Os08t0526100-01)	GO:0005768,GO:0005794,GO:0032580,GO:0016021,GO:0005802,GO:0050378,GO:0050832,GO:0050829,GO:0033481	endosome|Golgi apparatus|Golgi cisterna membrane|integral component of membrane|trans-Golgi network|UDP-glucuronate 4-epimerase activity|defense response to fungus|defense response to Gram-negative bacterium|galacturonate biosynthetic process	dosa00053,dosa00520	Ascorbate and aldarate metabolism|Amino sugar and nucleotide sugar metabolism
Os08g0526200	91.7357	213.994	1.22202	7.1651e-11		Conserved hypothetical protein. (Os08t0526200-01)%3BConserved hypothetical protein. (Os08t0526200-02)
Os08g0528500	202.168	93.1099	-1.11855	2.98946e-06	OsI_29993	Uncharacterised protein family UPF0016 domain containing protein. (Os08t0528500-01)	GO:0016021	integral component of membrane
Os08g0529400	72.1404	31.7639	-1.18342	9.26548e-05	At1g15680	F-box domain%2C cyclin-like domain containing protein. (Os08t0529400-00)
Os08g0530801	254.026	104.693	-1.27882	5.18124e-07	PAP27	Hypothetical protein. (Os08t0530801-00)	GO:0005576,GO:0003993,GO:0046872	extracellular region|acid phosphatase activity|metal ion binding
Os08g0531000	36796.8	13892.9	-1.40523	1.98059e-08	PAP27	Nucleotide pyrophosphatase/phosphodiesterase%2C Negative effect on plant growth and starch accumulation (Os08t0531000-01)%3BSimilar to Nucleotide pyrophosphatase/phosphodiesterase (Fragments). (Os08t0531000-02)	GO:0005576,GO:0003993,GO:0046872	extracellular region|acid phosphatase activity|metal ion binding
Os08g0536800	1.04379	12.1929	3.54614	0.000538209	BHLH137	Similar to TA1 protein (Fragment). (Os08t0536800-01)	GO:0005634,GO:0003700,GO:0046983,GO:0043565,GO:0009739	nucleus|DNA-binding transcription factor activity|protein dimerization activity|sequence-specific DNA binding|response to gibberellin
Os08g0543050	8.09497	1.26614	-2.67659	0.0205262	RGA1	Similar to NBS2-RDG2A. (Os08t0543050-00)	GO:0043531,GO:0005524,GO:0006952	ADP binding|ATP binding|defense response
Os08g0546000	1.49642	7.88839	2.39821	0.0345842	DTX49	Hypothetical protein. (Os08t0546000-00)	GO:0016021,GO:0015297,GO:0015238,GO:0006855	integral component of membrane|antiporter activity|drug transmembrane transporter activity|drug transmembrane transport
Os08g0547300	49.6605	364.196	2.87454	8.75106e-52	CYP78A9	Cytochrome P450 protein%2C CYP78A family protein%2C Disease resistance%2C Regulation of growth rate and seed size (Os08t0547300-01)	GO:0016021,GO:0016020,GO:0020037,GO:0005506,GO:0016709,GO:0010154,GO:0040008,GO:0048316	integral component of membrane|membrane|heme binding|iron ion binding|oxidoreductase activity,acting on paired donors, with incorporation or reduction of molecular oxygen, NAD(P)H as one donor, and incorporation of one atom of oxygen|fruit development|regulation of growth|seed development
Os08g0547800	1167.42	463.707	-1.33204	2.65608e-18	CXE8	Alpha/beta hydrolase fold-3 domain containing protein. (Os08t0547800-01)	GO:0052689	carboxylic ester hydrolase activity
Os08g0547900	1494.71	720.398	-1.053	1.64155e-07	CYP75B137	Similar to Flavonoid 3-monooxygenase. (Os08t0547900-01)
Os08g0551900	11.0338	30.1028	1.44797	0.000964475		Hypothetical conserved gene. (Os08t0551900-00)
Os08g0556300	652.41	252.808	-1.36774	3.82865e-05	At4g39670	Glycolipid transfer protein domain domain containing protein. (Os08t0556300-01)	GO:0005737,GO:0005829,GO:0016020,GO:0005634,GO:1902387,GO:1902388,GO:0120013,GO:0008289,GO:0035627,GO:0120009	cytoplasm|cytosol|membrane|nucleus|ceramide 1-phosphate binding|ceramide 1-phosphate transporter activity|intermembrane lipid transfer activity|lipid binding|ceramide transport|intermembrane lipid transfer
Os08g0556450	31.2967	13.4999	-1.21306	0.00885082	PAT19	Hypothetical protein. (Os08t0556450-00)	GO:0005783,GO:0005794,GO:0016021,GO:0005886,GO:0019706,GO:0018230,GO:0006612	endoplasmic reticulum|Golgi apparatus|integral component of membrane|plasma membrane|protein-cysteine S-palmitoyltransferase activity|peptidyl-L-cysteine S-palmitoylation|protein targeting to membrane
Os08g0560000	137.618	348.137	1.33899	4.46351e-07	DLO2	2-oxoglutarate-dependent dioxygenase%2C Gibberellin 20 oxidase%2C Shoot development%2C Salicylic acid (SA) production%2C Phytohormone homeostasis (Os08t0560000-01)	GO:0051213,GO:0046872,GO:0002229,GO:0046244	dioxygenase activity|metal ion binding|defense response to oomycetes|salicylic acid catabolic process
Os08g0565450	5.42994	14.5992	1.42688	0.0492178	HCAR	Similar to H0107B07.4 protein. (Os08t0565450-00)	GO:0009507,GO:0090415,GO:0051536,GO:0046872,GO:0033354	chloroplast|7-hydroxymethyl chlorophyll a reductase activity|iron-sulfur cluster binding|metal ion binding|chlorophyll cycle
Os09g0109600	3.94645	35.7668	3.17999	8.72807e-06		Small peptide%2C Drought tolerance (Os09t0109600-01)
Os09g0128101	10.4967	1.98114	-2.40553	0.0126847	Os09g0127800	Hypothetical protein. (Os09t0128101-00)	GO:0030126,GO:0000139,GO:0005198,GO:0006888,GO:0006891,GO:0006886,GO:0006890	COPI vesicle coat|Golgi membrane|structural molecule activity|ER to Golgi vesicle-mediated transport|intra-Golgi vesicle-mediated transport|intracellular protein transport|retrograde vesicle-mediated transport, Golgi to ER
Os09g0128400	88.8977	188.199	1.08205	4.86713e-07		Conserved hypothetical protein. (Os09t0128400-01)%3BConserved hypothetical protein. (Os09t0128400-02)
Os09g0129600	123.218	59.309	-1.05489	7.25769e-06		Conserved hypothetical protein. (Os09t0129600-01)
Os09g0247600	3.08227	23.3588	2.9219	1.22355e-05	At2g42990	Lipase%2C GDSL domain containing protein. (Os09t0247600-01)	GO:0005576,GO:0016788,GO:0016042	extracellular region|hydrolase activity, acting on ester bonds|lipid catabolic process
Os09g0255300	17.8975	7.58319	-1.23888	0.0286592	CIN7	Glycoside hydrolase%2C family 32 protein. (Os09t0255300-00)	GO:0048046,GO:0005618,GO:0004564,GO:0005975	apoplast|cell wall|beta-fructofuranosidase activity|carbohydrate metabolic process
Os09g0272600	780.85	1602.22	1.03696	1.95025e-18		Conserved hypothetical protein. (Os09t0272600-01)
Os09g0286600	154.534	491.819	1.6702	2.72944e-25	ERF073	Pathogenesis-related transcriptional factor and ERF domain containing protein. (Os09t0286600-01)%3BPathogenesis-related transcriptional factor and ERF domain containing protein. (Os09t0286600-02)%3BPathogenesis-related transcriptional factor and ERF domain containing protein. (Os09t0286600-03)	GO:0005634,GO:0003677,GO:0003700,GO:0009873	nucleus|DNA binding|DNA-binding transcription factor activity|ethylene-activated signaling pathway
Os09g0287000	26.7623	87.7793	1.71368	2.91962e-09	RAP2-2	Similar to Ethylene-responsive transcription factor 5 (Ethylene-responsive element binding factor 5) (EREBP-5) (AtERF5). (Os09t0287000-01)	GO:0005634,GO:0003677,GO:0003700,GO:0009873,GO:0010468,GO:0001666	nucleus|DNA binding|DNA-binding transcription factor activity|ethylene-activated signaling pathway|regulation of gene expression|response to hypoxia
Os09g0306566	3.16276	20.3515	2.68588	8.26555e-05		Hypothetical conserved gene. (Os09t0306566-00)
Os09g0328600	7.55215	48.5697	2.6851	6.82096e-07		Hypothetical conserved gene. (Os09t0328600-01)
Os09g0330000	221.328	108.343	-1.03058	4.24053e-05	UGT90A1	UDP-glucuronosyl/UDP-glucosyltransferase family protein. (Os09t0330000-00)	GO:0043231,GO:0080043,GO:0080044,GO:0008194	intracellular membrane-bounded organelle|quercetin 3-O-glucosyltransferase activity|quercetin 7-O-glucosyltransferase activity|UDP-glycosyltransferase activity
Os09g0332300	82.9215	27.8017	-1.57657	6.27373e-08	ABCG46	Similar to PDR20. (Os09t0332300-00)	GO:0016021,GO:0005886,GO:0005524,GO:0042626,GO:0055085	integral component of membrane|plasma membrane|ATP binding|ATPase activity, coupled to transmembrane movement of substances|transmembrane transport
Os09g0341500	33.3504	8.16456	-2.03026	0.00591049		F-box domain%2C cyclin-like domain containing protein. (Os09t0341500-01)
Os09g0341600	28.4351	10.4325	-1.44658	0.00825685		Cyclin-like F-box domain containing protein. (Os09t0341600-01)
Os09g0344650	30.6437	69.2063	1.17531	0.000687356		Non-protein coding transcript. (Os09t0344650-01)
Os09g0348600	42.4779	6.43112	-2.72357	2.22055e-09	At5g59680	Protein kinase%2C catalytic domain domain containing protein. (Os09t0348600-00)
Os09g0358100	31.7807	12.9286	-1.29758	0.00300591	At1g51810	Hypothetical conserved gene. (Os09t0358100-00)
Os09g0361500	578.823	267.299	-1.11467	3.67659e-16	ICS2	Isochorismate synthase domain containing protein. (Os09t0361500-01)%3BIsochorismate synthase (Os09t0361500-02)	GO:0009507,GO:0009536,GO:0008909,GO:0006952,GO:0042372,GO:0009697	chloroplast|plastid|isochorismate synthase activity|defense response|phylloquinone biosynthetic process|salicylic acid biosynthetic process	dosa00130	Ubiquinone and other terpenoid-quinone biosynthesis
Os09g0362500	1892.65	928.157	-1.02797	0.00100469	Os09g0362500	Peptidase M1%2C membrane alanine aminopeptidase family protein. (Os09t0362500-01)	GO:0005737,GO:0005783,GO:0031090,GO:0070006,GO:0042277,GO:0008270,GO:0043171,GO:0006508	cytoplasm|endoplasmic reticulum|organelle membrane|metalloaminopeptidase activity|peptide binding|zinc ion binding|peptide catabolic process|proteolysis
Os09g0367700	26.4128	182.462	2.78828	6.17163e-12	GSTU1	Tau class glutathione S-transferase%2C Tolerance against sheath blight disease (Os09t0367700-01)	GO:0004364	glutathione transferase activity	dosa00480	Glutathione metabolism
Os09g0369400	24.8907	67.9128	1.44808	0.000333658	TPP7	Trehalose-6-phosphate phosphatase%2C Anaerobic germination tolerance (Os09t0369400-01)	GO:0004805,GO:0005992	trehalose-phosphatase activity|trehalose biosynthetic process	dosa00500	Starch and sucrose metabolism
Os09g0371300	35.472	15.1865	-1.22389	0.00337778		Similar to predicted protein. (Os09t0371300-00)
Os09g0378700	88.6873	178.054	1.00552	0.00106821	PUB18	Similar to ubiquitin-protein ligase. (Os09t0378700-00)	GO:0005737,GO:0012505,GO:0016020,GO:0005634,GO:0061630,GO:0004842,GO:0009738,GO:0016567,GO:0009787,GO:0010029,GO:0010119	cytoplasm|endomembrane system|membrane|nucleus|ubiquitin protein ligase activity|ubiquitin-protein transferase activity|abscisic acid-activated signaling pathway|protein ubiquitination|regulation of abscisic acid-activated signaling pathway|regulation of seed germination|regulation of stomatal movement
Os09g0388000	6.42863	22.2458	1.79095	0.00136419		Non-protein coding transcript. (Os09t0388000-01)
Os09g0397300	889.4	2310.01	1.37699	2.26502e-38	TPS6	HAD-superfamily hydrolase subfamily IIB protein. (Os09t0397300-01)	GO:0005737,GO:0003825,GO:0004805,GO:0005992,GO:0070413	cytoplasm|alpha,alpha-trehalose-phosphate synthase (UDP-forming) activity|trehalose-phosphatase activity|trehalose biosynthetic process|trehalose metabolism in response to stress	dosa00500	Starch and sucrose metabolism
Os09g0400300	263.085	701.267	1.41444	6.92535e-27	CAD8C	Similar to Cinnamyl alcohol dehydrogenase (EC 1.1.1.195). (Os09t0400300-01)	GO:0045551,GO:0052747,GO:0008270,GO:0009809	cinnamyl-alcohol dehydrogenase activity|sinapyl alcohol dehydrogenase activity|zinc ion binding|lignin biosynthetic process
Os09g0400400	134.335	289.693	1.10868	1.51151e-11	CAD8D	Cinnamyl alcohol dehydrogenase (EC 1.1.1.195). (Os09t0400400-01)	GO:0045551,GO:0052747,GO:0008270,GO:0009809	cinnamyl-alcohol dehydrogenase activity|sinapyl alcohol dehydrogenase activity|zinc ion binding|lignin biosynthetic process
Os09g0400700	6.74676	22.3184	1.72597	0.00774395		Conserved hypothetical protein. (Os09t0400700-01)
Os09g0401000	7.48612	18.2516	1.28573	0.0461476	MYB20	Myb factor. (Os09t0401000-01)	GO:0005634,GO:0003700,GO:0001158,GO:0043565,GO:0044212,GO:0030154,GO:0045892,GO:1901002,GO:2000652	nucleus|DNA-binding transcription factor activity|enhancer sequence-specific DNA binding|sequence-specific DNA binding|transcription regulatory region DNA binding|cell differentiation|negative regulation of transcription, DNA-templated|positive regulation of response to salt stress|regulation of secondary cell wall biogenesis
Os09g0412300	1143.71	409.839	-1.48059	7.72419e-09	CML45	Similar to Calmodulin-like protein. (Os09t0412300-01)	GO:0005634,GO:0005509,GO:0030234,GO:0019722,GO:0051300	nucleus|calcium ion binding|enzyme regulator activity|calcium-mediated signaling|spindle pole body organization
Os09g0418500	1.84594	13.5189	2.87255	0.00514818	CIPK27	Similar to CBL-interacting protein kinase 14. (Os09t0418500-00)	GO:0005524,GO:0004674,GO:0007165	ATP binding|protein serine/threonine kinase activity|signal transduction
Os09g0431300	493.533	193.935	-1.34758	1.46631e-20	MYB36	Similar to MYB transcription factor MYB71 (Fragment). (Os09t0431300-00)	GO:0048226,GO:0005634,GO:0003700,GO:0043565,GO:0044212,GO:0030154,GO:0035987,GO:0050801,GO:0008285,GO:0045892,GO:0045597,GO:0045893,GO:2000067	Casparian strip|nucleus|DNA-binding transcription factor activity|sequence-specific DNA binding|transcription regulatory region DNA binding|cell differentiation|endodermal cell differentiation|ion homeostasis|negative regulation of cell proliferation|negative regulation of transcription, DNA-templated|positive regulation of cell differentiation|positive regulation of transcription, DNA-templated|…
Os09g0435100	0.604848	6.16682	3.34988	0.0331668		Hypothetical gene. (Os09t0435100-01)
Os09g0437100	22.6589	128.554	2.50423	8.0181e-20	SAUR76	Similar to SAUR33-auxin-responsive SAUR family member. (Os09t0437100-00)	GO:0005737,GO:0019897,GO:0005634,GO:0009873,GO:0007275,GO:0030307,GO:0009733	cytoplasm|extrinsic component of plasma membrane|nucleus|ethylene-activated signaling pathway|multicellular organism development|positive regulation of cell growth|response to auxin
Os09g0439200	499.578	184.276	-1.43884	6.40242e-23	TIFY10C	Jasmonate ZIM-domain protein%2C Jasmonate-induced resistance to bacterial blight%2C Repressor of jasmonic acid signaling (Os09t0439200-01)	GO:0005829,GO:0005634,GO:0006952,GO:0031347,GO:2000022,GO:0009611	cytosol|nucleus|defense response|regulation of defense response|regulation of jasmonic acid mediated signaling pathway|response to wounding	dosa04075	Plant hormone signal transduction
Os09g0441900	22.3722	8.97878	-1.31711	0.0159983		Unknown phosphatidylethanolamine-binding protein (PEBP) like domain protein%2C 426-amino-acid protein%2C homologous to the keratin-associated protein (KAP) 5-4 family%2C Panicle architecture%2C Panicle erectness (Os09t0441900-01)%3BSimilar to Keratin associated protein. (Os09t0441900-02)%3BSimilar to Keratin associated protein. (Os09t0441900-03)%3BSimilar to Truncated keratin associated protein. …
Os09g0442400	47.9474	21.7993	-1.13717	0.00207555	GEX1	t-snare domain containing protein. (Os09t0442400-01)	GO:0005887,GO:0005886,GO:0042802,GO:0009793,GO:0009553,GO:0009555	integral component of plasma membrane|plasma membrane|identical protein binding|embryo development ending in seed dormancy|embryo sac development|pollen development
Os09g0444900	1.2097	17.1344	3.82418	1.95386e-05		Similar to plant viral-response family protein. (Os09t0444900-01)%3BSimilar to plant viral-response family protein. (Os09t0444900-02)
Os09g0447500	79.4082	26.2161	-1.59884	0.00265817	CYP76M8	Cytochrome P450 family protein. (Os09t0447500-01)
Os09g0451400	11.6299	25.5165	1.13359	0.0340321	ACO1	ACC oxidase%2C Ethylene biosynthesis (Os09t0451400-01)	GO:0009815,GO:0051213,GO:0031418,GO:0046872,GO:0071398,GO:0071281,GO:0071732,GO:0009727,GO:0009693,GO:0009835,GO:0010030,GO:0009735,GO:0009620,GO:0009651	1-aminocyclopropane-1-carboxylate oxidase activity|dioxygenase activity|L-ascorbic acid binding|metal ion binding|cellular response to fatty acid|cellular response to iron ion|cellular response to nitric oxide|detection of ethylene stimulus|ethylene biosynthetic process|fruit ripening|positive regulation of seed germination|response to cytokinin|response to fungus|response to salt stress	dosa00270	Cysteine and methionine metabolism
Os09g0455000	19.5275	4.92201	-1.98819	0.00233892	At5g35370	Hypothetical protein. (Os09t0455000-01)
Os09g0455300	148.054	400.143	1.43439	3.7691e-17	HEC2	Similar to INDEHISCENT protein. (Os09t0455300-01)	GO:0005634,GO:0003677,GO:0003700,GO:0046983,GO:0048462,GO:0080126,GO:0006355,GO:0010500	nucleus|DNA binding|DNA-binding transcription factor activity|protein dimerization activity|carpel formation|ovary septum development|regulation of transcription, DNA-templated|transmitting tissue development
Os09g0459850	12.4497	4.22185	-1.56017	0.0358836		Hypothetical protein. (Os09t0459850-00)	GO:0005737,GO:0052579,GO:0052580,GO:0070402,GO:0042214,GO:0016114	cytoplasm|(+)-pulegone reductase, (+)-isomenthone as substrate, activity|(+)-pulegone reductase, (-)-menthone as substrate, activity|NADPH binding|terpene metabolic process|terpenoid biosynthetic process
Os09g0460400	94.837	32.1464	-1.56079	0.000308336	TCEA-B1	Alpha/beta hydrolase fold-3 domain containing protein. (Os09t0460400-01)	GO:0009501,GO:0016787,GO:0016829,GO:0006952	amyloplast|hydrolase activity|lyase activity|defense response
Os09g0466300	105.023	51.8409	-1.01854	0.00361685	GEM	Similar to FIP1. (Os09t0466300-01)	GO:0005829,GO:0051567,GO:0010482,GO:0048765,GO:0010026	cytosol|histone H3-K9 methylation|regulation of epidermal cell division|root hair cell differentiation|trichome differentiation
Os09g0468000	330.723	117.091	-1.49799	9.08925e-07	DTX27	Multi antimicrobial extrusion protein MatE family protein. (Os09t0468000-01)	GO:0016021,GO:0015297,GO:0015238,GO:0006855	integral component of membrane|antiporter activity|drug transmembrane transporter activity|drug transmembrane transport
Os09g0471200	90.0136	379.512	2.07593	5.1148e-35	WAK3	Similar to WAK80 - OsWAK receptor-like protein kinase. (Os09t0471200-00)
Os09g0471500	10.057	21.7691	1.11409	0.0370132	WAK5	Conserved hypothetical protein. (Os09t0471500-01)
Os09g0471800	73.2096	172.478	1.23631	2.85586e-09	WAK2	Similar to WAK80 - OsWAK receptor-like protein kinase. (Os09t0471800-01)
Os09g0478300	382.259	163.908	-1.22166	1.82271e-14	CSLE6	Similar to Cellulose synthase-like protein E6. (Os09t0478300-01)	GO:0005794,GO:0000139,GO:0016021,GO:0005886,GO:0005802,GO:0016760,GO:0016759,GO:0071555,GO:0030244,GO:0009833	Golgi apparatus|Golgi membrane|integral component of membrane|plasma membrane|trans-Golgi network|cellulose synthase (UDP-forming) activity|cellulose synthase activity|cell wall organization|cellulose biosynthetic process|plant-type primary cell wall biogenesis
Os09g0487200	403.032	194.132	-1.05385	3.11081e-12		Conserved hypothetical protein. (Os09t0487200-01)
Os09g0491822	18.7398	45.6455	1.28436	0.0117461	CCR1	NAD-dependent epimerase/dehydratase domain containing protein. (Os09t0491822-00)	GO:0005737,GO:0016621,GO:0050662,GO:0016491,GO:0016616,GO:0006952,GO:0009809	cytoplasm|cinnamoyl-CoA reductase activity|coenzyme binding|oxidoreductase activity|oxidoreductase activity, acting on the CH-OH group of donors, NAD or NADP as acceptor|defense response|lignin biosynthetic process
Os09g0498500	1070.09	453.025	-1.24007	3.64103e-05	At2g24580	NAD-binding site containing protein. (Os09t0498500-00)	GO:0008115,GO:0046653	sarcosine oxidase activity|tetrahydrofolate metabolic process	dosa00260,dosa00310,dosa04146	Glycine, serine and threonine metabolism|Lysine degradation|Peroxisome
Os09g0499450	47.6518	21.3717	-1.15683	0.00262402		Hypothetical protein. (Os09t0499450-00)
Os09g0507300	8.65472	18.312	1.08123	0.0346907		Ascorbate oxidase%2C Abiotic stress response (Os09t0507300-01)	GO:0005576,GO:0005507,GO:0008447	extracellular region|copper ion binding|L-ascorbate oxidase activity
Os09g0511200	10.3131	2.38973	-2.10955	0.0194165		Conserved hypothetical protein. (Os09t0511200-00)
Os09g0511300	108.785	29.6396	-1.87587	2.6676e-12		Conserved hypothetical protein. (Os09t0511300-00)
Os09g0513200	512.867	175.434	-1.54766	4.93758e-05	SPCC320.08	Similar to Solute carrier family 35%2C member F1. (Os09t0513200-00)	GO:0005794,GO:0000139,GO:0016021,GO:0022857,GO:0055085	Golgi apparatus|Golgi membrane|integral component of membrane|transmembrane transporter activity|transmembrane transport
Os09g0516750	33.5985	15.7862	-1.08973	0.0273669		Hypothetical protein. (Os09t0516750-00)
Os09g0517100	45.9499	102.609	1.15903	2.65335e-06	PIK-2	NB-ARC domain containing protein. (Os09t0517100-01)%3BHypothetical conserved gene. (Os09t0517100-02)	GO:0043531,GO:0005524,GO:0009870,GO:0042742,GO:0009626	ADP binding|ATP binding|defense response signaling pathway, resistance gene-dependent|defense response to bacterium|plant-type hypersensitive response
Os09g0522100	20.1468	7.13843	-1.49688	0.00348808	DREB1H	Similar to Dehydration-responsive element-binding protein 1H. (Os09t0522100-00)	GO:0005634,GO:0003677,GO:0003700	nucleus|DNA binding|DNA-binding transcription factor activity
Os09g0527700	17.3418	40.1178	1.20999	0.00213437	IAA26	Similar to Auxin-induced protein IAA4. (Os09t0527700-01)	GO:0005634,GO:0009734,GO:0006355,GO:0009733	nucleus|auxin-activated signaling pathway|regulation of transcription, DNA-templated|response to auxin	dosa04075	Plant hormone signal transduction
Os09g0528700	213.055	95.9561	-1.15078	4.48531e-05	CYP78A9	Similar to Cytochrome p450 (CYP78A9). (Os09t0528700-00)	GO:0016021,GO:0016020,GO:0020037,GO:0005506,GO:0016709,GO:0010154,GO:0040008,GO:0048316	integral component of membrane|membrane|heme binding|iron ion binding|oxidoreductase activity,acting on paired donors, with incorporation or reduction of molecular oxygen, NAD(P)H as one donor, and incorporation of one atom of oxygen|fruit development|regulation of growth|seed development
Os09g0529300	7.93799	22.7382	1.51828	0.00550888		Similar to Leaf angle-associated protein. (Os09t0529300-01)%3BRegulation of tiller angle (Os09t0529300-02)
Os09g0530300	2.86726	21.7406	2.92264	8.11068e-05	CYP71A9	Cytochrome P450 family protein. (Os09t0530300-01)	GO:0016021,GO:0016020,GO:0020037,GO:0005506,GO:0016709	integral component of membrane|membrane|heme binding|iron ion binding|oxidoreductase activity,acting on paired donors, with incorporation or reduction of molecular oxygen, NAD(P)H as one donor, and incorporation of one atom of oxygen
Os09g0540400	88.3509	187.641	1.08666	0.00012801	EXL3	Similar to Anther-specific proline-rich protein APG. (Os09t0540400-01)%3BSimilar to Family II lipase EXL3. (Os09t0540400-02)	GO:0005576,GO:0016298,GO:0016042	extracellular region|lipase activity|lipid catabolic process
Os09g0542700	98.2701	209.907	1.09493	2.73842e-09	B'ALPHA	Protein phosphatase 2A%2C regulatory B subunit%2C B56 family protein. (Os09t0542700-00)	GO:0005737,GO:0005829,GO:0005634,GO:0000159,GO:0072542,GO:0009742,GO:0042325,GO:0031952	cytoplasm|cytosol|nucleus|protein phosphatase type 2A complex|protein phosphatase activator activity|brassinosteroid mediated signaling pathway|regulation of phosphorylation|regulation of protein autophosphorylation	dosa03015	mRNA surveillance pathway
Os09g0548600	8.22055	18.6892	1.1849	0.027305	PUP11	Similar to 001-003-F02%2C full insert sequence. (Os09t0548600-00)	GO:0016021,GO:0016020,GO:0005345,GO:0006863	integral component of membrane|membrane|purine nucleobase transmembrane transporter activity|purine nucleobase transport
Os09g0555100	106.192	672.407	2.66267	9.04105e-46	PILS7	Similar to auxin Efflux Carrier family protein. (Os09t0555100-00)	GO:0005789,GO:0016021,GO:0009734,GO:0009733,GO:0055085	endoplasmic reticulum membrane|integral component of membrane|auxin-activated signaling pathway|response to auxin|transmembrane transport
Os09g0555500	47.2893	111.549	1.23809	0.000417363	PSY3	Similar to Chloroplast phytoene synthase 3. (Os09t0555500-01)	GO:0031969,GO:0010287,GO:0004310,GO:0016767,GO:0046905,GO:0051996,GO:0016117,GO:0006696	chloroplast membrane|plastoglobule|farnesyl-diphosphate farnesyltransferase activity|geranylgeranyl-diphosphate geranylgeranyltransferase activity|phytoene synthase activity|squalene synthase activity|carotenoid biosynthetic process|ergosterol biosynthetic process	dosa00906	Carotenoid biosynthesis
Os09g0555800	241.615	73.7626	-1.71175	2.95397e-10	AAE11	Similar to AMP-binding protein (Adenosine monophosphate binding protein 6 AMPBP6). (Os09t0555800-00)	GO:0005777,GO:0047760,GO:0019605	peroxisome|butyrate-CoA ligase activity|butyrate metabolic process
Os09g0559600	14.4479	5.35314	-1.4324	0.049108	Os03g0800700	Thioredoxin domain 2 containing protein. (Os09t0559600-01)	GO:0005737,GO:0015035,GO:0045454,GO:0006662	cytoplasm|protein disulfide oxidoreductase activity|cell redox homeostasis|glycerol ether metabolic process
Os09g0559900	11.9971	2.96044	-2.0188	0.0204396	SRF5	Protein kinase%2C core domain containing protein. (Os09t0559900-01)
Os09g0564200	2472.99	1177.82	-1.07013	0.000128854	SEN102	Hypothetical conserved gene. (Os09t0564200-01)	GO:0005788,GO:0008234	endoplasmic reticulum lumen|cysteine-type peptidase activity
Os09g0564400	203.764	80.4936	-1.33995	0.000522101	SEN102	Hypothetical conserved gene. (Os09t0564400-00)	GO:0005788,GO:0008234	endoplasmic reticulum lumen|cysteine-type peptidase activity
Os09g0567800	68.1662	153.821	1.17412	8.71493e-08	At3g09930	Hypothetical conserved gene. (Os09t0567800-00)	GO:0005576,GO:0016788,GO:0016042	extracellular region|hydrolase activity, acting on ester bonds|lipid catabolic process
Os09g0570800	17.6373	142.274	3.01197	2.21711e-17	DLO2	Dioxygenase%2C Shoot development%2C Salicylic acid (SA) production%2C Phytohormone homeostasis (Os09t0570800-01)	GO:0051213,GO:0046872,GO:0002229,GO:0046244	dioxygenase activity|metal ion binding|defense response to oomycetes|salicylic acid catabolic process
Os09g0570850	1.36191	7.88839	2.5341	0.0201725	At1g08170	Similar to Histone H2B. (Os09t0570850-00)	GO:0000786,GO:0005634,GO:0003677,GO:0046982	nucleosome|nucleus|DNA binding|protein heterodimerization activity
Os09g0572000	30.3157	109.3	1.85015	4.32983e-12	ERF1B	Pathogenesis-related transcriptional factor and ERF domain containing protein. (Os09t0572000-01)	GO:0005634,GO:0003677,GO:0003700,GO:0006952,GO:0009873,GO:0009867	nucleus|DNA binding|DNA-binding transcription factor activity|defense response|ethylene-activated signaling pathway|jasmonic acid mediated signaling pathway	dosa04016,dosa04075	MAPK signaling pathway - plant|Plant hormone signal transduction
Os09g0572500	2.72382	14.3681	2.39917	0.00159928	CSLA2	Similar to Beta-1%2C4-mannan synthase. (Os09t0572500-01)	GO:0005794,GO:0000139,GO:0016021,GO:0047259,GO:0051753,GO:0071555,GO:0010192,GO:0048359	Golgi apparatus|Golgi membrane|integral component of membrane|glucomannan 4-beta-mannosyltransferase activity|mannan synthase activity|cell wall organization|mucilage biosynthetic process|mucilage metabolic process involved in seed coat development
Os10g0106600	259.195	80.5624	-1.68586	1.70408e-17	AT1	Similar to Transferase family protein. (Os10t0106600-00)	GO:0016747,GO:0006952	transferase activity, transferring acyl groups other than amino-acyl groups|defense response
Os10g0108700	71.5057	226.258	1.66184	1.13072e-06	AT15	Transferase family protein. (Os10t0108700-01)%3BTransferase family protein. (Os10t0108700-02)	GO:0016747	transferase activity, transferring acyl groups other than amino-acyl groups
Os10g0108800	24.6434	7.7696	-1.66529	0.00406146	AT15	Hypothetical conserved gene. (Os10t0108800-00)	GO:0016747	transferase activity, transferring acyl groups other than amino-acyl groups
Os10g0109900	197.586	520.52	1.39747	1.16658e-05	NPF8.5	Major facilitator superfamily%2C general substrate transporter domain containing protein. (Os10t0109900-00)	GO:0016021,GO:0009705,GO:0035673,GO:1904680,GO:0015333	integral component of membrane|plant-type vacuole membrane|oligopeptide transmembrane transporter activity|peptide transmembrane transporter activity|peptide:proton symporter activity
Os10g0113900	46.8762	105.096	1.16478	1.50412e-06	DMAS1-B	Similar to NAD(P)H-dependent oxidoreductase. (Os10t0113900-01)%3BSimilar to NADPH-dependent codeinone reductase (EC 1.1.1.247). (Os10t0113900-02)	GO:0033707,GO:1990641,GO:0019290	3''-deamino-3''-oxonicotianamine reductase activity|response to iron ion starvation|siderophore biosynthetic process
Os10g0114300	43.5893	107.878	1.30736	4.88629e-07	DMAS1	Similar to NADPH-dependent codeinone reductase (EC 1.1.1.247). (Os10t0114300-01)	GO:0033707,GO:0008106,GO:0004032,GO:0016491,GO:0034224,GO:1990641,GO:0019290	3''-deamino-3''-oxonicotianamine reductase activity|alcohol dehydrogenase (NADP+) activity|alditol:NADP+ 1-oxidoreductase activity|oxidoreductase activity|cellular response to zinc ion starvation|response to iron ion starvation|siderophore biosynthetic process
Os10g0116600	33.1846	9.15156	-1.85843	0.0281742	WAK1	Serine/threonine protein kinase domain containing protein. (Os10t0116600-00)
Os10g0116701	25.5583	5.04795	-2.34002	2.18175e-05	WAK2	Hypothetical conserved gene. (Os10t0116701-00)
Os10g0116800	22.1444	71.6946	1.69492	5.59676e-05	PAP3	Similar to Purple acid phosphatase. (Os10t0116800-01)	GO:0005576,GO:0005773,GO:0003993,GO:0046872	extracellular region|vacuole|acid phosphatase activity|metal ion binding	dosa00740	Riboflavin metabolism
Os10g0138100	2180.85	631.247	-1.78861	3.5209e-61	Os10g0138100	Similar to Aldehyde oxidase-2. (Os10t0138100-01)%3BSimilar to aldehyde oxidase-2. (Os10t0138100-02)	GO:0051537,GO:0004031,GO:0009055,GO:0071949,GO:0102797,GO:0102798,GO:0005506,GO:0009688,GO:0009851	2 iron, 2 sulfur cluster binding|aldehyde oxidase activity|electron transfer activity|FAD binding|geranial:oxygen oxidoreductase activity|heptaldehyde:oxygen oxidoreductase activity|iron ion binding|abscisic acid biosynthetic process|auxin biosynthetic process	dosa00380	Tryptophan metabolism
Os10g0139700	568.182	257.099	-1.14403	2.27238e-10	CYP89A9	Cytochrome P450 family protein. (Os10t0139700-01)	GO:0005789,GO:0016021,GO:0016020,GO:0020037,GO:0005506,GO:0016709	endoplasmic reticulum membrane|integral component of membrane|membrane|heme binding|iron ion binding|oxidoreductase activity,acting on paired donors, with incorporation or reduction of molecular oxygen, NAD(P)H as one donor, and incorporation of one atom of oxygen
Os10g0147400	663.955	317.337	-1.06507	0.000388446	Os10g0147400	Similar to Auxin influx carrier protein. (Os10t0147400-01)%3BSimilar to Auxin transporter-like protein 3. (Os10t0147400-03)	GO:0016021,GO:0005886,GO:0015171,GO:0015293,GO:0003333,GO:0009734	integral component of membrane|plasma membrane|amino acid transmembrane transporter activity|symporter activity|amino acid transmembrane transport|auxin-activated signaling pathway	dosa04075	Plant hormone signal transduction
Os10g0148400	599.591	176.274	-1.76616	6.28355e-16	NPF5.10	Similar to POT family protein. (Os10t0148400-00)	GO:0016021,GO:0035673,GO:1904680,GO:0015333	integral component of membrane|oligopeptide transmembrane transporter activity|peptide transmembrane transporter activity|peptide:proton symporter activity
Os10g0148700	11.6839	3.52048	-1.73068	0.0296216		Protein of unknown function DUF1210 family protein. (Os10t0148700-01)
Os10g0150400	27.3569	257.601	3.23516	6.26345e-48	PRP4	Protein of unknown function DUF1210 family protein. (Os10t0150400-01)	GO:0005618,GO:0005576	cell wall|extracellular region
Os10g0150600	66.2154	358.994	2.43872	3.95166e-43	PRP4	Protein of unknown function DUF1210 family protein. (Os10t0150600-01)	GO:0005618,GO:0005576	cell wall|extracellular region
Os10g0159800	1801.73	602.7	-1.57987	6.24194e-21	At1g32780	Alcohol dehydrogenase superfamily%2C zinc-containing protein. (Os10t0159800-01)%3BSimilar to Alcohol dehydrogenase 2. (Os10t0159800-03)%3BSimilar to Alcohol dehydrogenase 2. (Os10t0159800-04)	GO:0005737,GO:0004022,GO:0008270	cytoplasm|alcohol dehydrogenase (NAD) activity|zinc ion binding	dosa00010,dosa00071,dosa00350	Glycolysis / Gluconeogenesis|Fatty acid degradation|Tyrosine metabolism
Os10g0162100	41.4166	84.8728	1.03509	0.000206737		Hypothetical conserved gene. (Os10t0162100-01)
Os10g0162980	15.6294	1.822	-3.10067	0.00313	UGT88F3	Similar to Anthocyanidin 5%2C3-O-glucosyltransferase. (Os10t0162980-01)	GO:0016758	transferase activity, transferring hexosyl groups
Os10g0167200	304.995	143.907	-1.08365	1.3589e-06	CYP76B6	Similar to Cytochrome P450 family protein. (Os10t0167200-00)	GO:0005789,GO:0016021,GO:0020037,GO:0005506,GO:0016709,GO:0016099	endoplasmic reticulum membrane|integral component of membrane|heme binding|iron ion binding|oxidoreductase activity,acting on paired donors, with incorporation or reduction of molecular oxygen, NAD(P)H as one donor, and incorporation of one atom of oxygen|monoterpenoid biosynthetic process
Os10g0169900	31.5923	7.03678	-2.16659	2.26298e-05	MCH1	Similar to nitrate and chloride transporter. (Os10t0169900-00)	GO:0016021,GO:0005774,GO:0055085	integral component of membrane|vacuolar membrane|transmembrane transport
Os10g0178800	22.5381	2.38676	-3.23924	5.20057e-06	WAKL2	Hypothetical conserved gene. (Os10t0178800-01)
Os10g0185400	1305.43	427.512	-1.61049	2.33451e-23		Pectinesterase inhibitor domain containing protein. (Os10t0185400-00)	GO:0004857	enzyme inhibitor activity
Os10g0191300	38436.6	18592.1	-1.04779	1.18939e-05		Similar to PR-1a pathogenesis related protein (Hv-1a) precursor. (Os10t0191300-01)	GO:0005576,GO:0006952,GO:0009607	extracellular region|defense response|response to biotic stimulus	dosa04016,dosa04075,dosa04626	MAPK signaling pathway - plant|Plant hormone signal transduction|Plant-pathogen interaction
Os10g0194400	8.50251	19.1245	1.16946	0.0296709		Hypothetical gene. (Os10t0194400-01)
Os10g0370500	1182.9	3760.18	1.66847	1.71569e-59	exgA	Glycoside hydrolase%2C catalytic core domain containing protein. (Os10t0370500-01)	GO:0009986,GO:0005576,GO:0004338,GO:0046872,GO:0071555,GO:0006073,GO:0009251	cell surface|extracellular region|glucan exo-1,3-beta-glucosidase activity|metal ion binding|cell wall organization|cellular glucan metabolic process|glucan catabolic process
Os10g0375000	8.57423	68.9361	3.00718	3.86187e-15	At3g47110	Hypothetical conserved gene. (Os10t0375000-01)	GO:0016021,GO:0005886,GO:0005524,GO:0004674	integral component of membrane|plasma membrane|ATP binding|protein serine/threonine kinase activity
Os10g0376900	160.532	909.003	2.50143	2.99845e-37	BHLH96	Helix-loop-helix DNA-binding domain containing protein. (Os10t0376900-01)	GO:0005634,GO:0003677,GO:0003700,GO:0046983	nucleus|DNA binding|DNA-binding transcription factor activity|protein dimerization activity
Os10g0389150	13.7713	30.8755	1.1648	0.0102895		Non-protein coding transcript. (Os10t0389150-00)
Os10g0390000	47.1289	96.6024	1.03545	5.04759e-05		Conserved hypothetical protein. (Os10t0390000-00)
Os10g0391400	76.7579	31.648	-1.2782	2.25918e-05	TIFY11E	Jasmonate ZIM-domain (JAZ) protein%2C TIFY family protein%2C Negative regulation of JA signal transduction pathway%2C Activation of hypersensitive cell death (Os10t0391400-01)	GO:0031347,GO:2000022,GO:0009611	regulation of defense response|regulation of jasmonic acid mediated signaling pathway|response to wounding	dosa04075	Plant hormone signal transduction
Os10g0392800	488.726	182.183	-1.42364	0.000989228	At3g48460	Similar to esterase. (Os10t0392800-00)	GO:0005576,GO:0008126,GO:0006631,GO:0016042	extracellular region|acetylesterase activity|fatty acid metabolic process|lipid catabolic process
Os10g0392900	1425.41	564.724	-1.33576	0.000295106	At1g28640	Similar to esterase. (Os10t0392900-00)	GO:0005576,GO:0016788,GO:0016042	extracellular region|hydrolase activity, acting on ester bonds|lipid catabolic process
Os10g0395400	3.36006	11.5336	1.77928	0.0281286	BZ2	Thioredoxin fold domain containing protein. (Os10t0395400-00)	GO:0005737,GO:0004364,GO:0009718,GO:0006749	cytoplasm|glutathione transferase activity|anthocyanin-containing compound biosynthetic process|glutathione metabolic process	dosa00480	Glutathione metabolism
Os10g0397433	11.0026	3.09407	-1.83026	0.0281041	DIM	Hypothetical gene. (Os10t0397433-00)	GO:0005737,GO:0005783,GO:0016021,GO:0016020,GO:0005886,GO:0005774,GO:0005773,GO:0005516,GO:0050614,GO:0071949,GO:0016628,GO:0016132,GO:0009808,GO:0009834,GO:0008202,GO:0009826	cytoplasm|endoplasmic reticulum|integral component of membrane|membrane|plasma membrane|vacuolar membrane|vacuole|calmodulin binding|delta24-sterol reductase activity|FAD binding|oxidoreductase activity, acting on the CH-CH group of donors, NAD or NADP as acceptor|brassinosteroid biosynthetic process|lignin metabolic process|plant-type secondary cell wall biogenesis|steroid metabolic process|unid…
Os10g0404300	32.5509	6.86401	-2.24557	4.32154e-06	ILI7	Similar to predicted protein. (Os10t0404300-00)	GO:0046983,GO:0040008	protein dimerization activity|regulation of growth
Os10g0415100	457.812	65.5086	-2.805	1.3709e-32	GAT1	Amino acid transporter%2C transmembrane domain containing protein. (Os10t0415100-01)%3BAmino acid transporter%2C transmembrane domain containing protein. (Os10t0415100-02)	GO:0016021,GO:0005886,GO:0015171,GO:0015185,GO:0003333,GO:0015812	integral component of membrane|plasma membrane|amino acid transmembrane transporter activity|gamma-aminobutyric acid transmembrane transporter activity|amino acid transmembrane transport|gamma-aminobutyric acid transport
Os10g0419400	78.7584	492.317	2.64408	6.15124e-46	ARD1	Acireductone dioxygenase%2C Ethylene synthesis%2C Abiotic stress response (Os10t0419400-01)	GO:0005737,GO:0005634,GO:0010309,GO:0005506,GO:0019509	cytoplasm|nucleus|acireductone dioxygenase [iron(II)-requiring] activity|iron ion binding|L-methionine salvage from methylthioadenosine	dosa00270	Cysteine and methionine metabolism
Os10g0420400	8.72721	27.2351	1.64187	0.00213987	SULTR3	Similar to Sulfate transporter 3.1 (AST12) (AtST1). (Os10t0420400-01)	GO:0009507,GO:0016021,GO:0015301,GO:0008271,GO:0015116,GO:0015293,GO:0008272	chloroplast|integral component of membrane|anion:anion antiporter activity|secondary active sulfate transmembrane transporter activity|sulfate transmembrane transporter activity|symporter activity|sulfate transport
Os10g0436900	30.2537	15.0209	-1.01014	0.0140981	CCX1	Sodium/calcium exchanger membrane region domain containing protein. (Os10t0436900-01)	GO:0016021,GO:0005774,GO:0015297,GO:0006813,GO:0006814	integral component of membrane|vacuolar membrane|antiporter activity|potassium ion transport|sodium ion transport
Os10g0439200	128.599	62.6976	-1.0364	0.000147834	EXPA28	Similar to Expansin-A28. (Os10t0439200-00)
Os10g0439924	278.006	125.272	-1.15006	1.74703e-09	CYP71Z6	Cytochrome P450 family protein. (Os10t0439924-01)
Os10g0454300	559.343	185.067	-1.59569	0.0387903		Eggshell protein family protein. (Os10t0454300-01)
Os10g0469600	5.41148	23.8018	2.13697	0.0001792		Similar to Leucine Rich Repeat family protein%2C expressed. (Os10t0469600-01)
Os10g0470100	23.5916	51.5139	1.12669	0.00245297		Conserved hypothetical protein. (Os10t0470100-01)
Os10g0474800	17.1137	2.67657	-2.67669	0.000429706	FAO1	Similar to predicted protein. (Os10t0474800-00)	GO:0016021,GO:0050660,GO:0046577,GO:0006066,GO:0055114,GO:0009409	integral component of membrane|flavin adenine dinucleotide binding|long-chain-alcohol oxidase activity|alcohol metabolic process|oxidation-reduction process|response to cold
Os10g0477900	536.111	239.231	-1.16413	9.74658e-17	ANR	Similar to NAD dependent epimerase/dehydratase family protein%2C expressed. (Os10t0477900-00)	GO:0033729,GO:0050662,GO:0016491,GO:0016616,GO:0009813	anthocyanidin reductase activity|coenzyme binding|oxidoreductase activity|oxidoreductase activity, acting on the CH-OH group of donors, NAD or NADP as acceptor|flavonoid biosynthetic process
Os10g0481300	106.562	25.2943	-2.07481	2.52601e-13	GSTU17	Similar to Glutathione S-transferase%2C N-terminal domain containing protein%2C expressed. (Os10t0481300-01)	GO:0009507,GO:0005737,GO:0005829,GO:0004364,GO:0009704,GO:0006749,GO:0048527,GO:0080148,GO:0040008,GO:0060416,GO:0080167,GO:0009651,GO:0009407	chloroplast|cytoplasm|cytosol|glutathione transferase activity|de-etiolation|glutathione metabolic process|lateral root development|negative regulation of response to water deprivation|regulation of growth|response to growth hormone|response to karrikin|response to salt stress|toxin catabolic process	dosa00480	Glutathione metabolism
Os10g0481500	9.15245	24.2907	1.40817	0.00957189	FLOT1	Similar to Flotillin-like protein 1. (Os10t0481500-00)	GO:0005901	caveola
Os10g0483700	2.52651	9.43543	1.90094	0.0281885		Conserved hypothetical protein. (Os10t0483700-00)
Os10g0491400	23.6504	110.829	2.2284	1.49482e-14		Conserved hypothetical protein. (Os10t0491400-01)
Os10g0492900	139.785	314.349	1.16916	8.36436e-13	AGAL1	Similar to alpha-galactosidase. (Os10t0492900-01)	GO:0048046,GO:0005618,GO:0009505,GO:0052692,GO:0005975,GO:0071555	apoplast|cell wall|plant-type cell wall|raffinose alpha-galactosidase activity|carbohydrate metabolic process|cell wall organization	dosa00052,dosa00561,dosa00600,dosa00603	Galactose metabolism|Glycerolipid metabolism|Sphingolipid metabolism|Glycosphingolipid biosynthesis - globo and isoglobo series
Os10g0498100	397.577	189.574	-1.06847	7.67495e-06		Alpha/beta hydrolase fold-1 domain containing protein. (Os10t0498100-01)
Os10g0510000	3869.18	1892.62	-1.03164	0.00142979	ACT2	Similar to actin. (Os10t0510000-01)	GO:0005737,GO:0005856,GO:0005524	cytoplasm|cytoskeleton|ATP binding
Os10g0516900	41.0052	8.70085	-2.23658	0.00527783		Conserved hypothetical protein. (Os10t0516900-01)
Os10g0521900	556.489	198.027	-1.49066	0.000707566	RBL2	Similar to Membrane protein. (Os10t0521900-01)	GO:0005794,GO:0000139,GO:0016021,GO:0009506,GO:0004252	Golgi apparatus|Golgi membrane|integral component of membrane|plasmodesma|serine-type endopeptidase activity
Os10g0524600	475.5	959.349	1.01261	1.09361e-11	SBT1.2	Peptidase S8%2C subtilisin-related domain containing protein. (Os10t0524600-01)	GO:0048046,GO:0009897,GO:0004252,GO:0042127,GO:0010103	apoplast|external side of plasma membrane|serine-type endopeptidase activity|regulation of cell proliferation|stomatal complex morphogenesis
Os10g0524700	2643.35	846.426	-1.64291	7.84488e-19	CYP704C1	Cytochrome P450 family protein. (Os10t0524700-00)	GO:0016021,GO:0020037,GO:0005506,GO:0004497,GO:0016705	integral component of membrane|heme binding|iron ion binding|monooxygenase activity|oxidoreductase activity, acting on paired donors, with incorporation or reduction of molecular oxygen
Os10g0529500	395.766	132.539	-1.57823	4.63577e-06	GSTU6	Tau class glutathione S-transferase%2C Heavy metal and drought stress tolerance (Os10t0529500-01)	GO:0005737,GO:0004364,GO:0006749	cytoplasm|glutathione transferase activity|glutathione metabolic process	dosa00480	Glutathione metabolism
Os10g0530800	7.80824	42.5522	2.44616	4.58006e-08	GSTU6	Hypothetical protein. (Os10t0530800-01)	GO:0005737,GO:0004364,GO:0006749	cytoplasm|glutathione transferase activity|glutathione metabolic process
Os10g0530900	461.296	2198.21	2.25256	2.83816e-91	GSTU6	Similar to Glutathione S-transferase GST 30 (EC 2.5.1.18). (Os10t0530900-01)%3BSimilar to cDNA clone:006-203-F02%2C full insert sequence. (Os10t0530900-03)	GO:0005737,GO:0004364,GO:0006749	cytoplasm|glutathione transferase activity|glutathione metabolic process	dosa00480	Glutathione metabolism
Os10g0531400	367.221	1340.57	1.86813	3.64304e-56	GSTU6	Glutathione S-transferase GST 30 (EC 2.5.1.18). (Os10t0531400-01)	GO:0005737,GO:0004364,GO:0006749	cytoplasm|glutathione transferase activity|glutathione metabolic process	dosa00480	Glutathione metabolism
Os10g0533200	116.36	290.863	1.32175	1.01766e-14	SARD4	NAD(P)-binding domain containing protein. (Os10t0533200-01)	GO:0009507,GO:0005737,GO:0009536,GO:0062046,GO:0016639,GO:0006527,GO:0062034,GO:1901672,GO:0009627	chloroplast|cytoplasm|plastid|dehydropipecolic acid reductase|oxidoreductase activity, acting on the CH-NH2 group of donors, NAD or NADP as acceptor|arginine catabolic process|L-pipecolic acid biosynthetic process|positive regulation of systemic acquired resistance|systemic acquired resistance
Os10g0533500	31.0963	220.173	2.82382	3.26534e-33	BETA-OHASE	Similar to Beta-ring hydroxylase (Fragment). (Os10t0533500-00)	GO:0031969,GO:0016021,GO:0016787,GO:0005506,GO:0016491,GO:0016123	chloroplast membrane|integral component of membrane|hydrolase activity|iron ion binding|oxidoreductase activity|xanthophyll biosynthetic process	dosa00906	Carotenoid biosynthesis
Os10g0550400	5.12952	19.1446	1.90004	0.00181143		Conserved hypothetical protein. (Os10t0550400-01)
Os10g0550800	64.3211	21.4589	-1.58372	0.000102372		Hypothetical conserved gene. (Os10t0550800-00)
Os10g0550900	2235.79	866.504	-1.36751	5.83815e-37	POX2	Proline dehydrogenase%2C Negative regulation of thermotolerance (Os10t0550900-01)	GO:0005739,GO:0071949,GO:0004657,GO:0006562,GO:0010133,GO:0006970,GO:0009414	mitochondrion|FAD binding|proline dehydrogenase activity|proline catabolic process|proline catabolic process to glutamate|response to osmotic stress|response to water deprivation	dosa00330	Arginine and proline metabolism
Os10g0552200	2594.7	336.726	-2.94592	0.000188426		Plant lipid transfer protein and hydrophobic protein%2C helical domain containing protein. (Os10t0552200-01)
Os10g0552300	4333.48	1535.52	-1.4968	0.00477578		Conserved hypothetical protein. (Os10t0552300-01)
Os10g0567400	56.8179	28.0648	-1.01758	0.00113162	CAO	Chlorophyllide a oxygenase%2C Chlorophyll b synthesis%2C Regulation of photosynthesis%2C Chlorophyll degradation and ROS scavenging%2C Regulation of both natural and induced senescence (Os10t0567400-01)%3BSimilar to Isoform 2 of Chlorophyllide a oxygenase%2C chloroplastic. (Os10t0567400-02)%3BSimilar to Isoform 2 of Chlorophyllide a oxygenase%2C chloroplastic. (Os10t0567400-03)	GO:0031969,GO:0009535,GO:0051537,GO:0010277,GO:0005506,GO:0015995	chloroplast membrane|chloroplast thylakoid membrane|2 iron, 2 sulfur cluster binding|chlorophyllide a oxygenase [overall] activity|iron ion binding|chlorophyll biosynthetic process	dosa00860	Porphyrin and chlorophyll metabolism
Os10g0568900	95.0194	237.875	1.32391	2.68204e-12	SGPP	Similar to Catalytic/ hydrolase. (Os10t0568900-01)	GO:0005829,GO:0005886,GO:0046872,GO:0050308	cytosol|plasma membrane|metal ion binding|sugar-phosphatase activity
Os10g0569400	9.27327	27.6816	1.57778	0.0012048		RIR1a protein precursor. (Os10t0569400-01)
Os10g0576600	150.922	337.127	1.15949	2.16252e-13		Tetratricopeptide-like helical domain containing protein. (Os10t0576600-01)%3BHypothetical conserved gene. (Os10t0576600-02)
Os10g0578800	85.7845	22.4811	-1.932	2.0037e-08	PLGG1	Similar to LrgB-like family protein%2C expressed. (Os10t0578800-01)%3BLrgB-like protein family protein. (Os10t0578800-02)	GO:0009507,GO:0009941,GO:0009706,GO:0016021,GO:0016020,GO:1901974,GO:0043879,GO:0009658,GO:1901975,GO:0097339,GO:0009853	chloroplast|chloroplast envelope|chloroplast inner membrane|integral component of membrane|membrane|glycerate transmembrane transporter activity|glycolate transmembrane transporter activity|chloroplast organization|glycerate transmembrane transport|glycolate transmembrane transport|photorespiration
Os10g0579800	893.501	434.81	-1.03908	2.67487e-17	NPF8.3	TGF-beta receptor%2C type I/II extracellular region family protein. (Os10t0579800-01)%3BTGF-beta receptor%2C type I/II extracellular region family protein. (Os10t0579800-02)	GO:0005794,GO:0016021,GO:0000325,GO:0009705,GO:0005774,GO:0005773,GO:0015334,GO:0035673,GO:1904680,GO:0015333,GO:0042937,GO:0042938,GO:0015706,GO:0015833,GO:0015031,GO:0042939	Golgi apparatus|integral component of membrane|plant-type vacuole|plant-type vacuole membrane|vacuolar membrane|vacuole|high-affinity oligopeptide transmembrane transporter activity|oligopeptide transmembrane transporter activity|peptide transmembrane transporter activity|peptide:proton symporter activity|tripeptide transmembrane transporter activity|dipeptide transport|nitrate transport|peptide …
Os10g0580400	520.796	104.031	-2.32371	3.30776e-15	DUR3	High-affinity urea transporter%2C Effective urea acquisition and utilisation%2C Effective use of low external urea as a N source (Os10t0580400-01)	GO:0016021,GO:0005886,GO:0015293,GO:0015204,GO:0071918	integral component of membrane|plasma membrane|symporter activity|urea transmembrane transporter activity|urea transmembrane transport
Os11g0102200	20.4554	49.0325	1.26125	0.00135733	PHOT1B	Similar to NPH1-1. (Os11t0102200-00)	GO:0005737,GO:0005634,GO:0005886,GO:0005524,GO:0009882,GO:0000155,GO:0004674,GO:0006468,GO:0018298	cytoplasm|nucleus|plasma membrane|ATP binding|blue light photoreceptor activity|phosphorelay sensor kinase activity|protein serine/threonine kinase activity|protein phosphorylation|protein-chromophore linkage
Os11g0105000	9.32729	2.24841	-2.05256	0.0238832	CML25	EF-HAND 2 domain containing protein. (Os11t0105000-00)	GO:0005509	calcium ion binding	dosa04626	Plant-pathogen interaction
Os11g0105750	90.6628	34.3777	-1.39904	3.11207e-07	CHUP1	Quinonprotein alcohol dehydrogenase-like domain containing protein. (Os11t0105750-01)	GO:0009507,GO:0009707,GO:0009902	chloroplast|chloroplast outer membrane|chloroplast relocation
Os11g0106900	3.11366	28.3753	3.18795	4.37069e-07	LBD12	Lateral organ boundaries%2C LOB domain containing protein. (Os11t0106900-01)	GO:0003677,GO:0009965,GO:0010016	DNA binding|leaf morphogenesis|shoot system morphogenesis
Os11g0112200	351.823	125.564	-1.48643	9.49036e-07	PNC1	Similar to Cationic peroxidase 1 precursor (EC 1.11.1.7) (PNPC1). (Os11t0112200-01)	GO:0005576,GO:0020037,GO:0046872,GO:0004601,GO:0042744,GO:0006979	extracellular region|heme binding|metal ion binding|peroxidase activity|hydrogen peroxide catabolic process|response to oxidative stress	dosa00940	Phenylpropanoid biosynthesis
Os11g0115100	171.315	514.891	1.58761	0.00306729	LTP110-A	Similar to Lipid transfer protein. (Os11t0115100-01)	GO:0008289,GO:0006952,GO:0006869	lipid binding|defense response|lipid transport
Os11g0117900	295.736	131.364	-1.17074	4.26778e-08	MES17	Similar to Hydrolase%2C alpha/beta fold family protein%2C expressed. (Os11t0117900-01)	GO:0016788,GO:0080030,GO:0033473,GO:0048367	hydrolase activity, acting on ester bonds|methyl indole-3-acetate esterase activity|indoleacetic acid conjugate metabolic process|shoot system development
Os11g0120300	17.4133	39.8399	1.19402	0.00154127	At2g38640	Protein of unknown function DUF567 family protein. (Os11t0120300-01)
Os11g0126800	4596.43	1096.85	-2.06714	1.7311e-07	APY3	Nucleoside phosphatase GDA1/CD39 family protein. (Os11t0126800-01)	GO:0005576,GO:0102490,GO:0005524,GO:0102485,GO:0102486,GO:0102491,GO:0102488,GO:0102487,GO:0102489	extracellular region|8-oxo-dGTP phosphohydrolase activity|ATP binding|dATP phosphohydrolase activity|dCTP phosphohydrolase activity|dGTP phosphohydrolase activity|dTTP phosphohydrolase activity|dUTP phosphohydrolase activity|GTP phosphohydrolase activity
Os11g0126900	123.627	54.09	-1.19256	4.29422e-07	NAM-B1	NAC-domain protein%2C Drought tolerance (Os11t0126900-01)	GO:0005634,GO:0003677,GO:0006355	nucleus|DNA binding|regulation of transcription, DNA-templated
Os11g0129000	94.7019	315.032	1.73403	2.85752e-24	DTX21	Similar to Transparent testa 12 protein. (Os11t0129000-00)	GO:0016021,GO:0015297,GO:0015238,GO:0006855	integral component of membrane|antiporter activity|drug transmembrane transporter activity|drug transmembrane transport
Os11g0133800	164.439	371.708	1.17662	8.3157e-14	PAT04	Similar to zinc finger (DHHC type) family protein. (Os11t0133800-00)	GO:0005783,GO:0005794,GO:0016021,GO:0005886,GO:0035618,GO:0030140,GO:0019706,GO:0018230,GO:0006612,GO:0048767	endoplasmic reticulum|Golgi apparatus|integral component of membrane|plasma membrane|root hair|trans-Golgi network transport vesicle|protein-cysteine S-palmitoyltransferase activity|peptidyl-L-cysteine S-palmitoylation|protein targeting to membrane|root hair elongation
Os11g0134950	19.621	6.31409	-1.63575	0.00782813	ZIF1	Hypothetical protein. (Os11t0134950-00)	GO:0016021,GO:0009705,GO:0005886,GO:0022821,GO:0090333,GO:0009624,GO:0010043,GO:0055069	integral component of membrane|plant-type vacuole membrane|plasma membrane|potassium ion antiporter activity|regulation of stomatal closure|response to nematode|response to zinc ion|zinc ion homeostasis
Os11g0138400	42.1556	19.5378	-1.10946	0.00632734	At3g50520	Similar to Phosphoglycerate mutase family protein%2C expressed. (Os11t0138400-00)	GO:0016791	phosphatase activity
Os11g0138900	1646.35	790.134	-1.05911	1.60744e-05	CXE17	Alpha/beta hydrolase fold-3 domain containing protein. (Os11t0138900-01)%3BAlpha/beta hydrolase fold-3 domain containing protein. (Os11t0138900-02)	GO:0052689	carboxylic ester hydrolase activity
Os11g0140300	42.9024	19.6424	-1.12709	0.00459696	ACA8	Hypothetical protein. (Os11t0140300-01)	GO:0005887,GO:0005524,GO:0005388,GO:0005516,GO:0046872	integral component of plasma membrane|ATP binding|calcium-transporting ATPase activity|calmodulin binding|metal ion binding
Os11g0141333	393.945	111.755	-1.81766	1.01169e-08	SOT1	Similar to Sulfotransferase domain containing protein. (Os11t0141333-00)	GO:0005737,GO:0008146	cytoplasm|sulfotransferase activity
Os11g0145700	18.6811	6.33069	-1.56114	0.0114245	TRO	Similar to SPRY domain containing protein. (Os11t0145700-00)	GO:0005634,GO:0048188,GO:0031490,GO:0044212,GO:0009793,GO:0051568,GO:0080182,GO:0060776,GO:0006351,GO:0010228	nucleus|Set1C/COMPASS complex|chromatin DNA binding|transcription regulatory region DNA binding|embryo development ending in seed dormancy|histone H3-K4 methylation|histone H3-K4 trimethylation|simple leaf morphogenesis|transcription, DNA-templated|vegetative to reproductive phase transition of meristem
Os11g0149900	274.037	117.947	-1.21623	7.93855e-13	At5g03700	PAN-like%2C type 2 domain containing protein. (Os11t0149900-00)	GO:0005768,GO:0005794,GO:0016021,GO:0005886,GO:0005802,GO:0048544	endosome|Golgi apparatus|integral component of membrane|plasma membrane|trans-Golgi network|recognition of pollen
Os11g0154500	14.8071	37.6563	1.3466	0.00212547	NAC090	Blast disease-responsive transcription factor%2C Disease resistance (Os11t0154500-01)%3BNo apical meristem (NAM) protein domain containing protein. (Os11t0154500-02)	GO:0005634,GO:0003677,GO:0003700	nucleus|DNA binding|DNA-binding transcription factor activity
Os11g0155500	229.247	608.68	1.40878	8.67936e-25	CAT7	Similar to Amino acid permease family protein%2C expressed. (Os11t0155500-01)	GO:0031969,GO:0016021,GO:0022857,GO:0006865	chloroplast membrane|integral component of membrane|transmembrane transporter activity|amino acid transport
Os11g0156000	118.257	356.03	1.59007	1.63098e-06	Os11g0156000	Similar to AP2 domain containing protein RAP2.8 (Fragment). (Os11t0156000-01)%3BSimilar to B3 DNA binding domain containing protein. (Os11t0156000-02)	GO:0005634,GO:0003677	nucleus|DNA binding
Os11g0156050	4.08573	12.232	1.58199	0.0372949	Os11g0156000	Non-protein coding transcript. (Os11t0156050-00)	GO:0005634,GO:0003677	nucleus|DNA binding
Os11g0176000	16.2487	5.76768	-1.49426	0.0281221	creC	Similar to nucleotide binding protein. (Os11t0176000-01)
Os11g0181200	2.27118	13.6164	2.58383	0.00168152		Hypothetical protein. (Os11t0181200-01)
Os11g0182200	354.438	760.889	1.10215	1.03711e-18	HCT4	Transferase family protein. (Os11t0182200-01)%3BSimilar to anthranilate N-benzoyltransferase protein 1. (Os11t0182200-02)	GO:0016747	transferase activity, transferring acyl groups other than amino-acyl groups
Os11g0184300	28.5986	5.92088	-2.27206	0.00203198	BGLU35	Beta-glucosidase 30. (Os11t0184300-00)	GO:0008422,GO:0102483,GO:0005975	beta-glucosidase activity|scopolin beta-glucosidase activity|carbohydrate metabolic process	dosa00460,dosa00500,dosa00940	Cyanoamino acid metabolism|Starch and sucrose metabolism|Phenylpropanoid biosynthesis
Os11g0186500	637.638	210.232	-1.60076	3.28974e-10	GH3.12	Similar to GH3 auxin-responsive promoter family protein. (Os11t0186500-00)	GO:0080123,GO:0009864,GO:0009694,GO:0009733,GO:0009416,GO:0009611	jasmonate-amino synthetase activity|induced systemic resistance, jasmonic acid mediated signaling pathway|jasmonic acid metabolic process|response to auxin|response to light stimulus|response to wounding	dosa04075	Plant hormone signal transduction
Os11g0186900	1890.04	519.17	-1.86414	8.27437e-24	MAO1B	ACC oxidase%2C Ethylene biosynthesis (Os11t0186900-01)	GO:0009815,GO:0031418,GO:0046872,GO:0009693,GO:0009835	1-aminocyclopropane-1-carboxylate oxidase activity|L-ascorbic acid binding|metal ion binding|ethylene biosynthetic process|fruit ripening	dosa00270	Cysteine and methionine metabolism
Os11g0195500	958.095	471.047	-1.0243	0.000109177	PAD4	Rice ortholog of Arabidopsis phytoalexin deficient 4%2C Positive regulation of defense responses to bacterial pathogens (Os11t0195500-01)	GO:0005737,GO:0005634,GO:0016298,GO:0016740,GO:0010618,GO:0071327,GO:0009816,GO:0050829,GO:0002213,GO:0009873,GO:0060866,GO:0010150,GO:0016042,GO:0031348,GO:0010105,GO:0009626,GO:1901183,GO:0010942,GO:1900426,GO:1900367,GO:0080151,GO:0010310,GO:2000022,GO:0080142,GO:2000031,GO:0009617,GO:0001666,GO:0009625,GO:0051707,GO:0009751,GO:0010225,GO:0009627,GO:0009862	cytoplasm|nucleus|lipase activity|transferase activity|aerenchyma formation|cellular response to trehalose stimulus|defense response to bacterium, incompatible interaction|defense response to Gram-negative bacterium|defense response to insect|ethylene-activated signaling pathway|leaf abscission|leaf senescence|lipid catabolic process|negative regulation of defense response|negative regulation of …
Os11g0195600	12.5618	43.8416	1.80326	3.09562e-05	AAP3	Similar to Amino acid carrier (Fragment). (Os11t0195600-01)	GO:0016021,GO:0031965,GO:0005886,GO:0015171,GO:0015293,GO:0003333,GO:0015802	integral component of membrane|nuclear membrane|plasma membrane|amino acid transmembrane transporter activity|symporter activity|amino acid transmembrane transport|basic amino acid transport
Os11g0209900	43.5797	20.3373	-1.09953	0.00199141		Similar to NifS-like protein. (Os11t0209900-00)
Os11g0211800	236.142	482.099	1.02968	9.70272e-05		Cysteine-rich peptide%2C Short-chain peptide%2C ABA-dependent drought tolerance (Os11t0211800-01)
Os11g0214400	19.4381	6.70905	-1.53471	0.00574338	DIR1	Plant disease resistance response protein family protein. (Os11t0214400-01)	GO:0048046	apoplast
Os11g0229500	19.9939	397.314	4.31265	3.28327e-89	RPM1	Similar to NBS-LRR protein (Fragment). (Os11t0229500-01)
Os11g0238400	17.2305	6.03913	-1.51255	0.00956801		Protein of unknown function DUF3475 domain containing protein. (Os11t0238400-01)
Os11g0242200	85.9376	21.2256	-2.01748	6.92361e-11	Os11g0242200	Protein phosphatase 2C-like domain containing protein. (Os11t0242200-00)	GO:0046872,GO:0004722	metal ion binding|protein serine/threonine phosphatase activity
Os11g0242300	14.8547	45.4985	1.6149	3.09752e-05	TINY	Similar to AP2 domain containing protein%2C expressed. (Os11t0242300-00)	GO:0005634,GO:0003677,GO:0003700	nucleus|DNA binding|DNA-binding transcription factor activity
Os11g0245200	15.1598	3.93205	-1.9469	0.00671497	At5g49770	Similar to leucine-rich repeat family protein / protein kinase family protein. (Os11t0245200-01)
Os11g0247000	586.095	1906.64	1.70183	8.74269e-54		Similar to Auxin-inducible protein. (Os11t0247000-01)%3BSimilar to Auxin-inducible protein. (Os11t0247000-02)
Os11g0247350	83.7334	36.8882	-1.18264	0.000288209	TUBA	Hypothetical gene. (Os11t0247350-00)	GO:0005737,GO:0005874,GO:0005525,GO:0003924,GO:0005200,GO:0000226,GO:0007017,GO:0000278	cytoplasm|microtubule|GTP binding|GTPase activity|structural constituent of cytoskeleton|microtubule cytoskeleton organization|microtubule-based process|mitotic cell cycle
Os11g0250400	1.75175	11.7825	2.74977	0.00696843		Conserved hypothetical protein. (Os11t0250400-01)
Os11g0250600	11.4059	39.2526	1.783	3.00822e-05		Similar to cDNA clone:001-115-E06%2C full insert sequence. (Os11t0250600-00)
Os11g0256900	8.1216	69.1815	3.09055	1.28911e-06	AAMT1	SAM dependent carboxyl methyltransferase family protein. (Os11t0256900-01)	GO:0008168,GO:0006952	methyltransferase activity|defense response
Os11g0291900	7.42809	1.39977	-2.4078	0.0227352		Hypothetical gene. (Os11t0291900-01)
Os11g0293800	65.5461	152.315	1.21648	1.55343e-05	HD3A	Similar to ZCN17. (Os11t0293800-00)	GO:0005737,GO:0005634,GO:0008429,GO:0030154,GO:0009908,GO:0010229,GO:0009909,GO:0048510,GO:0048572,GO:0048575	cytoplasm|nucleus|phosphatidylethanolamine binding|cell differentiation|flower development|inflorescence development|regulation of flower development|regulation of timing of transition from vegetative to reproductive phase|short-day photoperiodism|short-day photoperiodism, flowering
Os11g0297800	293.881	739.764	1.33183	3.27315e-25	BXL7	Similar to Beta-D-xylosidase. (Os11t0297800-01)	GO:0048046,GO:0005618,GO:0009507,GO:0009505,GO:0009506,GO:0046556,GO:0009044,GO:0031222,GO:0045493	apoplast|cell wall|chloroplast|plant-type cell wall|plasmodesma|alpha-L-arabinofuranosidase activity|xylan 1,4-beta-xylosidase activity|arabinan catabolic process|xylan catabolic process
Os11g0304050	3396.27	532.466	-2.67319	2.54678e-13	Os11g0303600	Winged helix repressor DNA-binding domain containing protein. (Os11t0304050-00)	GO:0008171,GO:0046983,GO:0008757,GO:0019438	O-methyltransferase activity|protein dimerization activity|S-adenosylmethionine-dependent methyltransferase activity|aromatic compound biosynthetic process
Os11g0305400	1570.35	374.672	-2.06739	1.03209e-06	Os11g0303600	Similar to O-methyltransferase family protein. (Os11t0305400-00)	GO:0008171,GO:0046983,GO:0008757,GO:0019438	O-methyltransferase activity|protein dimerization activity|S-adenosylmethionine-dependent methyltransferase activity|aromatic compound biosynthetic process
Os11g0307300	18102.8	7596.57	-1.2528	1.67812e-05	OMT2	Herbicide safener binding protein. (Os11t0307300-01)	GO:0008171,GO:0046983	O-methyltransferase activity|protein dimerization activity
Os11g0427800	16.4445	49.4555	1.58853	0.00139435	LTP	Similar to Lipid transfer protein LPT III. (Os11t0427800-01)	GO:0008289,GO:0006869	lipid binding|lipid transport
Os11g0428800	2.3566	9.98359	2.08285	0.0356819		Cupredoxin domain containing protein. (Os11t0428800-01)	GO:0009055,GO:0046872	electron transfer activity|metal ion binding
Os11g0431100	15.747	6.30518	-1.32047	0.0320874	SCPL18	Similar to Serine carboxypeptidase family protein. (Os11t0431100-00)	GO:0005576,GO:0004185,GO:0019748	extracellular region|serine-type carboxypeptidase activity|secondary metabolic process
Os11g0431400	600.928	249.408	-1.26869	4.02148e-13	SCPL19	Similar to Serine carboxypeptidase. (Os11t0431400-00)	GO:0005576,GO:0004185,GO:0047202,GO:0016752,GO:0019748	extracellular region|serine-type carboxypeptidase activity|sinapoylglucose-choline O-sinapoyltransferase activity|sinapoyltransferase activity|secondary metabolic process
Os11g0431700	958.894	433.652	-1.14483	3.74347e-13	SCPL18	Similar to Serine carboxypeptidase. (Os11t0431700-01)	GO:0005576,GO:0004185,GO:0019748	extracellular region|serine-type carboxypeptidase activity|secondary metabolic process
Os11g0435500	16.8891	6.06221	-1.47818	0.029596	RFS1	Similar to alkaline alpha galactosidase 3. (Os11t0435500-01)	GO:0047274,GO:0010325	galactinol-sucrose galactosyltransferase activity|raffinose family oligosaccharide biosynthetic process
Os11g0449600	5.66264	77.4396	3.77352	4.85789e-10		Conserved hypothetical protein. (Os11t0449600-01)
Os11g0450400	1119.76	437.079	-1.35722	1.09845e-06	SOT5	Similar to Sulfotransferase domain containing protein%2C expressed. (Os11t0450400-01)	GO:0005737,GO:1990135,GO:0008146,GO:0009812	cytoplasm|flavonoid sulfotransferase activity|sulfotransferase activity|flavonoid metabolic process
Os11g0454300	17.6043	41.7939	1.24736	0.0231788	RAB21	Similar to Water-stress inducible protein RAB21. (Os11t0454300-01)	GO:0005829,GO:0009631,GO:0009737,GO:0009414	cytosol|cold acclimation|response to abscisic acid|response to water deprivation
Os11g0457000	41.2739	15.6129	-1.40249	0.000412382	RT	UDP-glucuronosyl/UDP-glucosyltransferase domain containing protein. (Os11t0457000-00)	GO:0047213,GO:0009718	anthocyanidin 3-O-glucosyltransferase activity|anthocyanin-containing compound biosynthetic process
Os11g0458100	69.2676	150.263	1.11723	0.00121583		Conserved hypothetical protein. (Os11t0458100-01)
Os11g0461200	507.033	179.738	-1.49619	2.60757e-06	RT	UDP-glucuronosyl/UDP-glucosyltransferase domain containing protein. (Os11t0461200-01)	GO:0047213,GO:0009718	anthocyanidin 3-O-glucosyltransferase activity|anthocyanin-containing compound biosynthetic process	dosa00944	Flavone and flavonol biosynthesis
Os11g0465200	2.72382	10.6802	1.97124	0.0265462	CYP71C4	Similar to Bx2-like protein. (Os11t0465200-01)%3BSimilar to Cytochrome P450 family protein%2C expressed. (Os11t0465200-02)	GO:0016021,GO:0016020,GO:0020037,GO:0005506,GO:0016709	integral component of membrane|membrane|heme binding|iron ion binding|oxidoreductase activity,acting on paired donors, with incorporation or reduction of molecular oxygen, NAD(P)H as one donor, and incorporation of one atom of oxygen
Os11g0474800	351.192	762.489	1.11846	2.12888e-17	KSL8	Similar to Isoform 2 of Stemar-13-ene synthase. (Os11t0474800-01)	GO:0000287,GO:0034278,GO:0010333,GO:0006952,GO:0016102	magnesium ion binding|stemar-13-ene synthase activity|terpene synthase activity|defense response|diterpenoid biosynthetic process
Os11g0475000	54.4881	136.61	1.32605	0.000392222		Hypothetical protein. (Os11t0475000-01)
Os11g0492200	3.73621	11.6809	1.6445	0.0333712	RPPL1	Similar to NB-ARC domain containing protein. (Os11t0492200-00)
Os11g0498600	115.647	239.748	1.05179	1.23596e-05	HVA22	Similar to HVA22 protein. (Os11t0498600-01)	GO:0005783,GO:0005794,GO:0016021,GO:0009737	endoplasmic reticulum|Golgi apparatus|integral component of membrane|response to abscisic acid
Os11g0528700	642.279	226.33	-1.50477	6.46606e-28	GH3.13	Indole-3-acetic acid (IAA)-amido synthetase%2C Plant architecture establishment%2C Drought tolerance (Os11t0528700-01)%3BIndole-3-acetic acid (IAA)-amido synthetase (Os11t0528700-02)	GO:0016874,GO:0009733,GO:0009416	ligase activity|response to auxin|response to light stimulus	dosa04075	Plant hormone signal transduction
Os11g0528812	13.6143	3.66775	-1.89216	0.0153918	GH3.17	Hypothetical protein. (Os11t0528812-00)	GO:0005737,GO:0005634,GO:0010279,GO:0010252,GO:0009733	cytoplasm|nucleus|indole-3-acetic acid amido synthetase activity|auxin homeostasis|response to auxin
Os11g0529900	310.493	45.6035	-2.76734	2.3918e-45	Os07g0271500	Chalcone/stilbene synthase%2C N-terminal domain containing protein. (Os11t0529900-00)	GO:0102452,GO:0042802,GO:0009813	bisdemethoxycurcumin synthase activity|identical protein binding|flavonoid biosynthetic process
Os11g0541200	18.3492	1.68364	-3.44606	1.37783e-05	At3g47200	Protein of unknown function DUF247%2C plant domain containing protein. (Os11t0541200-00)	GO:0016021,GO:0005886	integral component of membrane|plasma membrane
Os11g0549615	432.593	96.0862	-2.17061	2.75108e-40	PAP3	Metallophosphoesterase domain containing protein. (Os11t0549615-01)	GO:0005576,GO:0005773,GO:0003993,GO:0046872	extracellular region|vacuole|acid phosphatase activity|metal ion binding	dosa00740	Riboflavin metabolism
Os11g0549620	54.4638	119.89	1.13834	0.000259622	PAP4	Similar to Purple acid phosphatase. (Os11t0549620-01)	GO:0005576,GO:0003993,GO:0008199,GO:0008198	extracellular region|acid phosphatase activity|ferric iron binding|ferrous iron binding	dosa00740	Riboflavin metabolism
Os11g0555300	143.946	305.316	1.08477	2.15731e-11	At3g14460	Similar to Rp1-like protein. (Os11t0555300-00)
Os11g0558900	18.4805	87.5784	2.24457	3.20164e-12	EIX2	Leucine-rich repeat%2C N-terminal domain containing protein. (Os11t0558900-01)	GO:0016021,GO:0005886,GO:0050832	integral component of membrane|plasma membrane|defense response to fungus
Os11g0559200	3.25218	15.8884	2.2885	0.00807506	XA21	Protein kinase%2C core domain containing protein. (Os11t0559200-00)	GO:0032541,GO:0005789,GO:0016021,GO:0005634,GO:1990578,GO:0005886,GO:0005524,GO:0004674,GO:0006952	cortical endoplasmic reticulum|endoplasmic reticulum membrane|integral component of membrane|nucleus|perinuclear endoplasmic reticulum membrane|plasma membrane|ATP binding|protein serine/threonine kinase activity|defense response
Os11g0566800	127.59	60.9184	-1.06657	3.21259e-06	CHS	Similar to Bibenzyl synthase (EC 2.3.1.-). (Os11t0566800-01)	GO:0016210,GO:0009813	naringenin-chalcone synthase activity|flavonoid biosynthetic process
Os11g0582000	3.23848	25.0543	2.95167	7.29191e-07		Hypothetical conserved gene. (Os11t0582000-00)
Os11g0582300	33.1057	93.7574	1.50185	1.02308e-07	Os11g0582300	Similar to root hair defective 3 GTP-binding (RHD3) family protein. (Os11t0582300-01)%3BSimilar to GTP-binding protein-like%3B root hair defective 3 protein-like. (Os11t0582300-02)	GO:0005737,GO:0005783,GO:0005789,GO:0016021,GO:0005525,GO:0003924,GO:0048309,GO:0016320,GO:0007029	cytoplasm|endoplasmic reticulum|endoplasmic reticulum membrane|integral component of membrane|GTP binding|GTPase activity|endoplasmic reticulum inheritance|endoplasmic reticulum membrane fusion|endoplasmic reticulum organization
Os11g0590900	46.6968	107.678	1.20533	9.58018e-07	RGA5	Similar to NB-ARC domain containing protein. (Os11t0590900-00)	GO:0005737,GO:0043531,GO:0005524,GO:0043621,GO:0009870,GO:0042742,GO:0060548,GO:0009626	cytoplasm|ADP binding|ATP binding|protein self-association|defense response signaling pathway, resistance gene-dependent|defense response to bacterium|negative regulation of cell death|plant-type hypersensitive response
Os11g0605100	3.67342	13.2249	1.84806	0.014243	RGA5	NB-ARC domain containing protein. (Os11t0605100-01)	GO:0005737,GO:0043531,GO:0005524,GO:0043621,GO:0009870,GO:0042742,GO:0060548,GO:0009626	cytoplasm|ADP binding|ATP binding|protein self-association|defense response signaling pathway, resistance gene-dependent|defense response to bacterium|negative regulation of cell death|plant-type hypersensitive response
Os11g0609500	528.97	1560.34	1.5606	5.5637e-10	SD11	Similar to Jacalin-like lectin domain containing protein. (Os11t0609500-01)
Os11g0622800	156.708	67.9805	-1.20489	0.00246675	CAD4	Putative cinnamyl alcohol dehydrogenase 4. (Os11t0622800-00)	GO:0045551,GO:0052747,GO:0008270,GO:0009809	cinnamyl-alcohol dehydrogenase activity|sinapyl alcohol dehydrogenase activity|zinc ion binding|lignin biosynthetic process	dosa00940	Phenylpropanoid biosynthesis
Os11g0637100	71.8911	25.454	-1.49792	0.00288249	PLT5	Similar to Sugar transporter family protein. (Os11t0637100-00)	GO:0005887,GO:0005886,GO:0005351,GO:0015591,GO:0015148,GO:0005354,GO:0005355,GO:0015168,GO:0015575,GO:0015145,GO:0005365,GO:0015576,GO:0008645,GO:0010311	integral component of plasma membrane|plasma membrane|carbohydrate:proton symporter activity|D-ribose transmembrane transporter activity|D-xylose transmembrane transporter activity|galactose transmembrane transporter activity|glucose transmembrane transporter activity|glycerol transmembrane transporter activity|mannitol transmembrane transporter activity|monosaccharide transmembrane transporter a…
Os11g0637200	44.8128	18.6986	-1.26098	0.00123974	PLT5	Similar to Sorbitol transporter. (Os11t0637200-01)	GO:0005887,GO:0005886,GO:0005351,GO:0015591,GO:0015148,GO:0005354,GO:0005355,GO:0015168,GO:0015575,GO:0015145,GO:0005365,GO:0015576,GO:0008645,GO:0010311	integral component of plasma membrane|plasma membrane|carbohydrate:proton symporter activity|D-ribose transmembrane transporter activity|D-xylose transmembrane transporter activity|galactose transmembrane transporter activity|glucose transmembrane transporter activity|glycerol transmembrane transporter activity|mannitol transmembrane transporter activity|monosaccharide transmembrane transporter a…
Os11g0640500	98.0296	39.3394	-1.31724	6.85178e-07		Protein of unknown function DUF594 domain containing protein. (Os11t0640500-00)
Os11g0643800	1370.68	603.378	-1.18376	4.63569e-06	At5g18840	Similar to Sugar transporter family protein%2C expressed. (Os11t0643800-01)	GO:0005887,GO:0005351,GO:0005355,GO:0008645	integral component of plasma membrane|carbohydrate:proton symporter activity|glucose transmembrane transporter activity|hexose transmembrane transport
Os11g0644650	14.3086	3.37025	-2.08596	0.00466431	DIR1	Hypothetical protein. (Os11t0644650-01)	GO:0048046	apoplast
Os11g0644700	941.615	345.456	-1.44664	1.04898e-15	DIR1	Plant disease resistance response protein family protein. (Os11t0644700-01)	GO:0048046	apoplast
Os11g0649700	257.645	608.317	1.23944	3.72889e-20	Os11g0649700	Uncharacterised protein family UPF0497%2C trans-membrane plant subgroup domain containing protein. (Os11t0649700-01)	GO:0016021,GO:0005886	integral component of membrane|plasma membrane
Os11g0650600	13.1263	4.36318	-1.58901	0.0294676	WAVH1	Similar to von Willebrand factor type A domain containing protein%2C expressed. (Os11t0650600-00)	GO:0046872,GO:0061630,GO:0009630,GO:0016567,GO:0048364	metal ion binding|ubiquitin protein ligase activity|gravitropism|protein ubiquitination|root development
Os11g0660000	1253.91	518.336	-1.27448	1.4163e-06	MHX1	Sodium/calcium exchanger membrane region domain containing protein. (Os11t0660000-01)	GO:0016021,GO:0005774,GO:0006811,GO:0055085	integral component of membrane|vacuolar membrane|ion transport|transmembrane transport
Os11g0664800	8.87466	46.5229	2.39018	5.95456e-08	CBP60B	Hypothetical conserved gene. (Os11t0664800-00)	GO:0005634,GO:0005516,GO:0003700,GO:0043565,GO:0080142	nucleus|calmodulin binding|DNA-binding transcription factor activity|sequence-specific DNA binding|regulation of salicylic acid biosynthetic process
Os11g0668650	8.96808	26.46	1.56094	0.00118514	CBP60A	Calmodulin binding protein-like family protein. (Os11t0668650-01)	GO:0005634,GO:0005516,GO:0003700,GO:0043565,GO:1902478,GO:0080142	nucleus|calmodulin binding|DNA-binding transcription factor activity|sequence-specific DNA binding|negative regulation of defense response to bacterium, incompatible interaction|regulation of salicylic acid biosynthetic process
Os11g0677000	49.1851	100.388	1.0293	3.18925e-05	RPPL1	Similar to NB-ARC domain containing protein%2C expressed. (Os11t0677000-00)
Os11g0683800	33.6524	2.26204	-3.89501	7.05753e-08	PME53	Pectin lyase fold/virulence factor domain containing protein. (Os11t0683800-01)%3BPectin lyase fold/virulence factor domain containing protein. (Os11t0683800-02)	GO:0005618,GO:0005737,GO:0005576,GO:0045330,GO:0030599,GO:0042545,GO:0045490	cell wall|cytoplasm|extracellular region|aspartyl esterase activity|pectinesterase activity|cell wall modification|pectin catabolic process	dosa00040	Pentose and glucuronate interconversions
Os11g0691800	4.61409	34.8247	2.91599	3.32915e-08	At3g47570	Similar to Leucine Rich Repeat family protein%2C expressed. (Os11t0691800-01)
Os11g0696900	292.131	83.5346	-1.80617	5.57951e-08	LAC21	Laccase (EC 1.10.3.2). (Os11t0696900-01)	GO:0048046,GO:0005507,GO:0052716,GO:0016722,GO:0046274	apoplast|copper ion binding|hydroquinone:oxygen oxidoreductase activity|oxidoreductase activity, oxidizing metal ions|lignin catabolic process
Os11g0701000	3.01055	15.7679	2.38889	0.00113654	RIXI	Class III chitinase homologue (OsChib3H-c). (Os11t0701000-01)	GO:0005576,GO:0004568,GO:0005975,GO:0006952	extracellular region|chitinase activity|carbohydrate metabolic process|defense response	dosa00520	Amino sugar and nucleotide sugar metabolism
Os11g0701200	18.9687	82.4551	2.11999	0.00056318	Chib3H-h	Glycoside hydrolase%2C family 18 protein. (Os11t0701200-01)	GO:0005576,GO:0004568,GO:0005975,GO:0006952	extracellular region|chitinase activity|carbohydrate metabolic process|defense response	dosa00520	Amino sugar and nucleotide sugar metabolism
Os11g0706700	3.31097	27.9845	3.0793	1.16616e-06	Os11g0706600	Hypothetical protein. (Os11t0706700-00)
Os12g0100700	16.9341	5.05267	-1.74481	0.010045	EXO70B1	Similar to Exo70 exocyst complex subunit family protein. (Os12t0100700-00)	GO:0005829,GO:0012505,GO:0000145,GO:0070062,GO:0045335,GO:0005886,GO:0042742,GO:0050832,GO:0006887,GO:0009789,GO:0090333,GO:0009414	cytosol|endomembrane system|exocyst|extracellular exosome|phagocytic vesicle|plasma membrane|defense response to bacterium|defense response to fungus|exocytosis|positive regulation of abscisic acid-activated signaling pathway|regulation of stomatal closure|response to water deprivation
Os12g0109700	29.0167	12.3478	-1.23263	0.00591985		Protein of unknown function DUF2985 domain containing protein. (Os12t0109700-01)
Os12g0111800	235.602	72.3418	-1.70345	0.0149595	PNC1	Similar to Class III peroxidase 136. (Os12t0111800-00)	GO:0005576,GO:0020037,GO:0046872,GO:0004601,GO:0042744,GO:0006979	extracellular region|heme binding|metal ion binding|peroxidase activity|hydrogen peroxide catabolic process|response to oxidative stress	dosa00940	Phenylpropanoid biosynthesis
Os12g0114800	212.434	1036.64	2.28682	7.0751e-07	LTP110-A	Similar to Lipid transfer protein. (Os12t0114800-01)	GO:0008289,GO:0006952,GO:0006869	lipid binding|defense response|lipid transport
Os12g0116400	249.245	110.611	-1.17207	5.00112e-11	WRKY70	Similar to WRKY DNA binding domain containing protein%2C expressed. (Os12t0116400-00)	GO:0005634,GO:0003700,GO:0043565,GO:0002215,GO:2000068,GO:0009625,GO:0009753,GO:0009624,GO:0009751	nucleus|DNA-binding transcription factor activity|sequence-specific DNA binding|defense response to nematode|regulation of defense response to insect|response to insect|response to jasmonic acid|response to nematode|response to salicylic acid
Os12g0116700	33.6848	72.0808	1.09751	0.000413255	WRKY70	Similar to WRKY transcription factor 64. (Os12t0116700-01)	GO:0005634,GO:0003700,GO:0043565,GO:0002215,GO:2000068,GO:0009625,GO:0009753,GO:0009624,GO:0009751	nucleus|DNA-binding transcription factor activity|sequence-specific DNA binding|defense response to nematode|regulation of defense response to insect|response to insect|response to jasmonic acid|response to nematode|response to salicylic acid
Os12g0119800	114.208	234.064	1.03525	1.106e-09		Similar to Harpin-induced protein 1 containing protein%2C expressed. (Os12t0119800-01)
Os12g0123700	9.47057	2.39864	-1.98123	0.0410137	NAC056	NAC domain containing transcription factor%2C Abiotic and biotic stress response (Os12t0123700-01)	GO:0005634,GO:0003700,GO:0044212,GO:0080060,GO:0045893,GO:0045995,GO:0009753,GO:0048317	nucleus|DNA-binding transcription factor activity|transcription regulatory region DNA binding|integument development|positive regulation of transcription, DNA-templated|regulation of embryonic development|response to jasmonic acid|seed morphogenesis
Os12g0128300	5.62648	0.564768	-3.3165	0.0393843		Non-protein coding transcript. (Os12t0128300-00)
Os12g0147200	2.34291	141.69	5.9183	9.68956e-49		Conserved hypothetical protein. (Os12t0147200-01)
Os12g0149000	182.846	404.512	1.14555	1.05432e-10		Protein of unknown function DUF868%2C plant domain containing protein. (Os12t0149000-01)
Os12g0151000	52.7417	25.5135	-1.04768	0.00145647	PAP20	Similar to Purple acid phosphatase. (Os12t0151000-01)	GO:0005576,GO:0003993,GO:0046872	extracellular region|acid phosphatase activity|metal ion binding
Os12g0151750	59.8574	25.7384	-1.21761	0.000790043		Conserved hypothetical protein. (Os12t0151750-00)
Os12g0157000	575.64	1483.13	1.36541	5.80017e-24	Os11g0156000	DNA-binding pseudobarrel domain domain containing protein. (Os12t0157000-01)	GO:0005634,GO:0003677	nucleus|DNA binding
Os12g0158300	27.3898	13.4863	-1.02215	0.0318087	OFP13	Protein of unknown function DUF623%2C plant domain containing protein. (Os12t0158300-01)	GO:0005634,GO:0045892	nucleus|negative regulation of transcription, DNA-templated
Os12g0161500	12.7446	29.1966	1.19591	0.00948972		Conserved hypothetical protein. (Os12t0161500-01)
Os12g0163050	15.3838	5.06928	-1.60156	0.02754	CNGC16	Hypothetical protein. (Os12t0163050-00)	GO:0016021,GO:0005886,GO:0005516,GO:0030552,GO:0030553,GO:0005216	integral component of membrane|plasma membrane|calmodulin binding|cAMP binding|cGMP binding|ion channel activity
Os12g0170300	95.9763	193.596	1.0123	1.28032e-07	BASS2	Similar to Sodium Bile acid symporter family protein%2C expressed. (Os12t0170300-01)	GO:0009941,GO:0009534,GO:0016021,GO:0050833,GO:0006849	chloroplast envelope|chloroplast thylakoid|integral component of membrane|pyruvate transmembrane transporter activity|plasma membrane pyruvate transport
Os12g0173125	14.8153	6.60389	-1.1657	0.0486681		Hypothetical gene. (Os12t0173125-01)
Os12g0189300	489.766	1370.18	1.4842	2.22638e-22	At1g77060	Pyruvate/Phosphoenolpyruvate kinase%2C catalytic core domain containing protein. (Os12t0189300-01)%3BNon-protein coding transcript. (Os12t0189300-02)	GO:0009507,GO:0009570,GO:0008807	chloroplast|chloroplast stroma|carboxyvinyl-carboxyphosphonate phosphorylmutase activity
Os12g0210450	4.38139	13.0628	1.57601	0.0429522	At5g49770	Hypothetical gene. (Os12t0210450-00)
Os12g0210500	94.6842	819.02	3.1127	6.35386e-99		Conserved hypothetical protein. (Os12t0210500-00)
Os12g0211900	4.85172	33.375	2.7822	4.16479e-05		Hypothetical conserved gene. (Os12t0211900-01)
Os12g0215950	2.64733	11.5638	2.12701	0.0107829	RLP7	Similar to Leucine Rich Repeat family protein%2C expressed. (Os12t0215950-01)	GO:0016021,GO:0005886	integral component of membrane|plasma membrane
Os12g0227500	1485.2	255.466	-2.53946	0.00885597		Similar to Beta-glucosidase aggregating factor. (Os12t0227500-00)
Os12g0237900	34.5181	216.923	2.65176	4.0224e-33	RGA5	NB-ARC domain containing protein. (Os12t0237900-01)	GO:0043531,GO:0005524,GO:0006952	ADP binding|ATP binding|defense response
Os12g0257400	6.79185	1.53637	-2.14428	0.0357162	CTL2	Similar to Endochitinase A2. (Os12t0257400-00)	GO:0005576,GO:0005975,GO:0016998,GO:0006032	extracellular region|carbohydrate metabolic process|cell wall macromolecule catabolic process|chitin catabolic process
Os12g0260500	4083	1571.59	-1.3774	2.06551e-11	Os04g0179200	Similar to Oxidoreductase%2C short chain dehydrogenase/reductase family protein%2C expressed. (Os12t0260500-01)	GO:0102960	momilactone-A synthase activity
Os12g0261300	60.5438	20.9044	-1.53418	1.14824e-05		Conserved hypothetical protein. (Os12t0261300-01)%3BHypothetical conserved gene. (Os12t0261300-02)
Os12g0265800	33.8546	16.3339	-1.05149	0.0169036		Hypothetical conserved gene. (Os12t0265800-01)
Os12g0272500	92.4495	260.721	1.49577	1.17118e-16		Non-protein coding transcript. (Os12t0272500-01)
Os12g0412800	34.1712	115.807	1.76087	3.66563e-12		Non-protein coding transcript. (Os12t0412800-01)
Os12g0424700	95.45	19.0806	-2.32264	5.57007e-15	CDKF-2	Serine/threonine protein kinase domain containing protein. (Os12t0424700-00)	GO:0005634,GO:0005524,GO:0004693,GO:0008353,GO:0006468	nucleus|ATP binding|cyclin-dependent protein serine/threonine kinase activity|RNA polymerase II CTD heptapeptide repeat kinase activity|protein phosphorylation
Os12g0428000	170.292	403.351	1.24402	1.78302e-16	STR18	Similar to senescence-associated protein DIN1. (Os12t0428000-01)	GO:0005737,GO:0004792	cytoplasm|thiosulfate sulfurtransferase activity
Os12g0431300	740.569	342.39	-1.113	9.5291e-19		Six-bladed beta-propeller%2C TolB-like domain containing protein. (Os12t0431300-01)
Os12g0431700	2610.56	1283.45	-1.02433	5.49277e-14	WAV3	Hypothetical conserved gene. (Os12t0431700-00)	GO:0005886,GO:0046872,GO:0061630,GO:0009630,GO:0016567,GO:0048364	plasma membrane|metal ion binding|ubiquitin protein ligase activity|gravitropism|protein ubiquitination|root development
Os12g0431850	44.7453	21.247	-1.07448	0.00395911	WAV3	Hypothetical protein. (Os12t0431850-00)	GO:0005886,GO:0046872,GO:0061630,GO:0009630,GO:0016567,GO:0048364	plasma membrane|metal ion binding|ubiquitin protein ligase activity|gravitropism|protein ubiquitination|root development
Os12g0455000	648.029	275.186	-1.23565	0.000157262		Proteinase inhibitor I1%2C Kazal domain containing protein. (Os12t0455000-01)
Os12g0456700	5.48796	19.5182	1.83048	0.00414648	GDPDL4	PLC-like phosphodiesterase%2C TIM beta/alpha-barrel domain domain containing protein. (Os12t0456700-01)	GO:0031225,GO:0046658,GO:0016021,GO:0005886,GO:0009506,GO:0008889,GO:0006071,GO:0010442,GO:0006629,GO:0052541,GO:0010026	anchored component of membrane|anchored component of plasma membrane|integral component of membrane|plasma membrane|plasmodesma|glycerophosphodiester phosphodiesterase activity|glycerol metabolic process|guard cell morphogenesis|lipid metabolic process|plant-type cell wall cellulose metabolic process|trichome differentiation
Os12g0459100	60.7183	129.247	1.08993	0.01788	Os12g0458100	Similar to Transferase family protein. (Os12t0459100-00)	GO:0050734	hydroxycinnamoyltransferase activity
Os12g0478400	125.279	50.6636	-1.30613	0.00562876	WAK3	EGF-type aspartate/asparagine hydroxylation site domain containing protein. (Os12t0478400-00)
Os12g0484600	1125.65	516.519	-1.12387	2.16016e-05		Nodule-specific protein-like. (Os12t0484600-01)%3BNodulin-like domain containing protein. (Os12t0484600-02)
Os12g0503000	1424.66	3798.02	1.41463	6.20189e-34	UPS2	Allantoin transporter%2C Ureide metabolism%2C Nitrogen molecular sensor (Os12t0503000-01)%3BSimilar to Ureide permease 4. (Os12t0503000-03)%3BSimilar to Ureide permease 4. (Os12t0503000-04)%3BSimilar to Allantoin permease. (Os12t0503000-05)	GO:0016021,GO:0016020,GO:0005886,GO:0005274,GO:0005524,GO:0015210,GO:0015505,GO:0015720,GO:0043100,GO:0015857	integral component of membrane|membrane|plasma membrane|allantoin:proton symporter activity|ATP binding|uracil transmembrane transporter activity|uracil:cation symporter activity|allantoin transport|pyrimidine nucleobase salvage|uracil transport
Os12g0506700	4.69951	20.94	2.15568	0.00114202		Carbamoyl phosphate synthetase%2C large subunit%2C ATP-binding domain containing protein. (Os12t0506700-01)
Os12g0514000	608.214	259.399	-1.22941	3.31405e-13	PLT5	Similar to Sorbitol transporter. (Os12t0514000-01)	GO:0005887,GO:0005886,GO:0005351,GO:0015591,GO:0015148,GO:0005354,GO:0005355,GO:0015168,GO:0015575,GO:0015145,GO:0005365,GO:0015576,GO:0008645,GO:0010311	integral component of plasma membrane|plasma membrane|carbohydrate:proton symporter activity|D-ribose transmembrane transporter activity|D-xylose transmembrane transporter activity|galactose transmembrane transporter activity|glucose transmembrane transporter activity|glycerol transmembrane transporter activity|mannitol transmembrane transporter activity|monosaccharide transmembrane transporter a…
Os12g0520200	2.84464	24.2515	3.09176	8.96774e-05	ZB8	Similar to phenylalanine ammonia-lyase. (Os12t0520200-01)	GO:0005737,GO:0045548,GO:0009800,GO:0006559	cytoplasm|phenylalanine ammonia-lyase activity|cinnamic acid biosynthetic process|L-phenylalanine catabolic process	dosa00360,dosa00940	Phenylalanine metabolism|Phenylpropanoid biosynthesis
Os12g0548401	6301.13	2222.3	-1.50356	7.83068e-11		Similar to Proteinase inhibitor. (Os12t0548401-01)	GO:0004867,GO:0009611	serine-type endopeptidase inhibitor activity|response to wounding
Os12g0548501	4876.99	2159.37	-1.17538	1.43566e-12		Similar to CI2C. (Os12t0548501-01)	GO:0004867,GO:0009611	serine-type endopeptidase inhibitor activity|response to wounding
Os12g0552400	61.2533	130.222	1.08811	1.75269e-06	PHOS34	Rossmann-like alpha/beta/alpha sandwich fold domain containing protein. (Os12t0552400-01)	GO:0009507,GO:0005524,GO:0002238	chloroplast|ATP binding|response to molecule of fungal origin
Os12g0555000	823.75	3436.19	2.06053	6.54227e-50		Similar to Probenazole-inducible protein PBZ1. (Os12t0555000-01)	GO:0006952,GO:0009607	defense response|response to biotic stimulus
Os12g0555200	429.062	1197.37	1.48061	3.90015e-16	BETV1D	Similar to Probenazole-inducible protein PBZ1. (Os12t0555200-01)	GO:0005737,GO:0006952,GO:0009607	cytoplasm|defense response|response to biotic stimulus
Os12g0555500	19.0435	43.7876	1.20122	0.00175722		Pathogen resistance protein PBZ1%2C 17 kDa RNase%2C Disease resistance (Os12t0555500-01)	GO:0006952,GO:0009607	defense response|response to biotic stimulus
Os12g0572800	5.47427	14.329	1.3882	0.0380665	RNP1	RNA-Recognition-Motif (RRM) protein%2C Regulation of the premeiotic G1/S-phase transition of germ cells (Os12t0572800-01)	GO:0005829,GO:0005634,GO:1990904,GO:0005681,GO:0003729,GO:0003723,GO:0006397,GO:0051028,GO:1901000,GO:2000070,GO:0008380,GO:0010228	cytosol|nucleus|ribonucleoprotein complex|spliceosomal complex|mRNA binding|RNA binding|mRNA processing|mRNA transport|regulation of response to salt stress|regulation of response to water deprivation|RNA splicing|vegetative to reproductive phase transition of meristem
Os12g0573600	23.5415	102.531	2.12278	1.63825e-12		Similar to predicted protein. (Os12t0573600-01)
Os12g0576700	469.135	1279.78	1.44782	2.75073e-36	PAP1	Similar to Diphosphonucleotide phosphatase 1 precursor. (Os12t0576700-01)	GO:0005576,GO:0003993,GO:0046872	extracellular region|acid phosphatase activity|metal ion binding
Os12g0589000	35.6159	89.8541	1.33506	9.17496e-07	BHLH85	Similar to Helix-loop-helix DNA-binding domain containing protein. (Os12t0589000-00)	GO:0005634,GO:0003677,GO:0001228,GO:0003700,GO:0046983,GO:0006355,GO:0009733,GO:0048766	nucleus|DNA binding|DNA-binding transcription activator activity, RNA polymerase II-specific|DNA-binding transcription factor activity|protein dimerization activity|regulation of transcription, DNA-templated|response to auxin|root hair initiation
Os12g0609500	28.9144	10.4849	-1.46347	0.0048372	SPCC663.09c	Glucose/ribitol dehydrogenase family protein. (Os12t0609500-01)	GO:0005829,GO:0005634,GO:0016491,GO:0110095	cytosol|nucleus|oxidoreductase activity|cellular detoxification of aldehyde
Os12g0610200	12.8428	28.6408	1.15711	0.00760411	PIL13	Basic helix-loop-helix transcription factor%2C Regulation of grain size (Os12t0610200-01)	GO:0005634,GO:0003677,GO:0046983,GO:0080006,GO:0090229,GO:0045893,GO:0006355	nucleus|DNA binding|protein dimerization activity|internode patterning|negative regulation of red or far-red light signaling pathway|positive regulation of transcription, DNA-templated|regulation of transcription, DNA-templated	dosa04075	Plant hormone signal transduction
Os12g0626400	47.267	110.682	1.22752	1.51753e-06	PSY2	Similar to Phytoene synthase 1%2C chloroplast precursor (EC 2.5.1.-) (Fruit ripening specific protein pTOM5). (Os12t0626400-01)%3BSimilar to Phytoene synthase 2 (Fragment). (Os12t0626400-02)	GO:0031969,GO:0010287,GO:0004310,GO:0016767,GO:0046905,GO:0051996,GO:0016117,GO:0006696	chloroplast membrane|plastoglobule|farnesyl-diphosphate farnesyltransferase activity|geranylgeranyl-diphosphate geranylgeranyltransferase activity|phytoene synthase activity|squalene synthase activity|carotenoid biosynthetic process|ergosterol biosynthetic process	dosa00906	Carotenoid biosynthesis
Os12g0630100	236.196	86.3631	-1.45149	0.000123532	Os12g0628600	Thaumatin protein%2C Tolerance to nitrogen deficiency (Os12t0630100-01)	GO:0005576	extracellular region
Os12g0635400	21.3605	68.5965	1.68319	2.70417e-07		VQ domain containing protein. (Os12t0635400-01)
Os12g0638300	64.3137	140.91	1.13158	5.47383e-07	NPF2.11	Similar to Peptide transporter. (Os12t0638300-01)	GO:0016021,GO:0005886,GO:0009506,GO:0090448,GO:1901349,GO:0090449,GO:0080167	integral component of membrane|plasma membrane|plasmodesma|glucosinolate:proton symporter activity|glucosinolate transport|phloem glucosinolate loading|response to karrikin
Os12g0638750	19.1426	8.84515	-1.11383	0.0444482	PMA3	Hypothetical protein. (Os12t0638750-00)	GO:0016021,GO:0005886,GO:0005524,GO:0046872,GO:0008553,GO:0120029	integral component of membrane|plasma membrane|ATP binding|metal ion binding|proton-exporting ATPase activity, phosphorylative mechanism|proton export across plasma membrane

## Sheet: ein2-ET vs ein2-Air
Supplemental Data. Li et al. (2024). Regulation of rice crown root development. Plant Cell.
Supplemental Dataset S1B. Differentially expressed genes in response to ethylene in ein2 roots
Gene ID	Base Mean (ein2-Air)	Base Mean (ein2-ET)	log2 Fold Change	p-value	Gene Symbol	Description	GO id	GO term	Pathway	Pathway description
Os01g0102900	8.23699	295.975	5.16721	0.0041031	LIR1	Light-regulated protein%2C Regulation of light-dependent attachment of LEAF-TYPE FERREDOXIN-NADP+ OXIDOREDUCTASE (LFNR) to the thylakoid membrane (Os01t0102900-01)	GO:0009941,GO:0009570,GO:0009535,GO:0098807,GO:0071482,GO:0007623	chloroplast envelope|chloroplast stroma|chloroplast thylakoid membrane|chloroplast thylakoid membrane protein complex|cellular response to light stimulus|circadian rhythm
Os01g0104200	114.187	54.3584	-1.07083	0.0125043	NAM-A1	No apical meristem (NAM) protein domain containing protein. (Os01t0104200-00)	GO:0005634,GO:0003677,GO:0006355	nucleus|DNA binding|regulation of transcription, DNA-templated
Os01g0110700	15.3733	3.84924	-1.99778	0.0211576	PPC4	Similar to Phosphoenolpyruvate carboxylase (EC 4.1.1.31). (Os01t0110700-01)%3BSimilar to Phosphoenolpyruvate carboxylase. (Os01t0110700-02)	GO:0005829,GO:0008964,GO:0015977,GO:0015979,GO:0006099	cytosol|phosphoenolpyruvate carboxylase activity|carbon fixation|photosynthesis|tricarboxylic acid cycle	dosa00620,dosa00710	Pyruvate metabolism|Carbon fixation in photosynthetic organisms
Os01g0112800	32.2143	15.3772	-1.06691	0.0388602	RGA1	Disease resistance protein domain containing protein. (Os01t0112800-00)	GO:0043531,GO:0005524,GO:0006952	ADP binding|ATP binding|defense response
Os01g0117900	20.5093	57.2435	1.48084	0.0147657	At3g18200	Similar to nodulin-like protein. (Os01t0117900-01)%3BSimilar to Nodulin-like protein 5NG4. (Os01t0117900-02)%3BSimilar to nodulin-like protein. (Os01t0117900-03)	GO:0016021,GO:0005886,GO:0022857	integral component of membrane|plasma membrane|transmembrane transporter activity
Os01g0124650	1153.99	466.254	-1.30745	0.000253941	RBBI3.3	Hypothetical conserved gene. (Os01t0124650-02)	GO:0005576,GO:0004867	extracellular region|serine-type endopeptidase inhibitor activity
Os01g0124700	36.2393	9.83723	-1.88123	0.000377879	RBBI3.3	Hypothetical protein. (Os01t0124700-01)	GO:0005576,GO:0004867	extracellular region|serine-type endopeptidase inhibitor activity
Os01g0126100	1497.33	667.279	-1.16604	0.000714193	LPR1	Multicopper oxidase (Os01t0126100-01)	GO:0005789,GO:0005507,GO:0016722	endoplasmic reticulum membrane|copper ion binding|oxidoreductase activity, oxidizing metal ions
Os01g0126900	1800.68	655.202	-1.45853	5.77703e-07	LPR4	Multicopper oxidase (Os01t0126900-01)	GO:0005789,GO:0005507,GO:0016722	endoplasmic reticulum membrane|copper ion binding|oxidoreductase activity, oxidizing metal ions
Os01g0127200	610.437	302.828	-1.01134	0.00802459	LPR5	Multicopper oxidase%2C Maintenance of Pi homeostasis (Os01t0127200-01)	GO:0005789,GO:0005507,GO:0016722	endoplasmic reticulum membrane|copper ion binding|oxidoreductase activity, oxidizing metal ions
Os01g0133700	11.3443	2.77999	-2.02882	0.0351597	BC10	Glycosyl transferase%2C family 14 domain containing protein. (Os01t0133700-00)
Os01g0136450	44.8492	19.516	-1.20042	0.00839904		Conserved hypothetical protein. (Os01t0136450-00)
Os01g0138800	263.933	59.3372	-2.15316	7.37349e-06	GAT1_2.1	Peptidase C26 domain containing protein. (Os01t0138800-01)	GO:0016787,GO:0016740,GO:0006541,GO:2000032	hydrolase activity|transferase activity|glutamine metabolic process|regulation of secondary shoot formation
Os01g0142100	12.5182	39.2304	1.64794	0.0204361	EGY2	Peptidase M50 family protein. (Os01t0142100-01)%3BSimilar to Metalloendopeptidase. (Os01t0142100-02)	GO:0031969,GO:0016021,GO:0008237	chloroplast membrane|integral component of membrane|metallopeptidase activity
Os01g0142600	53.3332	22.3668	-1.25367	0.00248372		Conserved hypothetical protein. (Os01t0142600-01)
Os01g0153200	11.1872	27.0507	1.27382	0.0274479	RPS15A	Hypothetical conserved gene. (Os01t0153200-00)	GO:0005840,GO:0003735,GO:0006412	ribosome|structural constituent of ribosome|translation	dosa03010	Ribosome
Os01g0153800	31.3348	14.5066	-1.11105	0.0294688	CXE15	Similar to gibberellin receptor GID1L2. (Os01t0153800-00)	GO:0052689	carboxylic ester hydrolase activity
Os01g0164075	2287.58	1079.25	-1.08379	0.00322818		Pollen Ole e 1 allergen/extensin domain containing protein. (Os01t0164075-00)
Os01g0164300	860.023	386.719	-1.15309	0.00180953	AGP31	Pollen Ole e 1 allergen/extensin domain containing protein. (Os01t0164300-00)	GO:0005576,GO:0009505,GO:0005886,GO:0009506,GO:0009753	extracellular region|plant-type cell wall|plasma membrane|plasmodesma|response to jasmonic acid
Os01g0175850	13.7355	2.85544	-2.26613	0.00880852	UGT73C5	UDP-glucuronosyl/UDP-glucosyltransferase domain containing protein. (Os01t0175850-00)	GO:0016021,GO:0043231,GO:0050502,GO:0046527,GO:0080043,GO:0080046,GO:0080044,GO:0050403,GO:0008194,GO:0016131,GO:0098754	integral component of membrane|intracellular membrane-bounded organelle|cis-zeatin O-beta-D-glucosyltransferase activity|glucosyltransferase activity|quercetin 3-O-glucosyltransferase activity|quercetin 4'-O-glucosyltransferase activity|quercetin 7-O-glucosyltransferase activity|trans-zeatin O-beta-D-glucosyltransferase activity|UDP-glycosyltransferase activity|brassinosteroid metabolic process|d…	dosa00908	Zeatin biosynthesis
Os01g0179750	19.0295	6.47832	-1.55455	0.0227326	YPTM2	Non-protein coding transcript. (Os01t0179750-00)	GO:0005789,GO:0000139,GO:0005886,GO:0005525,GO:0003924,GO:0006888,GO:0006886,GO:0032482	endoplasmic reticulum membrane|Golgi membrane|plasma membrane|GTP binding|GTPase activity|ER to Golgi vesicle-mediated transport|intracellular protein transport|Rab protein signal transduction
Os01g0196300	313.861	155.561	-1.01265	0.000947532	BHLH41	Basic helix-loop-helix (bHLH) transcription factor%2C Diterpenoid phytoalexin factor%2C Biosynthesis of diterpenoid phytoalexins%2C Stress response (Os01t0196300-01)	GO:0005634,GO:0003677,GO:0003700,GO:0046983,GO:0006355,GO:0010200	nucleus|DNA binding|DNA-binding transcription factor activity|protein dimerization activity|regulation of transcription, DNA-templated|response to chitin
Os01g0198900	175.59	46.4968	-1.917	0.000990518		Polyketide cyclase/dehydrase domain containing protein. (Os01t0198900-01)%3BPolyketide cyclase/dehydrase domain containing protein. (Os01t0198900-02)
Os01g0200600	21.2367	5.09739	-2.05873	0.00436814	TINY	Similar to Avr9/Cf-9 rapidly elicited protein 111A. (Os01t0200600-01)	GO:0005634,GO:0003677,GO:0003700	nucleus|DNA binding|DNA-binding transcription factor activity
Os01g0200700	77.8916	718.135	3.20472	0.0279311	MT3A	Metallothionein-like protein%2C Tolerance to salinity and heavy metal stresses%2C Abiotic stress response (Os01t0200700-01)	GO:0005623,GO:0046872,GO:0006878	cell|metal ion binding|cellular copper ion homeostasis
Os01g0201100	257.889	120.538	-1.09726	0.00183919	GLCAT14A	Similar to xylosyltransferase oxt. (Os01t0201100-01)	GO:0005794,GO:0000139,GO:0016021,GO:0008375,GO:0015020,GO:0009826	Golgi apparatus|Golgi membrane|integral component of membrane|acetylglucosaminyltransferase activity|glucuronosyltransferase activity|unidimensional cell growth
Os01g0211200	168.785	76.8056	-1.1359	0.00294266	CYP710A1	Cytochrome P450 family protein. (Os01t0211200-00)	GO:0016021,GO:0000249,GO:0020037,GO:0005506,GO:0004497,GO:0055114,GO:0016126,GO:0016125	integral component of membrane|C-22 sterol desaturase activity|heme binding|iron ion binding|monooxygenase activity|oxidation-reduction process|sterol biosynthetic process|sterol metabolic process	dosa00100	Steroid biosynthesis
Os01g0216400	330.591	159.592	-1.05066	0.0134185	At5g45910	Lipase%2C GDSL domain containing protein. (Os01t0216400-00)	GO:0005576,GO:0016788,GO:0016042	extracellular region|hydrolase activity, acting on ester bonds|lipid catabolic process
Os01g0218100	1112.86	484.234	-1.2005	0.00175865	BHLH30	Helix-loop-helix DNA-binding domain containing protein. (Os01t0218100-01)	GO:0005634,GO:0003677,GO:0003700,GO:0046983,GO:0006355	nucleus|DNA binding|DNA-binding transcription factor activity|protein dimerization activity|regulation of transcription, DNA-templated
Os01g0220100	1700.17	819.922	-1.05212	1.41321e-05	GLU5	Similar to Cellulase. (Os01t0220100-01)	GO:0005576,GO:0030246,GO:0008810,GO:0071555,GO:0030245	extracellular region|carbohydrate binding|cellulase activity|cell wall organization|cellulose catabolic process	dosa00500	Starch and sucrose metabolism
Os01g0221700	1.69367	11.7518	2.79466	0.00961203	Os01g0221700	Similar to GDT1-like protein 1%2C chloroplastic. (Os01t0221700-00)	GO:0031969,GO:0016021	chloroplast membrane|integral component of membrane
Os01g0229800	2718.39	1331.72	-1.02946	0.00690185	BSPA	Similar to Vegetative storage protein PNI288. (Os01t0229800-00)	GO:0003824,GO:0045735,GO:0009116	catalytic activity|nutrient reservoir activity|nucleoside metabolic process
Os01g0237000	44.1598	10.7278	-2.04138	4.66441e-05	OsI_01075	Uncharacterised protein family UPF0497%2C trans-membrane plant subgroup domain containing protein. (Os01t0237000-01)	GO:0016021,GO:0005886	integral component of membrane|plasma membrane
Os01g0237100	6.13923	30.762	2.32502	0.0359081	At5g22620	Phosphoglycerate mutase domain containing protein. (Os01t0237100-01)	GO:0009507,GO:0009570,GO:0005737,GO:0047538	chloroplast|chloroplast stroma|cytoplasm|2-carboxy-D-arabinitol-1-phosphatase activity
Os01g0247500	50.9554	13.178	-1.9511	2.5792e-05	At1g78530	Protein kinase%2C core domain containing protein. (Os01t0247500-01)
Os01g0248900	345.808	164.148	-1.07498	0.00670992	EXPA8	Alpha-expansin%2C Mediation of the cell extension and growth%2C Root system architecture (Os01t0248900-01)
Os01g0273850	24.1065	9.74401	-1.30683	0.0233931	YUC10	Hypothetical gene. (Os01t0273850-00)	GO:0050660,GO:0103075,GO:0004499,GO:0050661,GO:0009851	flavin adenine dinucleotide binding|indole-3-pyruvate monooxygenase activity|N,N-dimethylaniline monooxygenase activity|NADP binding|auxin biosynthetic process
Os01g0279100	84.0976	336.943	2.00237	0.00733858	CRD1	Subunit of magnesium-protoporphyrin IX monomethyl ester cyclase (EC:1.14.13.81)%2C Core component of FLU-YGL8-LCAA-POR complex%2C Chlorophyll biosynthesis%2C Chloroplast development (Os01t0279100-01)%3BSimilar to Magnesium-protoporphyrin ix monomethyl ester cyclase (Fragment). (Os01t0279100-02)	GO:0031969,GO:0048529,GO:0046872,GO:0015995,GO:0015979	chloroplast membrane|magnesium-protoporphyrin IX monomethyl ester (oxidative) cyclase activity|metal ion binding|chlorophyll biosynthetic process|photosynthesis	dosa00860	Porphyrin and chlorophyll metabolism
Os01g0279700	21.7689	100.152	2.20184	0.0237023	PHT4	Major facilitator superfamily protein. (Os01t0279700-01)%3BMajor facilitator superfamily protein. (Os01t0279700-02)%3BNon-protein coding transcript. (Os01t0279700-03)	GO:0031969,GO:0009535,GO:0016021,GO:0009536,GO:0005315,GO:0006811,GO:0009416,GO:0009624	chloroplast membrane|chloroplast thylakoid membrane|integral component of membrane|plastid|inorganic phosphate transmembrane transporter activity|ion transport|response to light stimulus|response to nematode
Os01g0294500	999.322	376.284	-1.40913	0.000124758	PER2	Similar to Class III peroxidase 9. (Os01t0294500-00)	GO:0005576,GO:0009505,GO:0009506,GO:0020037,GO:0046872,GO:0004601,GO:0032922,GO:0097167,GO:0042744,GO:0042752,GO:0006979	extracellular region|plant-type cell wall|plasmodesma|heme binding|metal ion binding|peroxidase activity|circadian regulation of gene expression|circadian regulation of translation|hydrogen peroxide catabolic process|regulation of circadian rhythm|response to oxidative stress
Os01g0308300	51.0991	23.9747	-1.09179	0.0375914	RPPL1	NB-ARC domain containing protein. (Os01t0308300-00)
Os01g0320400	112.437	52.9577	-1.08621	0.0202396		Conserved hypothetical protein. (Os01t0320400-01)
Os01g0327100	219.07	91.9806	-1.25199	0.00213848	PER1	Haem peroxidase family protein. (Os01t0327100-01)%3BSimilar to Peroxidase 8. (Os01t0327100-02)	GO:0005576,GO:0009505,GO:0009506,GO:0005773,GO:0020037,GO:0046872,GO:0004601,GO:0042744,GO:0006979	extracellular region|plant-type cell wall|plasmodesma|vacuole|heme binding|metal ion binding|peroxidase activity|hydrogen peroxide catabolic process|response to oxidative stress	dosa00940	Phenylpropanoid biosynthesis
Os01g0370000	3747.49	1721.63	-1.12215	0.00489415	OPR9	NADH:flavin oxidoreductase/NADH oxidase%2C N-terminal domain containing protein. (Os01t0370000-01)	GO:0010181,GO:0016491,GO:0031408	FMN binding|oxidoreductase activity|oxylipin biosynthetic process	dosa00592	alpha-Linolenic acid metabolism
Os01g0383100	42.7215	20.8773	-1.03303	0.020605	EXO70H1	Hypothetical conserved gene. (Os01t0383100-01)	GO:0005829,GO:0012505,GO:0000145,GO:0016020,GO:0005634,GO:0045335,GO:0031982,GO:0006952,GO:0006887,GO:1900426,GO:0009617,GO:0009620,GO:0002237	cytosol|endomembrane system|exocyst|membrane|nucleus|phagocytic vesicle|vesicle|defense response|exocytosis|positive regulation of defense response to bacterium|response to bacterium|response to fungus|response to molecule of bacterial origin
Os01g0550800	10255.1	4908.87	-1.06287	0.0199751		Protein of unknown function DUF239%2C plant domain containing protein. (Os01t0550800-01)
Os01g0550850	57.1761	15.8807	-1.84814	0.035714		Non-protein coding transcript. (Os01t0550850-00)
Os01g0558700	74.5047	36.8155	-1.01702	0.0350868		Conserved hypothetical protein. (Os01t0558700-01)
Os01g0565800	98.6535	43.0092	-1.19773	0.000407063	At5g01610	Protein of unknown function DUF538 family protein. (Os01t0565800-00)
Os01g0571166	308.521	126.745	-1.28344	0.000489481		Similar to gibberellin responsive1. (Os01t0571166-00)
Os01g0580400	54.6477	26.0926	-1.06652	0.0277227	NFYC6	Histone-fold domain containing protein. (Os01t0580400-01)	GO:0005737,GO:0005634,GO:0003677,GO:0046982,GO:0048579	cytoplasm|nucleus|DNA binding|protein heterodimerization activity|negative regulation of long-day photoperiodism, flowering
Os01g0581300	5.11002	31.4893	2.62346	0.0461138	CRTL-E-1	Lycopene epsilon-cyclase (Os01t0581300-01)	GO:0031969,GO:0016021,GO:0016853,GO:0016705,GO:0016117,GO:0006744	chloroplast membrane|integral component of membrane|isomerase activity|oxidoreductase activity, acting on paired donors, with incorporation or reduction of molecular oxygen|carotenoid biosynthetic process|ubiquinone biosynthetic process	dosa00906	Carotenoid biosynthesis
Os01g0591300	6879.48	3249.77	-1.08196	0.00914531	ALDH2C4	Similar to Cytosolic aldehyde dehydrogenase RF2D. (Os01t0591300-01)%3BSimilar to aldehyde dehydrogenase5. (Os01t0591300-02)	GO:0005829,GO:0004029,GO:0050269,GO:0043878,GO:0009699	cytosol|aldehyde dehydrogenase (NAD) activity|coniferyl-aldehyde dehydrogenase activity|glyceraldehyde-3-phosphate dehydrogenase (NAD+) (non-phosphorylating) activity|phenylpropanoid biosynthetic process	dosa00940	Phenylpropanoid biosynthesis
Os01g0594800	87.4012	198.647	1.18448	0.0026066	SPAC1F5.03c	Similar to D-amino acid oxidase. (Os01t0594800-00)	GO:0005737,GO:0005829,GO:0016021,GO:0005770,GO:0016491,GO:0042147	cytoplasm|cytosol|integral component of membrane|late endosome|oxidoreductase activity|retrograde transport, endosome to Golgi
Os01g0597600	156.695	43.6408	-1.84421	0.0185391	AVT1I	Amino acid transporter%2C transmembrane domain containing protein. (Os01t0597600-01)	GO:0016021,GO:0005886,GO:0005774,GO:0015171,GO:0003333	integral component of membrane|plasma membrane|vacuolar membrane|amino acid transmembrane transporter activity|amino acid transmembrane transport
Os01g0615100	24.2738	10.5567	-1.20124	0.0388278		Chymotrypsin protease inhibitor%2C Salt and osmotic stress tolerance (Os01t0615100-01)	GO:0004867,GO:0009611	serine-type endopeptidase inhibitor activity|response to wounding
Os01g0615400	33.754	10.6097	-1.66968	0.00186959	AT9	Hypothetical protein. (Os01t0615400-00)	GO:0016747	transferase activity, transferring acyl groups other than amino-acyl groups
Os01g0620800	4307.6	2062.08	-1.06278	0.00542129	AS	UDP-glucuronosyl/UDP-glucosyltransferase family protein. (Os01t0620800-01)	GO:0050505	hydroquinone glucosyltransferase activity
Os01g0626400	26.5359	9.10996	-1.54243	0.00875659	WRKY23	WRKY transcription factor%2C Control of flowering time and plant height (Os01t0626400-01)%3BWRKY transcription factor%2C Splicing variant (Os01t0626400-02)	GO:0005634,GO:0003700,GO:0043565,GO:0009733,GO:0009624	nucleus|DNA-binding transcription factor activity|sequence-specific DNA binding|response to auxin|response to nematode
Os01g0665750	14.8237	3.68336	-2.00881	0.0143108		Similar to WRKY transcription factor 16. (Os01t0665750-01)
Os01g0666000	92.811	35.5823	-1.38314	0.00125438	LPP2	Similar to Lipid phosphate phosphatase 2 (EC 3.1.3.-) (AtLPP2) (Phosphatidic acid phosphatase 2) (AtPAP2) (Prenyl diphosphate phosphatase). (Os01t0666000-01)	GO:0005887,GO:0005886,GO:0003993,GO:0008195	integral component of plasma membrane|plasma membrane|acid phosphatase activity|phosphatidate phosphatase activity	dosa00561,dosa00564	Glycerolipid metabolism|Glycerophospholipid metabolism
Os01g0676200	9.69091	28.1528	1.53857	0.0168792		Conserved hypothetical protein. (Os01t0676200-01)%3BConserved hypothetical protein. (Os01t0676200-02)
Os01g0692100	11.2161	33.0494	1.55905	0.0229792	GSTU6	Glutathione S-transferase%2C C-terminal-like domain containing protein. (Os01t0692100-01)	GO:0005737,GO:0004364,GO:0006749	cytoplasm|glutathione transferase activity|glutathione metabolic process	dosa00480	Glutathione metabolism
Os01g0696600	225.732	79.9309	-1.49779	1.53209e-05	ABCB9	Similar to MDR-like ABC transporter. (Os01t0696600-01)	GO:0016021,GO:0005524,GO:0042626	integral component of membrane|ATP binding|ATPase activity, coupled to transmembrane movement of substances
Os01g0696701	14.3762	4.03812	-1.83193	0.0289859	ABCB5	Hypothetical protein. (Os01t0696701-00)	GO:0016021,GO:0005524,GO:0042626,GO:0010329,GO:0010540	integral component of membrane|ATP binding|ATPase activity, coupled to transmembrane movement of substances|auxin efflux transmembrane transporter activity|basipetal auxin transport
Os01g0700200	12.4924	27.9715	1.16291	0.0414062	PRAF1	Similar to Chromosome condensation regulator protein (Fragment). (Os01t0700200-01)	GO:0046872,GO:0070300,GO:0035091,GO:0017112	metal ion binding|phosphatidic acid binding|phosphatidylinositol binding|Rab guanyl-nucleotide exchange factor activity
Os01g0702000	61.1009	158.075	1.37134	0.0256135	BBD1	Protein of unknown function DUF151 domain containing protein. (Os01t0702000-01)	GO:0005634,GO:0004518	nucleus|nuclease activity
Os01g0702300	2674.08	1325.11	-1.01293	1.15576e-05	SBT5.4	Peptidase S8/S53%2C subtilisin/kexin/sedolisin domain containing protein. (Os01t0702300-00)	GO:0005783,GO:0005886,GO:0004252,GO:0010074,GO:0040008	endoplasmic reticulum|plasma membrane|serine-type endopeptidase activity|maintenance of meristem identity|regulation of growth
Os01g0705100	54.1846	15.025	-1.85052	3.51301e-05	Os01g0705100	Similar to Germin-like protein. (Os01t0705100-00)	GO:0048046,GO:0005618,GO:0030145,GO:0045735	apoplast|cell wall|manganese ion binding|nutrient reservoir activity
Os01g0713900	472.361	220.569	-1.09866	1.01576e-05	XI-K	Similar to Myosin. (Os01t0713900-01)	GO:0016459,GO:0009506,GO:0035619,GO:0030133,GO:0003779,GO:0005524,GO:0005516,GO:0003774,GO:0007015,GO:0030048,GO:0051645,GO:0048467,GO:0090436,GO:0051646,GO:0060151,GO:0048768,GO:0048767,GO:0010091,GO:0010090	myosin complex|plasmodesma|root hair tip|transport vesicle|actin binding|ATP binding|calmodulin binding|motor activity|actin filament organization|actin filament-based movement|Golgi localization|gynoecium development|leaf pavement cell development|mitochondrion localization|peroxisome localization|root hair cell tip growth|root hair elongation|trichome branching|trichome morphogenesis
Os01g0719800	11.9695	3.43181	-1.80233	0.0393405	At4g10955	Hypothetical protein. (Os01t0719800-01)	GO:0016787,GO:0016042	hydrolase activity|lipid catabolic process
Os01g0720500	39.7826	698.362	4.13377	0.00859488	CAB2R	Similar to Type I chlorophyll a/b-binding protein b (Fragment). (Os01t0720500-01)%3BNon-protein coding transcript. (Os01t0720500-02)	GO:0009941,GO:0009535,GO:0016021,GO:0009522,GO:0009523,GO:0010287,GO:0016168,GO:0046872,GO:0015979,GO:0009768,GO:0018298,GO:0009416	chloroplast envelope|chloroplast thylakoid membrane|integral component of membrane|photosystem I|photosystem II|plastoglobule|chlorophyll binding|metal ion binding|photosynthesis|photosynthesis, light harvesting in photosystem I|protein-chromophore linkage|response to light stimulus	dosa00196	Photosynthesis - antenna proteins
Os01g0720700	27.5465	10.8912	-1.33871	0.0165367		Similar to satase isoform I. (Os01t0720700-00)
Os01g0727500	31.2231	15.0702	-1.05092	0.038053	At1g17350	A member of S40 gene family%2C Leaf senescence (Os01t0727500-02)	GO:0005747,GO:0005739,GO:0051082,GO:0006120,GO:0032981	mitochondrial respiratory chain complex I|mitochondrion|unfolded protein binding|mitochondrial electron transport, NADH to ubiquinone|mitochondrial respiratory chain complex I assembly
Os01g0727700	32.7123	14.3183	-1.19197	0.0168865		Hypothetical conserved gene. (Os01t0727700-00)
Os01g0730200	30.6373	11.9205	-1.36185	0.0101303	At5g56370	F-box domain%2C cyclin-like domain containing protein. (Os01t0730200-01)
Os01g0731100	546.236	244.711	-1.15844	9.83489e-05		Similar to Pathogen-related protein. (Os01t0731100-01)	GO:0006952,GO:0009607	defense response|response to biotic stimulus
Os01g0743100	161.561	78.5461	-1.04047	0.000375771		IQ motif%2C EF-hand binding site domain containing protein. (Os01t0743100-00)
Os01g0764050	636.491	281.225	-1.17841	0.0365102	GSTF2	Hypothetical gene. (Os01t0764050-00)	GO:0005737,GO:0004364,GO:0006749	cytoplasm|glutathione transferase activity|glutathione metabolic process
Os01g0764800	1271	595.418	-1.09399	0.00417944	GH3.2	Indole-3-acetic acid (IAA)-amido synthetase%2C Disease resistance%2C Abiotic stress tolerance (Os01t0764800-01)	GO:0016874,GO:0009733,GO:0009416	ligase activity|response to auxin|response to light stimulus	dosa04075	Plant hormone signal transduction
Os01g0768333	13.4461	4.15629	-1.69383	0.0397348	SAUR40	Auxin responsive SAUR protein family protein. (Os01t0768333-00)	GO:0005737,GO:0009734,GO:0007275,GO:0040008	cytoplasm|auxin-activated signaling pathway|multicellular organism development|regulation of growth
Os01g0782300	5.69496	20.9623	1.88004	0.0458371		Conserved hypothetical protein. (Os01t0782300-01)
Os01g0794800	50.2856	21.7405	-1.20976	0.0202429	SBT3.8	Similar to Subtilase. (Os01t0794800-01)%3BSimilar to Subtilase. (Os01t0794800-02)	GO:0005576,GO:0004252	extracellular region|serine-type endopeptidase activity
Os01g0795600	26.7932	9.40203	-1.51082	0.0076654		Conserved hypothetical protein. (Os01t0795600-01)
Os01g0795700	192.466	88.041	-1.12835	0.0273211		Non-protein coding transcript. (Os01t0795700-01)
Os01g0803900	91.0289	26.3642	-1.78775	0.048857	CYP94B1	Cytochrome P450 family protein. (Os01t0803900-01)	GO:0016021,GO:0020037,GO:0005506,GO:0052694,GO:0016705,GO:0009694,GO:0009611	integral component of membrane|heme binding|iron ion binding|jasmonoyl-isoleucine-12-hydroxylase activity|oxidoreductase activity, acting on paired donors, with incorporation or reduction of molecular oxygen|jasmonic acid metabolic process|response to wounding
Os01g0805300	9.78291	41.5153	2.08531	0.00179253	PPD6	Mog1/PsbP%2C alpha/beta/alpha sandwich domain containing protein. (Os01t0805300-01)%3BMog1/PsbP%2C alpha/beta/alpha sandwich domain containing protein. (Os01t0805300-02)	GO:0009507,GO:0009570,GO:0009534,GO:0009543,GO:0019898,GO:0009654,GO:0009579,GO:0031977,GO:0005509,GO:0015979	chloroplast|chloroplast stroma|chloroplast thylakoid|chloroplast thylakoid lumen|extrinsic component of membrane|photosystem II oxygen evolving complex|thylakoid|thylakoid lumen|calcium ion binding|photosynthesis
Os01g0806400	45.0519	17.6741	-1.34995	0.00314126	MIZ1	Protein of unknown function DUF617%2C plant domain containing protein. (Os01t0806400-01)	GO:0032541,GO:0005737,GO:0005783,GO:0005789,GO:0016020,GO:0009658,GO:0010274	cortical endoplasmic reticulum|cytoplasm|endoplasmic reticulum|endoplasmic reticulum membrane|membrane|chloroplast organization|hydrotropism
Os01g0810500	21.154	6.59429	-1.68164	0.0126689	SIRK	Hypothetical conserved gene. (Os01t0810500-00)
Os01g0819200	24.5725	9.48247	-1.37371	0.0214495	SYT2	Similar to calcium lipid binding protein-like. (Os01t0819200-00)	GO:0005783,GO:0005794,GO:0000139,GO:0016021,GO:0008289,GO:0046872,GO:0006869,GO:0009306	endoplasmic reticulum|Golgi apparatus|Golgi membrane|integral component of membrane|lipid binding|metal ion binding|lipid transport|protein secretion
Os01g0838600	32.8476	14.731	-1.15693	0.0241114	ZAT5	Zinc finger%2C C2H2-like domain containing protein. (Os01t0838600-00)	GO:0005634,GO:0003700,GO:0046872,GO:0043565,GO:0006355	nucleus|DNA-binding transcription factor activity|metal ion binding|sequence-specific DNA binding|regulation of transcription, DNA-templated
Os01g0850800	143.662	63.7139	-1.17299	0.0270867	LAC8	Laccase-8. (Os01t0850800-00)	GO:0048046,GO:0005507,GO:0052716,GO:0016722,GO:0046274	apoplast|copper ion binding|hydroquinone:oxygen oxidoreductase activity|oxidoreductase activity, oxidizing metal ions|lignin catabolic process
Os01g0871700	99.253	47.9151	-1.05063	0.00199811	NPF5.10	Oligopeptide transporter domain containing protein. (Os01t0871700-00)	GO:0016021,GO:0035673,GO:1904680,GO:0015333	integral component of membrane|oligopeptide transmembrane transporter activity|peptide transmembrane transporter activity|peptide:proton symporter activity
Os01g0872000	22.2256	8.48647	-1.38899	0.0287518	NPF5.10	TGF-beta receptor%2C type I/II extracellular region family protein. (Os01t0872000-01)	GO:0016021,GO:0035673,GO:1904680,GO:0015333	integral component of membrane|oligopeptide transmembrane transporter activity|peptide transmembrane transporter activity|peptide:proton symporter activity
Os01g0885700	18.7174	6.58152	-1.50789	0.0362963	PK1	Protein kinase-like domain containing protein. (Os01t0885700-01)	GO:0016021,GO:0005886,GO:0005524,GO:0004674,GO:0006468,GO:0048544	integral component of membrane|plasma membrane|ATP binding|protein serine/threonine kinase activity|protein phosphorylation|recognition of pollen
Os01g0888800	14.278	60.5979	2.08547	5.73359e-06		Conserved hypothetical protein. (Os01t0888800-01)
[truncated: 687 more rows]
