# Supplementary material for: The OsEIL1–OsWOX11 transcription factor module controls rice crown root development in response to soil compaction
Source: Plant Cell. 2024 Mar 15;36(6):2393–409. doi: 10.1093/plcell/koae083 (PMC11132869; doi:10.1093/plcell/koae083)
Supplement: koae083_Supplementary_Data [file koae083_supplementary_data.zip › tpc.24.00004Supplemental Dataset 2.xlsx]

## Sheet: DS2
Supplemental Data. Li et al. (2024). Regulation of rice crown root development. Plant Cell.
Supplemental Dataset S2. OsEIN2-dependent ethylene-regulated genes
Gene ID	Base Mean (ein2-Air)	Base Mean (ein2-ET)	log2 Fold Change	p-value	Base Mean (Nip-Air)	Base Mean (Nip-ET)	log2 Fold Change	p-value	Gene Symbol	Description	GO id	GO term	Pathway	Pathway description
Os01g0106400	1306.08	1579.24	0.273985	0.537147	1880.43	9925.77	2.40012	3.48457e-125	IRL	Isoflavone reductase-like protein%2C Homeostasis of reactive oxygen species (ROS) (Os01t0106400-01)	GO:0005737,GO:0070402,GO:0016491,GO:0010438	cytoplasm|NADPH binding|oxidoreductase activity|cellular response to sulfur starvation
Os01g0111300	173.737	245.882	0.501062	0.0547804	221.939	448.938	1.01636	4.2116e-13		Conserved hypothetical protein. (Os01t0111300-01)
Os01g0111700	9.58238	17.0855	0.834319	0.31647	6.24503	26.7183	2.09705	0.000156455		Conserved hypothetical protein. (Os01t0111700-01)
Os01g0113500	3.23549	5.26071	0.701273	0.595302	9.7573	26.2374	1.42707	0.00675119	LRK10	Similar to Receptor-like kinase. (Os01t0113500-01)	GO:0016021,GO:0005886,GO:0005524,GO:0004674	integral component of membrane|plasma membrane|ATP binding|protein serine/threonine kinase activity
Os01g0124100	288.063	246.309	-0.225918	0.595261	113.533	752.269	2.72813	1.69343e-14	RBBI3.3	Proteinase inhibitor I12%2C Bowman-Birk family protein. (Os01t0124100-01)	GO:0005576,GO:0004867	extracellular region|serine-type endopeptidase inhibitor activity
Os01g0126100	1497.33	667.279	-1.16604	0.000714193	1558.53	310.373	-2.32811	3.54636e-27	LPR1	Multicopper oxidase (Os01t0126100-01)	GO:0005789,GO:0005507,GO:0016722	endoplasmic reticulum membrane|copper ion binding|oxidoreductase activity, oxidizing metal ions
Os01g0127000	249.752	234.119	-0.093251	0.766232	220.253	1008.14	2.19446	7.55166e-25	LPR3	Multicopper oxidase%2C Maintenance of Pi homeostasis (Os01t0127000-01)	GO:0005789,GO:0005507,GO:0016722	endoplasmic reticulum membrane|copper ion binding|oxidoreductase activity, oxidizing metal ions
Os01g0129600	11.9633	24.0547	1.0077	0.0993402	34.1672	163.213	2.25607	1.44838e-19	LBD41	Similar to LBD40 (LOB DOMAIN-CONTAINING PROTEIN 40). (Os01t0129600-00)	GO:0006355	regulation of transcription, DNA-templated
Os01g0132000	22588.6	13056.8	-0.790796	0.00724778	10993	4427.04	-1.31217	1.00364e-06	WIP1	Similar to Wound-induced protease inhibitor (WIP1). (Os01t0132000-01)	GO:0005576,GO:0004867	extracellular region|serine-type endopeptidase inhibitor activity
Os01g0137066	11.1635	14.3432	0.361575	0.582556	6.06142	17.2604	1.50974	0.0283249	LRK10L-1.2	Non-protein coding transcript. (Os01t0137066-00)
Os01g0138800	263.933	59.3372	-2.15316	7.37349e-06	58.1098	28.5534	-1.02512	0.00106072	GAT1_2.1	Peptidase C26 domain containing protein. (Os01t0138800-01)	GO:0016787,GO:0016740,GO:0006541,GO:2000032	hydrolase activity|transferase activity|glutamine metabolic process|regulation of secondary shoot formation
Os01g0141000	163.789	172.21	0.0723349	0.924083	98.8594	428.667	2.11641	5.00573e-26	Os01g0141000	AP2/ERF and B3 domain-containing protein%2C RAV family protein%2C Salt stress response%2C Repression of photoperiodic flowering (Os01t0141000-01)	GO:0005634,GO:0003677,GO:0003700	nucleus|DNA binding|DNA-binding transcription factor activity
Os01g0152800	8.61522	4.15629	-1.05159	0.250254	21.3154	57.9492	1.44289	0.000150224	At3g47110	Protein kinase%2C core domain containing protein. (Os01t0152800-01)	GO:0016021,GO:0005886,GO:0005524,GO:0004674	integral component of membrane|plasma membrane|ATP binding|protein serine/threonine kinase activity
Os01g0167400	64.0109	60.7168	-0.0762221	0.782293	77.4528	249.576	1.68809	1.60478e-19	RIP30A	Similar to Protein synthesis inhibitor II (EC 3.2.2.22) (Ribosome-inactivating protein II) (rRNA N-glycosidase). (Os01t0167400-01)	GO:0005737,GO:0030598,GO:0090729,GO:0050832,GO:0031640,GO:0017148	cytoplasm|rRNA N-glycosylase activity|toxin activity|defense response to fungus|killing of cells of other organism|negative regulation of translation
Os01g0168100	2951.81	1657.53	-0.832564	0.000923038	2247.06	1074.1	-1.0649	2.41138e-23	NET4A	KIP1-like domain containing protein. (Os01t0168100-01)%3BSimilar to CENP-E like kinetochore protein. (Os01t0168100-02)	GO:0005774,GO:0051015	vacuolar membrane|actin filament binding
Os01g0186000	34.9713	40.3351	0.205862	0.745923	23.9903	148.09	2.62595	2.8773e-11	WRKY50	Similar to WRKY transcription factor 10. (Os01t0186000-01)	GO:0005634,GO:0003700,GO:0043565,GO:0050832,GO:0009867	nucleus|DNA-binding transcription factor activity|sequence-specific DNA binding|defense response to fungus|jasmonic acid mediated signaling pathway
Os01g0186900	416.397	341.353	-0.286695	0.680557	423.033	116.597	-1.85924	2.8448e-12	ALP1	Similar to cDNA clone:001-117-G12%2C full insert sequence. (Os01t0186900-01)%3BSimilar to transposon protein CACTA%2C En/Spm sub-class. (Os01t0186900-02)%3BSimilar to cDNA clone:001-117-G12%2C full insert sequence. (Os01t0186900-03)	GO:0035098,GO:0005634,GO:0035102,GO:0003682,GO:0046872,GO:0004518,GO:0031936	ESC/E(Z) complex|nucleus|PRC1 complex|chromatin binding|metal ion binding|nuclease activity|negative regulation of chromatin silencing
Os01g0194000	1266.35	1013.16	-0.321812	0.146617	970.902	405.373	-1.26007	1.19393e-24		Conserved hypothetical protein. (Os01t0194000-01)%3BHypothetical conserved gene. (Os01t0194000-02)
Os01g0195300	10.7769	17.3523	0.687189	0.430151	6.44233	29.3392	2.18717	7.23098e-05		Hypothetical conserved gene. (Os01t0195300-00)
Os01g0198900	175.59	46.4968	-1.917	0.000990518	43.1762	5.92682	-2.86491	8.22862e-09		Polyketide cyclase/dehydrase domain containing protein. (Os01t0198900-01)%3BPolyketide cyclase/dehydrase domain containing protein. (Os01t0198900-02)
Os01g0203400	3.39359	3.10979	-0.125994	0.96291	13.9945	28.3711	1.01956	0.0142416		Hypothetical protein. (Os01t0203400-01)
Os01g0205900	215.815	211.503	-0.0291206	0.950839	129.798	52.7121	-1.30007	0.00924882	GSVIVT00023967001	Similar to Class III peroxidase GvPx2b (Fragment). (Os01t0205900-01)%3BSimilar to Class III peroxidase GvPx2b (Fragment). (Os01t0205900-02)	GO:0005576,GO:0020037,GO:0046872,GO:0004601,GO:0042744,GO:0006979	extracellular region|heme binding|metal ion binding|peroxidase activity|hydrogen peroxide catabolic process|response to oxidative stress	dosa00940	Phenylpropanoid biosynthesis
Os01g0206700	14.3039	20.955	0.550886	0.366434	9.92245	22.9199	1.20783	0.0144812	CIPK5	Similar to Serine/threonine protein kinase (CBL-interacting protein kinase 20). (Os01t0206700-01)%3BSimilar to cDNA clone:J013031K24%2C full insert sequence. (Os01t0206700-02)%3BSimilar to Serine/threonine protein kinase (CBL-interacting protein kinase 20). (Os01t0206700-03)	GO:0005524,GO:0004674,GO:0007165	ATP binding|protein serine/threonine kinase activity|signal transduction
Os01g0207400	298.165	261.325	-0.190265	0.46625	310.015	153.108	-1.01778	3.98296e-05		Similar to peptide-N4-asparagine amidase A. (Os01t0207400-01)	GO:0000224	peptide-N4-(N-acetyl-beta-glucosaminyl)asparagine amidase activity
Os01g0207600	48.9652	29.7503	-0.718852	0.0773572	20.6792	8.96393	-1.20598	0.028729		Similar to peptide-N4-asparagine amidase A. (Os01t0207600-00)	GO:0000224	peptide-N4-(N-acetyl-beta-glucosaminyl)asparagine amidase activity
Os01g0209700	1.13773	4.42281	1.9588	0.264326	2.55791	10.7057	2.06535	0.0337814	GA2OX3	Similar to GA 2-oxidase 5. (Os01t0209700-01)	GO:0052634,GO:0051213,GO:0045543,GO:0046872,GO:0009686,GO:0045487,GO:0009685	C-19 gibberellin 2-beta-dioxygenase activity|dioxygenase activity|gibberellin 2-beta-dioxygenase activity|metal ion binding|gibberellin biosynthetic process|gibberellin catabolic process|gibberellin metabolic process	dosa00904	Diterpenoid biosynthesis
Os01g0209800	872.485	525.301	-0.731986	0.00130862	907.501	375.079	-1.2747	7.06617e-19	CAT5	Similar to Cationic amino acid transporter (Fragment). (Os01t0209800-01)%3BSimilar to Cationic amino acid transporter (Fragment). (Os01t0209800-02)	GO:0016021,GO:0005886,GO:0005313,GO:0015189,GO:0051938	integral component of membrane|plasma membrane|L-glutamate transmembrane transporter activity|L-lysine transmembrane transporter activity|L-glutamate import
Os01g0210400	19.572	10.9569	-0.836956	0.185944	22.5476	10.5152	-1.1005	0.0307829		Protein of unknown function DUF616 domain containing protein. (Os01t0210400-00)
Os01g0211200	168.785	76.8056	-1.1359	0.00294266	51.3607	16.8268	-1.6099	1.88409e-05	CYP710A1	Cytochrome P450 family protein. (Os01t0211200-00)	GO:0016021,GO:0000249,GO:0020037,GO:0005506,GO:0004497,GO:0055114,GO:0016126,GO:0016125	integral component of membrane|C-22 sterol desaturase activity|heme binding|iron ion binding|monooxygenase activity|oxidation-reduction process|sterol biosynthetic process|sterol metabolic process	dosa00100	Steroid biosynthesis
Os01g0213400	49.4641	47.6392	-0.0542334	0.849758	58.4886	134.151	1.19764	1.27257e-05	ATL57	Zinc finger%2C RING/FYVE/PHD-type domain containing protein. (Os01t0213400-01)	GO:0016021,GO:0046872,GO:0016740,GO:0016567	integral component of membrane|metal ion binding|transferase activity|protein ubiquitination
Os01g0214500	34.965	26.6964	-0.389266	0.355152	45.0328	144.738	1.68439	4.94154e-12	TAX1	Conserved hypothetical protein. (Os01t0214500-01)
Os01g0218100	1112.86	484.234	-1.2005	0.00175865	1265.62	410.116	-1.62574	1.03849e-11	BHLH30	Helix-loop-helix DNA-binding domain containing protein. (Os01t0218100-01)	GO:0005634,GO:0003677,GO:0003700,GO:0046983,GO:0006355	nucleus|DNA binding|DNA-binding transcription factor activity|protein dimerization activity|regulation of transcription, DNA-templated
Os01g0220700	6.08651	5.21301	-0.223501	0.984323	11.0387	2.52337	-2.12915	0.0124071	SWEET3B	Similar to predicted protein. (Os01t0220700-00)	GO:0005887,GO:0051119	integral component of plasma membrane|sugar transmembrane transporter activity
Os01g0221900	17.1023	15.8578	-0.108995	0.839116	17.0638	6.04264	-1.49769	0.0259372		Similar to peptidase C45%2C acyl-coenzyme A/6-aminopenicillanic acid acyl-transferase. (Os01t0221900-01)
Os01g0223900	87.0479	153.787	0.821056	0.00716081	170.324	458.331	1.4281	1.60195e-15	At2g19130	Serine/threonine protein kinase-related domain containing protein. (Os01t0223900-01)
Os01g0225500	5808.79	3210.45	-0.855461	0.00593899	3200.66	976.962	-1.712	6.35444e-06	KPHMT2	Similar to 3-methyl-2-oxobutanoate hydroxymethyltransferase. (Os01t0225500-00)	GO:0005739,GO:0003864,GO:0000287,GO:0008168,GO:0015940	mitochondrion|3-methyl-2-oxobutanoate hydroxymethyltransferase activity|magnesium ion binding|methyltransferase activity|pantothenate biosynthetic process	dosa00770	Pantothenate and CoA biosynthesis
Os01g0225600	152.898	100.83	-0.600647	0.0327492	111.556	41.444	-1.42853	5.4606e-08	LEA14-A	Atypical 5C LEA (late embryogenesis abundant) protein%2C Multiple stress tolerance%2C Hg accumulation (Os01t0225600-01)	GO:0009269	response to desiccation
Os01g0226200	40.4015	45.0395	0.156782	0.753915	35.4277	86.9598	1.29547	1.10103e-05	MAKR2	Conserved hypothetical protein. (Os01t0226200-00)	GO:0005886	plasma membrane
Os01g0226600	106.123	121.306	0.192913	0.54177	196.696	93.459	-1.07356	1.41222e-08	SLAH3	Similar to C4-dicarboxylate transporter/malic acid transport protein. (Os01t0226600-01)%3BSimilar to C4-dicarboxylate transporter/malic acid transport protein. (Os01t0226600-02)	GO:0016021,GO:0005886,GO:0008308,GO:0006873,GO:0006821,GO:0009651,GO:0009414	integral component of membrane|plasma membrane|voltage-gated anion channel activity|cellular ion homeostasis|chloride transport|response to salt stress|response to water deprivation
Os01g0228400	315.182	170.922	-0.882849	0.0377321	208.923	92.3943	-1.1771	2.7963e-05	At5g25630	Pentatricopeptide repeat domain containing protein. (Os01t0228400-01)
Os01g0229800	2718.39	1331.72	-1.02946	0.00690185	1971.78	840.891	-1.22951	1.4635e-05	BSPA	Similar to Vegetative storage protein PNI288. (Os01t0229800-00)	GO:0003824,GO:0045735,GO:0009116	catalytic activity|nutrient reservoir activity|nucleoside metabolic process
Os01g0243800	41.2386	55.4225	0.426479	0.248142	41.1887	90.0405	1.12833	3.86148e-05		Hypothetical conserved gene. (Os01t0243800-01)
Os01g0246601	15.7702	17.6591	0.163209	0.824916	15.4281	3.66357	-2.07424	0.00991301	AHL23	Protein of unknown function DUF296 domain containing protein. (Os01t0246601-00)	GO:0005634,GO:0003680,GO:0003700	nucleus|AT DNA binding|DNA-binding transcription factor activity
Os01g0247500	50.9554	13.178	-1.9511	2.5792e-05	35.7216	11.0782	-1.68908	0.000112191	At1g78530	Protein kinase%2C core domain containing protein. (Os01t0247500-01)
Os01g0248300	77.5088	81.5565	0.0734405	0.952244	191.526	559.603	1.54686	2.88579e-05		Similar to Pathogen-related protein. (Os01t0248300-00)	GO:0006952,GO:0009607	defense response|response to biotic stimulus
Os01g0249800	53.987	33.4594	-0.690202	0.330586	65.5621	147.704	1.17178	5.65382e-08		Heavy metal-associated domain%2C HMA domain containing protein. (Os01t0249800-00)
Os01g0249900	2.00267	5.1148	1.35276	0.360066	2.23979	8.02499	1.84114	0.0480779	At5g28040	Protein of unknown function DUF573 family protein. (Os01t0249900-01)
Os01g0266400	29.2991	42.8534	0.548553	0.237892	33.4423	70.4685	1.07531	0.000444671		Conserved hypothetical protein. (Os01t0266400-01)
Os01g0268600	3.26854	6.29224	0.944928	0.43145	3.82563	28.6846	2.90651	5.55183e-07	agdD	Glycoside hydrolase%2C family 31 protein. (Os01t0268600-01)	GO:0005576,GO:0061634,GO:0030246,GO:0004553,GO:0016139,GO:0010411	extracellular region|alpha-D-xyloside xylohydrolase|carbohydrate binding|hydrolase activity, hydrolyzing O-glycosyl compounds|glycoside catabolic process|xyloglucan metabolic process
Os01g0280200	39.8611	31.2099	-0.35298	0.38071	35.9947	16.9552	-1.08606	0.00815274		IQ motif%2C EF-hand binding site domain containing protein. (Os01t0280200-01)
Os01g0281600	578.043	448.852	-0.364938	0.414436	459.522	197.067	-1.22145	1.74623e-16	At5g15350	Cupredoxin domain containing protein. (Os01t0281600-01)	GO:0031225,GO:0046658,GO:0005886,GO:0005773,GO:0009055	anchored component of membrane|anchored component of plasma membrane|plasma membrane|vacuole|electron transfer activity
Os01g0283300	27.7264	32.0927	0.210986	0.715313	23.5506	53.2716	1.1776	0.000912174		Conserved hypothetical protein. (Os01t0283300-01)%3BConserved hypothetical protein. (Os01t0283300-02)
Os01g0286100	27.8564	37.5925	0.43244	0.491964	20.9838	104.831	2.32071	7.0871e-15	PIL15	Phytochrome-interacting factor-like protein%2C Basic helix-loop-helix factor%2C Repression of seedling growth in the dark (Os01t0286100-01)	GO:0005634,GO:0003677,GO:0046983,GO:0090229,GO:0006355	nucleus|DNA binding|protein dimerization activity|negative regulation of red or far-red light signaling pathway|regulation of transcription, DNA-templated	dosa04075,dosa04712	Plant hormone signal transduction|Circadian rhythm - plant
Os01g0289100	0.651033	1.1699	0.845583	0.917334	1.99815	12.5461	2.6505	0.00203003		Conserved hypothetical protein. (Os01t0289100-00)
Os01g0294700	31708.4	23673.9	-0.421565	0.0529328	20160.4	9943.37	-1.01971	2.34501e-19	PER2	Haem peroxidase%2C plant/fungal/bacterial family protein. (Os01t0294700-01)	GO:0005576,GO:0009505,GO:0009506,GO:0020037,GO:0046872,GO:0004601,GO:0032922,GO:0097167,GO:0042744,GO:0042752,GO:0006979	extracellular region|plant-type cell wall|plasmodesma|heme binding|metal ion binding|peroxidase activity|circadian regulation of gene expression|circadian regulation of translation|hydrogen peroxide catabolic process|regulation of circadian rhythm|response to oxidative stress	dosa00940	Phenylpropanoid biosynthesis
Os01g0296200	142.717	202.95	0.507971	0.0560095	167.67	448.357	1.41902	4.11996e-07	At1g48100	Polygalacturonase%2C Pectin degrading enzyme%2C Modification of cell wall biosynthesis%2C Drought tolerance (Os01t0296200-01)	GO:0005618,GO:0005576,GO:0004650,GO:0005975,GO:0009831	cell wall|extracellular region|polygalacturonase activity|carbohydrate metabolic process|plant-type cell wall modification involved in multidimensional cell growth
Os01g0302500	381.21	226.011	-0.754193	0.00212142	448.229	181.032	-1.30799	4.17919e-14	OSH6	Knotted1-type homeobox protein OSH6. (Os01t0302500-01)	GO:0005634,GO:0043565,GO:0006355	nucleus|sequence-specific DNA binding|regulation of transcription, DNA-templated
Os01g0321900	10.7201	4.38788	-1.28873	0.153931	21.3952	45.641	1.09305	0.00198589		Hypothetical conserved gene. (Os01t0321900-00)
Os01g0332200	0.684078	4.39786	2.68457	0.160309	5.7473	26.4434	2.20195	4.6961e-05	GA2OX2	GA 2-oxidase2%2C GA metabolism (Os01t0332200-01)	GO:0052634,GO:0051213,GO:0046872,GO:0045487,GO:0009639	C-19 gibberellin 2-beta-dioxygenase activity|dioxygenase activity|metal ion binding|gibberellin catabolic process|response to red or far red light	dosa00904	Diterpenoid biosynthesis
Os01g0343350	13.3439	6.16908	-1.11305	0.172222	12.4457	3.94568	-1.6573	0.0275544		Hypothetical protein. (Os01t0343350-00)
Os01g0355800	9.19078	4.02035	-1.19287	0.219518	11.9657	25.0211	1.06424	0.0281637	PIR7B	Similar to Esterase PIR7A. (Os01t0355800-00)	GO:0052689	carboxylic ester hydrolase activity
Os01g0368000	380.433	227.827	-0.739702	0.00714597	327.866	158.109	-1.05219	3.56275e-06	At5g07800	Similar to cDNA clone:J023132I08%2C full insert sequence. (Os01t0368000-00)	GO:0050660,GO:0004497,GO:0004499,GO:0050661	flavin adenine dinucleotide binding|monooxygenase activity|N,N-dimethylaniline monooxygenase activity|NADP binding
Os01g0370000	3747.49	1721.63	-1.12215	0.00489415	1860.16	843.256	-1.14138	1.21126e-25	OPR9	NADH:flavin oxidoreductase/NADH oxidase%2C N-terminal domain containing protein. (Os01t0370000-01)	GO:0010181,GO:0016491,GO:0031408	FMN binding|oxidoreductase activity|oxylipin biosynthetic process	dosa00592	alpha-Linolenic acid metabolism
Os01g0371500	9430.07	5802.7	-0.700542	0.0579521	5787.73	2692.98	-1.10379	6.32749e-15	GSTF1	Similar to Glutathione-S-transferase 19E50. (Os01t0371500-01)	GO:0005737,GO:0004364,GO:0006749	cytoplasm|glutathione transferase activity|glutathione metabolic process	dosa00480	Glutathione metabolism
Os01g0389200	17.6426	21.8809	0.310605	0.788107	13.0683	28.693	1.13463	0.0198747	DMP5	Protein of unknown function DUF679 family protein. (Os01t0389200-01)	GO:0005783,GO:0005789,GO:0016021,GO:0010256	endoplasmic reticulum|endoplasmic reticulum membrane|integral component of membrane|endomembrane system organization
Os01g0500400	50.3963	49.0701	-0.038476	0.974675	36.2388	16.828	-1.10667	0.0161769		Conserved hypothetical protein. (Os01t0500400-01)
Os01g0511700	55.1437	60.0404	0.122737	0.860495	96.2063	210.507	1.12966	9.19618e-08		Conserved hypothetical protein. (Os01t0511700-01)
Os01g0532300	2.45632	6.75263	1.45895	0.232511	3.5663	27.3989	2.94162	3.47534e-06		Conserved hypothetical protein. (Os01t0532300-01)
Os01g0536400	43.4252	30.3794	-0.515438	0.248203	86.1996	40.6328	-1.08504	0.000162926	At1g06620	Isopenicillin N synthase family protein. (Os01t0536400-01)	GO:0046872,GO:0016491	metal ion binding|oxidoreductase activity
Os01g0548600	10.5517	10.6121	0.00822819	0.970795	11.6879	79.3651	2.76349	4.75243e-09	CRK2	Protein kinase%2C catalytic domain domain containing protein. (Os01t0548600-01)
Os01g0548750	6.79026	5.76638	-0.235803	0.830169	3.96015	30.7348	2.95625	3.88112e-07	CRK2	Gnk2-homologous domain domain containing protein. (Os01t0548750-00)
Os01g0550850	57.1761	15.8807	-1.84814	0.035714	64.7222	29.9805	-1.11024	0.0459888		Non-protein coding transcript. (Os01t0550850-00)
Os01g0555100	18.3681	11.5404	-0.670508	0.335945	11.2981	24.3316	1.10676	0.0246847		Similar to TATA-binding protein associated factor 2N (RNA-binding protein 56) (TAFII68) (TAF(II)68). (Os01t0555100-01)
Os01g0557100	7.56943	13.4501	0.829362	0.280547	8.53391	19.2765	1.17556	0.023472	MES3	Alpha/beta hydrolase family protein. (Os01t0557100-01)	GO:0016788,GO:0080030,GO:0080032,GO:0080031,GO:0009694,GO:0009696	hydrolase activity, acting on ester bonds|methyl indole-3-acetate esterase activity|methyl jasmonate esterase activity|methyl salicylate esterase activity|jasmonic acid metabolic process|salicylic acid metabolic process
Os01g0557500	5337.26	2735.2	-0.964455	1.02321e-05	4649.82	1734.24	-1.42287	1.0424e-45	CAX1a	Cation/proton exchanger 1a. (Os01t0557500-01)	GO:0016021,GO:0009705,GO:0015369,GO:0070588,GO:0006874	integral component of membrane|plant-type vacuole membrane|calcium:proton antiporter activity|calcium ion transmembrane transport|cellular calcium ion homeostasis
Os01g0562600	76.8609	74.9618	-0.0360952	0.89278	60.124	154.211	1.35889	3.44657e-10	At3g47200	Protein of unknown function DUF247%2C plant domain containing protein. (Os01t0562600-01)	GO:0016021,GO:0005886	integral component of membrane|plasma membrane
Os01g0564300	10.6487	6.99177	-0.606953	0.648867	12.5753	39.5707	1.65384	0.0196845	FKBP65	Peptidyl-prolyl cis-trans isomerase%2C FKBP-type domain containing protein. (Os01t0564300-01)	GO:0005737,GO:0005634,GO:0005773,GO:0005516,GO:0005528,GO:0003755,GO:0070370,GO:0061077,GO:0000413	cytoplasm|nucleus|vacuole|calmodulin binding|FK506 binding|peptidyl-prolyl cis-trans isomerase activity|cellular heat acclimation|chaperone-mediated protein folding|protein peptidyl-prolyl isomerization
Os01g0580500	6.35313	18.2399	1.52156	0.167645	30.5712	150.056	2.29525	4.72542e-12	ACO1	ACC oxidase%2C Ethylene biosynthesis (Os01t0580500-01)	GO:0009815,GO:0051213,GO:0031418,GO:0046872,GO:0071398,GO:0071281,GO:0071732,GO:0051365,GO:0006952,GO:0009693	1-aminocyclopropane-1-carboxylate oxidase activity|dioxygenase activity|L-ascorbic acid binding|metal ion binding|cellular response to fatty acid|cellular response to iron ion|cellular response to nitric oxide|cellular response to potassium ion starvation|defense response|ethylene biosynthetic process	dosa00270	Cysteine and methionine metabolism
Os01g0582600	1268.23	1106.13	-0.197289	0.557601	1380.01	611.593	-1.17404	1.34777e-17	ALP1	Phospholipase A2%2C active site domain containing protein. (Os01t0582600-01)	GO:0035098,GO:0005634,GO:0035102,GO:0003682,GO:0046872,GO:0004518,GO:0031936	ESC/E(Z) complex|nucleus|PRC1 complex|chromatin binding|metal ion binding|nuclease activity|negative regulation of chromatin silencing
Os01g0588400	141.789	121.238	-0.225906	0.646516	459.454	218.651	-1.07129	4.16662e-10	HIR1	Band 7 protein family protein. (Os01t0588400-01)	GO:0005886	plasma membrane
Os01g0591000	13357.5	6853.34	-0.962774	0.00357531	11219.9	4321.11	-1.37658	5.59076e-13	ALDH2C4	Aldehyde/histidinol dehydrogenase domain containing protein. (Os01t0591000-01)%3BAldehyde/histidinol dehydrogenase domain containing protein. (Os01t0591000-02)	GO:0005829,GO:0004029,GO:0050269,GO:0043878,GO:0009699	cytosol|aldehyde dehydrogenase (NAD) activity|coniferyl-aldehyde dehydrogenase activity|glyceraldehyde-3-phosphate dehydrogenase (NAD+) (non-phosphorylating) activity|phenylpropanoid biosynthetic process	dosa00940	Phenylpropanoid biosynthesis
Os01g0594800	87.4012	198.647	1.18448	0.0026066	97.5606	410.957	2.07462	4.06455e-29	SPAC1F5.03c	Similar to D-amino acid oxidase. (Os01t0594800-00)	GO:0005737,GO:0005829,GO:0016021,GO:0005770,GO:0016491,GO:0042147	cytoplasm|cytosol|integral component of membrane|late endosome|oxidoreductase activity|retrograde transport, endosome to Golgi
Os01g0597600	156.695	43.6408	-1.84421	0.0185391	33.8137	7.15084	-2.24142	4.7716e-06	AVT1I	Amino acid transporter%2C transmembrane domain containing protein. (Os01t0597600-01)	GO:0016021,GO:0005886,GO:0005774,GO:0015171,GO:0003333	integral component of membrane|plasma membrane|vacuolar membrane|amino acid transmembrane transporter activity|amino acid transmembrane transport
Os01g0607900	2496.56	2428.4	-0.0399375	0.916072	1784.16	763.796	-1.22399	1.33824e-06	At2g26730	Serine/threonine protein kinase-related domain containing protein. (Os01t0607900-01)
Os01g0609000	6337.34	3187.95	-0.991248	0.00697069	2724.36	987.996	-1.46334	6.16774e-05	ABCG34	Similar to Pleiotropic drug resistance protein 3. (Os01t0609000-00)	GO:0016021,GO:0005886,GO:0005524,GO:0042626,GO:0055085	integral component of membrane|plasma membrane|ATP binding|ATPase activity, coupled to transmembrane movement of substances|transmembrane transport
Os01g0609200	31.0382	21.6766	-0.517911	0.306759	31.1976	114.965	1.88169	4.56954e-09	ABCG35	Similar to Pleiotropic drug resistance protein 3. (Os01t0609200-00)	GO:0016021,GO:0005886,GO:0005524,GO:0042626,GO:0055085	integral component of membrane|plasma membrane|ATP binding|ATPase activity, coupled to transmembrane movement of substances|transmembrane transport
Os01g0620800	4307.6	2062.08	-1.06278	0.00542129	3218.8	1143.13	-1.49353	5.69342e-09	AS	UDP-glucuronosyl/UDP-glucosyltransferase family protein. (Os01t0620800-01)	GO:0050505	hydroquinone glucosyltransferase activity
Os01g0623500	300.523	367.587	0.290612	0.27681	369.685	797.145	1.10854	7.52917e-10	SAP1	ATPase%2C AAA-type%2C core domain containing protein. (Os01t0623500-01)	GO:0005524,GO:0016887,GO:0008568,GO:0031122	ATP binding|ATPase activity|microtubule-severing ATPase activity|cytoplasmic microtubule organization
Os01g0624700	29.546	16.5066	-0.83992	0.0971853	38.0248	10.9718	-1.79314	0.000141699	WRKY27	Similar to WRKY transcription factor 12. (Os01t0624700-01)	GO:0005634,GO:0003700,GO:0043565,GO:0044212,GO:0042742,GO:0045892,GO:0007263,GO:0009739	nucleus|DNA-binding transcription factor activity|sequence-specific DNA binding|transcription regulatory region DNA binding|defense response to bacterium|negative regulation of transcription, DNA-templated|nitric oxide mediated signal transduction|response to gibberellin	dosa04016,dosa04626	MAPK signaling pathway - plant|Plant-pathogen interaction
Os01g0625300	22.8633	10.8135	-1.0802	0.0713254	40.8333	16.5454	-1.30332	0.00105059	HSFC1A	Similar to Heat shock transcription factor 31 (Fragment). (Os01t0625300-01)	GO:0005634,GO:0003700,GO:0000978,GO:0043565,GO:0034605,GO:0061408	nucleus|DNA-binding transcription factor activity|RNA polymerase II proximal promoter sequence-specific DNA binding|sequence-specific DNA binding|cellular response to heat|positive regulation of transcription from RNA polymerase II promoter in response to heat stress
Os01g0627900	38.1064	52.6041	0.465144	0.501173	49.0121	108.524	1.1468	0.00194807	CYP72A67	Similar to Cytochrome P450. (Os01t0627900-01)	GO:0016021,GO:0020037,GO:0005506,GO:0016709,GO:0016135	integral component of membrane|heme binding|iron ion binding|oxidoreductase activity,acting on paired donors, with incorporation or reduction of molecular oxygen, NAD(P)H as one donor, and incorporation of one atom of oxygen|saponin biosynthetic process
Os01g0636500	237.529	256.657	0.11174	0.740721	310.527	732.678	1.23846	3.29389e-21	At1g48100	Similar to Polygalacturonase PG2. (Os01t0636500-01)	GO:0005618,GO:0005576,GO:0004650,GO:0005975,GO:0009831	cell wall|extracellular region|polygalacturonase activity|carbohydrate metabolic process|plant-type cell wall modification involved in multidimensional cell growth
Os01g0638600	524.262	271.856	-0.947446	0.00658484	717.492	249.061	-1.52646	2.99579e-30	TOGT1	UDP-glucose-dependent glycosyltransferase (Os01t0638600-01)	GO:0042802,GO:0050275	identical protein binding|scopoletin glucosyltransferase activity
Os01g0644200	3.94233	0.322018	-3.61384	0.101428	1.95306	13.6152	2.80141	0.000740466		Similar to Little protein 1. (Os01t0644200-01)
Os01g0644900	1871.26	1484	-0.334519	0.267507	1187.04	406.77	-1.54509	2.04278e-19		Conserved hypothetical protein. (Os01t0644900-01)
Os01g0649400	64.3529	39.3338	-0.710234	0.0590739	56.6665	25.3233	-1.16203	0.000723144	At1g28600	Similar to Esterase. (Os01t0649400-00)	GO:0005618,GO:0005576,GO:0016788,GO:0016042	cell wall|extracellular region|hydrolase activity, acting on ester bonds|lipid catabolic process
Os01g0649900	1898.6	1155.03	-0.717006	0.0103767	1464.55	708.076	-1.04848	8.43647e-10	At2g27360	Lipase%2C GDSL domain containing protein. (Os01t0649900-01)	GO:0005576,GO:0016788,GO:0016042	extracellular region|hydrolase activity, acting on ester bonds|lipid catabolic process
Os01g0652650	4.59028	6.58675	0.520987	0.771193	13.1577	3.11365	-2.07923	0.0118501	Os05g0573700	Non-protein coding transcript. (Os01t0652650-00)	GO:0009507,GO:0005739,GO:0004455,GO:0000287,GO:0070402,GO:0042803,GO:0009082,GO:0009097,GO:0009099	chloroplast|mitochondrion|ketol-acid reductoisomerase activity|magnesium ion binding|NADPH binding|protein homodimerization activity|branched-chain amino acid biosynthetic process|isoleucine biosynthetic process|valine biosynthetic process
Os01g0654800	8.27318	14.6121	0.820652	0.322185	22.3948	10.8186	-1.04965	0.0398888		Conserved hypothetical protein. (Os01t0654800-00)
Os01g0660200	107.313	102.855	-0.0612234	0.867998	259.009	843.293	1.70303	1.77481e-16	CHIT3	Acidic class III chitinase OsChib3a precursor (Chitinase) (EC 3.2.1.14). (Os01t0660200-01)	GO:0004568,GO:0006032,GO:0000272	chitinase activity|chitin catabolic process|polysaccharide catabolic process	dosa00520	Amino sugar and nucleotide sugar metabolism
Os01g0668100	12970.2	15200.5	0.228924	0.265839	9681.34	4266.65	-1.1821	6.47003e-14	FLA9	Similar to Arabinogalactan-like protein. (Os01t0668100-01)	GO:0031225,GO:0046658,GO:0005886,GO:0009834	anchored component of membrane|anchored component of plasma membrane|plasma membrane|plant-type secondary cell wall biogenesis
Os01g0676800	166.182	100.062	-0.731866	0.0114444	180.717	53.2604	-1.7626	2.67944e-16		Conserved hypothetical protein. (Os01t0676800-01)
Os01g0677400	151.255	217.316	0.522809	0.0526229	103.933	221.768	1.0934	6.41914e-08		Conserved hypothetical protein. (Os01t0677400-01)
Os01g0686300	66.1801	51.986	-0.348274	0.345874	49.7475	15.1729	-1.71313	1.39141e-05	UGT84A13	UDP-glucuronosyl/UDP-glucosyltransferase family protein. (Os01t0686300-01)	GO:0047913	gallate 1-beta-glucosyltransferase activity
Os01g0687400	104.069	101.675	-0.0335733	0.890133	89.7402	242.339	1.4332	7.86853e-06		Similar to Chitinase (EC 3.2.1.14). (Os01t0687400-01)	GO:0005615,GO:0004568,GO:0006032,GO:0000272	extracellular space|chitinase activity|chitin catabolic process|polysaccharide catabolic process	dosa00520	Amino sugar and nucleotide sugar metabolism
Os01g0690800	68.0791	68.8399	0.0160325	0.985852	77.4524	179.6	1.21341	7.79447e-05	LRK10L-2.8	Protein kinase%2C core domain containing protein. (Os01t0690800-01)
Os01g0694100	196.775	174.605	-0.172452	0.657794	299.257	724.716	1.27603	6.21232e-14	XA21	Leucine-rich repeat domain containing protein. (Os01t0694100-01)	GO:0032541,GO:0005789,GO:0016021,GO:0005634,GO:1990578,GO:0005886,GO:0005524,GO:0004674,GO:0006952	cortical endoplasmic reticulum|endoplasmic reticulum membrane|integral component of membrane|nucleus|perinuclear endoplasmic reticulum membrane|plasma membrane|ATP binding|protein serine/threonine kinase activity|defense response
Os01g0695150	27.8461	20.8974	-0.414152	0.57287	18.7351	3.92314	-2.25566	0.00050298	NMT1	Non-protein coding transcript. (Os01t0695150-00)	GO:0005737,GO:0005829,GO:0008168,GO:0000234,GO:0042425,GO:0006656,GO:0009555,GO:0009860,GO:0010183,GO:0048528,GO:0009826	cytoplasm|cytosol|methyltransferase activity|phosphoethanolamine N-methyltransferase activity|choline biosynthetic process|phosphatidylcholine biosynthetic process|pollen development|pollen tube growth|pollen tube guidance|post-embryonic root development|unidimensional cell growth
Os01g0700900	190.208	166.283	-0.193936	0.475553	318.465	746.388	1.22879	1.25638e-10	CYP711A1	Similar to Cytochrome P450 monooxygenase. (Os01t0700900-01)%3BCytochrome P450 family member%2C Homolog of Arabidopsis MORE AXILLARY GROWTH 1 (MAX1)%2C Strigolactone biosynthesis (Os01t0700900-02)	GO:0016021,GO:0020037,GO:0005506,GO:0004497,GO:0016705,GO:0009926,GO:0016117,GO:0009963,GO:0009934,GO:0010223	integral component of membrane|heme binding|iron ion binding|monooxygenase activity|oxidoreductase activity, acting on paired donors, with incorporation or reduction of molecular oxygen|auxin polar transport|carotenoid biosynthetic process|positive regulation of flavonoid biosynthetic process|regulation of meristem structural organization|secondary shoot formation
Os01g0701400	39.0199	23.5289	-0.729775	0.09175	105.88	263.364	1.31463	3.18241e-14	CYP711A1	Cytochrome P450 family member%2C Homolog of Arabidopsis MORE AXILLARY GROWTH 1 (MAX1)%2C Strigolactone biosynthesis (Os01t0701400-01)	GO:0016021,GO:0020037,GO:0005506,GO:0004497,GO:0016705,GO:0009926,GO:0016117,GO:0009963,GO:0009934,GO:0010223	integral component of membrane|heme binding|iron ion binding|monooxygenase activity|oxidoreductase activity, acting on paired donors, with incorporation or reduction of molecular oxygen|auxin polar transport|carotenoid biosynthetic process|positive regulation of flavonoid biosynthetic process|regulation of meristem structural organization|secondary shoot formation
Os01g0702300	2674.08	1325.11	-1.01293	1.15576e-05	1280	627.489	-1.02849	7.62484e-10	SBT5.4	Peptidase S8/S53%2C subtilisin/kexin/sedolisin domain containing protein. (Os01t0702300-00)	GO:0005783,GO:0005886,GO:0004252,GO:0010074,GO:0040008	endoplasmic reticulum|plasma membrane|serine-type endopeptidase activity|maintenance of meristem identity|regulation of growth
Os01g0704100	200.563	223.944	0.159086	0.805188	884.999	415.953	-1.08926	3.41819e-19	NRT2.3	Nitrate transporter%2C Nitrate transport (Os01t0704100-01)%3BNitrate transporter%2C Long-distance nitrate transport (Os01t0704100-02)	GO:0016021,GO:0009705,GO:0005886,GO:0015112,GO:0071249,GO:0042128,GO:0015706	integral component of membrane|plant-type vacuole membrane|plasma membrane|nitrate transmembrane transporter activity|cellular response to nitrate|nitrate assimilation|nitrate transport	dosa00910	Nitrogen metabolism
Os01g0705100	54.1846	15.025	-1.85052	3.51301e-05	58.6026	16.976	-1.78747	1.1807e-07	Os01g0705100	Similar to Germin-like protein. (Os01t0705100-00)	GO:0048046,GO:0005618,GO:0030145,GO:0045735	apoplast|cell wall|manganese ion binding|nutrient reservoir activity
Os01g0705700	18.3195	22.0872	0.269827	0.674469	18.6183	56.8575	1.61063	8.77721e-06	MTB2	Similar to Transcription factor ICE1 (Inducer of CBF expression 1) (Basic helix- loop-helix protein 116) (bHLH116) (AtbHLH116). (Os01t0705700-01)
Os01g0707500	26.6744	45.0021	0.75454	0.0794441	32.1875	149.113	2.21183	9.59402e-06	LF	Similar to Transcription factor LAX PANICLE. (Os01t0707500-01)%3BSimilar to Transcription factor LAX PANICLE. (Os01t0707500-02)%3BNon-protein coding transcript. (Os01t0707500-03)	GO:0005634,GO:0046983,GO:0048586,GO:0048587,GO:0006355	nucleus|protein dimerization activity|regulation of long-day photoperiodism, flowering|regulation of short-day photoperiodism, flowering|regulation of transcription, DNA-templated
Os01g0719300	170.22	196.612	0.207954	0.671805	396.981	817.7	1.0425	4.07755e-18	SULTR3	Similar to Sulfate transporter 3.1 (AST12) (AtST1). (Os01t0719300-01)	GO:0016021,GO:0015301,GO:0008271,GO:0015116,GO:0015293	integral component of membrane|anion:anion antiporter activity|secondary active sulfate transmembrane transporter activity|sulfate transmembrane transporter activity|symporter activity
Os01g0719900	203.581	155.629	-0.387498	0.157696	125.4	61.7557	-1.0219	1.32878e-05	At4g10955	Similar to predicted protein. (Os01t0719900-00)	GO:0016787,GO:0016042	hydrolase activity|lipid catabolic process
Os01g0720500	39.7826	698.362	4.13377	0.00859488	31.7309	75.1518	1.24392	3.25996e-05	CAB2R	Similar to Type I chlorophyll a/b-binding protein b (Fragment). (Os01t0720500-01)%3BNon-protein coding transcript. (Os01t0720500-02)	GO:0009941,GO:0009535,GO:0016021,GO:0009522,GO:0009523,GO:0010287,GO:0016168,GO:0046872,GO:0015979,GO:0009768,GO:0018298,GO:0009416	chloroplast envelope|chloroplast thylakoid membrane|integral component of membrane|photosystem I|photosystem II|plastoglobule|chlorophyll binding|metal ion binding|photosynthesis|photosynthesis, light harvesting in photosystem I|protein-chromophore linkage|response to light stimulus	dosa00196	Photosynthesis - antenna proteins
Os01g0725900	3.75215	8.49111	1.17824	0.264904	19.3487	65.8674	1.76733	0.00255284	AGP31	Similar to arabinogalactan protein. (Os01t0725900-01)	GO:0005576,GO:0009505,GO:0005886,GO:0009506,GO:0009753	extracellular region|plant-type cell wall|plasma membrane|plasmodesma|response to jasmonic acid
Os01g0727800	277.655	272.344	-0.0278609	0.927297	329.69	154.733	-1.09132	1.84621e-11	SBT5.6	Peptidase S8%2C subtilisin-related domain containing protein. (Os01t0727800-01)	GO:0005576,GO:0004252	extracellular region|serine-type endopeptidase activity
Os01g0731600	0.342039	0.639045	0.901756	1	1.83224	9.11417	2.3145	0.02851		Similar to pathogen-related protein. (Os01t0731600-00)	GO:0006952,GO:0009607	defense response|response to biotic stimulus
Os01g0736500	52.3298	38.879	-0.42864	0.316372	42.4014	17.5698	-1.27102	0.00135756		Similar to harpin-induced protein. (Os01t0736500-01)
Os01g0737000	9.37882	1.87941	-2.31913	0.102429	14.7612	3.66478	-2.01001	0.00727629	RTNLB1	Hypothetical protein. (Os01t0737000-00)	GO:0005783,GO:0005789,GO:0071782,GO:0071458,GO:0005886,GO:0005773,GO:0071786	endoplasmic reticulum|endoplasmic reticulum membrane|endoplasmic reticulum tubular network|integral component of cytoplasmic side of endoplasmic reticulum membrane|plasma membrane|vacuole|endoplasmic reticulum tubular network organization
Os01g0738400	5.14616	5.37389	0.0624723	1	6.03002	0.70137	-3.10392	0.0193185	Os01g0738400	CCCH-zinc finger protein%2C Regulation of drought tolerance (Os01t0738400-01)	GO:0003677,GO:0046872	DNA binding|metal ion binding
Os01g0740650	2591.01	1555.91	-0.735758	0.0127455	2291.4	1129.73	-1.02024	9.64007e-13	LAMP1	Similar to glutamate carboxypeptidase 2. (Os01t0740650-00)	GO:0005783,GO:0005789,GO:0016021,GO:0005773,GO:0046872,GO:0008237,GO:0010073,GO:0007275,GO:0040008	endoplasmic reticulum|endoplasmic reticulum membrane|integral component of membrane|vacuole|metal ion binding|metallopeptidase activity|meristem maintenance|multicellular organism development|regulation of growth
Os01g0740700	33.4472	17.415	-0.941556	0.07145	55.6085	20.7281	-1.42372	0.000557574		Hypothetical protein. (Os01t0740700-01)
Os01g0754800	74.6867	146.357	0.970574	0.00109852	137.056	340.071	1.31107	0.00494772		Hypothetical protein. (Os01t0754800-01)
Os01g0756700	11.1934	9.58591	-0.223666	0.78042	16.2036	4.50451	-1.84688	0.0108832	Os01g0756700	Shaker potassium channel%2C Salinity stress tolerance%2C Ion homeostasis (Os01t0756700-01)	GO:0016021,GO:0005249,GO:0034765	integral component of membrane|voltage-gated potassium channel activity|regulation of ion transmembrane transport
Os01g0757200	86.993	80.5317	-0.111343	0.656277	95.3315	296.873	1.63882	6.70568e-20	GA2OX3	GA 2-oxidase3%2C GA metabolism (Os01t0757200-01)	GO:0052634,GO:0051213,GO:0045543,GO:0046872,GO:0009686,GO:0045487,GO:0009685	C-19 gibberellin 2-beta-dioxygenase activity|dioxygenase activity|gibberellin 2-beta-dioxygenase activity|metal ion binding|gibberellin biosynthetic process|gibberellin catabolic process|gibberellin metabolic process	dosa00904	Diterpenoid biosynthesis
Os01g0765600	19.1018	36.9107	0.950328	0.057112	31.0818	67.5607	1.12011	0.00216216	CML41	EF-Hand type domain containing protein. (Os01t0765600-01)	GO:0005634,GO:0005509,GO:0019722	nucleus|calcium ion binding|calcium-mediated signaling	dosa04626	Plant-pathogen interaction
Os01g0781200	287.53	243.793	-0.238059	0.353092	370.87	746.841	1.00989	7.02365e-16	At3g14460	Similar to Rust resistance protein. (Os01t0781200-01)
Os01g0781700	3.79143	9.30371	1.29506	0.421958	3.52121	15.8611	2.17136	0.00674804	At3g14460	Similar to Blast resistance protein Pi37. (Os01t0781700-00)
Os01g0803900	91.0289	26.3642	-1.78775	0.048857	90.6782	18.9239	-2.26055	5.57735e-05	CYP94B1	Cytochrome P450 family protein. (Os01t0803900-01)	GO:0016021,GO:0020037,GO:0005506,GO:0052694,GO:0016705,GO:0009694,GO:0009611	integral component of membrane|heme binding|iron ion binding|jasmonoyl-isoleucine-12-hydroxylase activity|oxidoreductase activity, acting on paired donors, with incorporation or reduction of molecular oxygen|jasmonic acid metabolic process|response to wounding
Os01g0810500	21.154	6.59429	-1.68164	0.0126689	19.0306	45.612	1.26109	0.00364414	SIRK	Hypothetical conserved gene. (Os01t0810500-00)
Os01g0810800	276.422	354.826	0.360238	0.644337	230.953	600.692	1.37903	1.1568e-08	SIRK	Hypothetical conserved gene. (Os01t0810800-01)
Os01g0813700	34.8814	26.1727	-0.414393	0.467792	27.6016	9.15871	-1.59153	0.00134917	BGLU2	Similar to Non-cyanogenic beta-glucosidase. (Os01t0813700-01)	GO:0008422,GO:0102483,GO:0005975	beta-glucosidase activity|scopolin beta-glucosidase activity|carbohydrate metabolic process
Os01g0814100	3.08459	24.8439	3.00974	0.117981	19.6556	138.426	2.8161	9.95467e-05	LTPG2	Similar to Bindin (Fragment). (Os01t0814100-01)	GO:0031225,GO:0046658,GO:0005886,GO:0008289,GO:0042335,GO:0006869	anchored component of membrane|anchored component of plasma membrane|plasma membrane|lipid binding|cuticle development|lipid transport
Os01g0815400	175.069	126.209	-0.472106	0.171008	240.681	116.912	-1.0417	2.69501e-09		Conserved hypothetical protein. (Os01t0815400-01)
Os01g0816100	38.7213	56.9327	0.556132	0.316702	21.0514	70.7154	1.74811	1.1593e-07	NAC068	Plant-specific transcription factor%2C Regulation of hypersensitive response (HR) cell death (Os01t0816100-01)	GO:0005634,GO:0003677,GO:0006355	nucleus|DNA binding|regulation of transcription, DNA-templated
Os01g0836600	1066.64	733.472	-0.540265	0.15807	950.542	2103.42	1.14592	2.34065e-27	ABCG1	ATP-binding cassette (ABC) transporter%2C Half-size ABC transporter of the G family%2C Pollen wall formation (Os01t0836600-01)	GO:0016021,GO:0005886,GO:0005524,GO:0042626,GO:0010208,GO:0009624,GO:0055085	integral component of membrane|plasma membrane|ATP binding|ATPase activity, coupled to transmembrane movement of substances|pollen wall assembly|response to nematode|transmembrane transport
Os01g0850050	13.873	18.6606	0.427714	0.482872	9.90475	21.4537	1.11504	0.0467428		Hypothetical gene. (Os01t0850050-00)
Os01g0850800	143.662	63.7139	-1.17299	0.0270867	289.862	131.871	-1.13624	0.0104916	LAC8	Laccase-8. (Os01t0850800-00)	GO:0048046,GO:0005507,GO:0052716,GO:0016722,GO:0046274	apoplast|copper ion binding|hydroquinone:oxygen oxidoreductase activity|oxidoreductase activity, oxidizing metal ions|lignin catabolic process
Os01g0854000	272.975	298.246	0.127737	0.781684	448.432	2183.15	2.28345	3.17258e-88	At3g50280	Similar to AER. (Os01t0854000-01)	GO:0016747	transferase activity, transferring acyl groups other than amino-acyl groups
Os01g0859300	3.73562	3.73606	0.00016838	1	8.74491	35.1685	2.00777	1.76075e-05	ABI5	bZIP transcription factor%2C Stress response and ABA signal transduction%2C Regulation of plant fertility (Os01t0859300-01)%3BbZIP transcription factor%2C Stress response and ABA signal transduction%2C Regulation of plant fertility (Os01t0859300-02)	GO:0005634,GO:0003700,GO:0042803,GO:0043565,GO:0009738,GO:0010152,GO:0006355,GO:0009737,GO:0009409,GO:0009651,GO:0009414,GO:0009845,GO:0090351	nucleus|DNA-binding transcription factor activity|protein homodimerization activity|sequence-specific DNA binding|abscisic acid-activated signaling pathway|pollen maturation|regulation of transcription, DNA-templated|response to abscisic acid|response to cold|response to salt stress|response to water deprivation|seed germination|seedling development	dosa04075	Plant hormone signal transduction
Os01g0862800	5.20511	10.3331	0.989278	0.393074	12.4587	30.5143	1.29234	0.00486264	NAC090	NAC (NAM ATAF1/2 CUC2) transcription factor%2C Early and transient regulator of abiotic stress responses (Os01t0862800-01)	GO:0005634,GO:0003677,GO:0003700	nucleus|DNA binding|DNA-binding transcription factor activity
Os01g0863800	136.478	81.9178	-0.736422	0.0192779	124.224	44.456	-1.4825	5.37347e-06	OFP13	Protein of unknown function DUF623%2C plant domain containing protein. (Os01t0863800-00)	GO:0005634,GO:0045892	nucleus|negative regulation of transcription, DNA-templated
Os01g0865400	189.349	107.207	-0.82065	0.0266774	158.036	76.5912	-1.045	9.78418e-07	GT4	UDP-glucuronosyl/UDP-glucosyltransferase family protein. (Os01t0865400-01)	GO:0016021,GO:0016758	integral component of membrane|transferase activity, transferring hexosyl groups
Os01g0865700	53.0925	37.5973	-0.497878	0.216039	72.9127	21.4756	-1.76347	0.000100874	PUB23	Zinc finger%2C RING/FYVE/PHD-type domain containing protein. (Os01t0865700-00)	GO:0005829,GO:0004842,GO:0006952,GO:0051865,GO:0016567,GO:0010200,GO:0009414	cytosol|ubiquitin-protein transferase activity|defense response|protein autoubiquitination|protein ubiquitination|response to chitin|response to water deprivation
Os01g0866133	45.0217	17.2367	-1.38514	0.0517099	66.6639	31.1366	-1.09829	0.00435149	ACT7	Hypothetical gene. (Os01t0866133-00)	GO:0005737,GO:0005856,GO:0005524	cytoplasm|cytoskeleton|ATP binding
Os01g0868000	22.1297	20.2738	-0.126364	0.850059	24.6046	53.2781	1.11462	0.00105402	ERF110	AP2/ERF transcription factor%2C Abiotic stress response%2C Salt stress response (Os01t0868000-01)	GO:0005634,GO:0003677,GO:0003700,GO:0009873,GO:0045893,GO:0048510	nucleus|DNA binding|DNA-binding transcription factor activity|ethylene-activated signaling pathway|positive regulation of transcription, DNA-templated|regulation of timing of transition from vegetative to reproductive phase
Os01g0869800	9.86861	53.2496	2.43185	0.0678667	7.62863	32.3103	2.0825	8.3381e-06	PSBS1	22-kDa Photosystem II protein%2C Photoprotection (Os01t0869800-01)			dosa00195	Photosynthesis
Os01g0871700	99.253	47.9151	-1.05063	0.00199811	45.6237	17.1131	-1.41468	0.0001224	NPF5.10	Oligopeptide transporter domain containing protein. (Os01t0871700-00)	GO:0016021,GO:0035673,GO:1904680,GO:0015333	integral component of membrane|oligopeptide transmembrane transporter activity|peptide transmembrane transporter activity|peptide:proton symporter activity
Os01g0871800	174.103	103.519	-0.750047	0.00936611	169.448	70.0718	-1.27393	1.8889e-05	NPF5.10	TGF-beta receptor%2C type I/II extracellular region family protein. (Os01t0871800-01)	GO:0016021,GO:0035673,GO:1904680,GO:0015333	integral component of membrane|oligopeptide transmembrane transporter activity|peptide transmembrane transporter activity|peptide:proton symporter activity
Os01g0872000	22.2256	8.48647	-1.38899	0.0287518	35.579	10.3857	-1.77643	6.08925e-05	NPF5.10	TGF-beta receptor%2C type I/II extracellular region family protein. (Os01t0872000-01)	GO:0016021,GO:0035673,GO:1904680,GO:0015333	integral component of membrane|oligopeptide transmembrane transporter activity|peptide transmembrane transporter activity|peptide:proton symporter activity
Os01g0878700	245.889	189.554	-0.3754	0.33184	412.167	193.643	-1.08983	4.18466e-13	AAP5	Amino acid transporter%2C Regulation of grain protein content and nutritional quality (Os01t0878700-02)%3BAmino acid transporter%2C transmembrane domain containing protein. (Os01t0878700-03)	GO:0016021,GO:0005886,GO:0015171,GO:0015174,GO:0015293,GO:0003333,GO:0015809,GO:0015802	integral component of membrane|plasma membrane|amino acid transmembrane transporter activity|basic amino acid transmembrane transporter activity|symporter activity|amino acid transmembrane transport|arginine transport|basic amino acid transport
Os01g0880800	517.75	579.494	0.162538	0.515843	325.114	158.569	-1.03583	3.90592e-06	Os01g0880800	Similar to Acyl-[acyl-carrier-protein] desaturase%2C chloroplast precursor (EC 1.14.19.2) (Stearoyl-ACP desaturase). (Os01t0880800-01)	GO:0009570,GO:0016020,GO:0045300,GO:0046872,GO:0102786,GO:0006633,GO:0006631	chloroplast stroma|membrane|acyl-[acyl-carrier-protein] desaturase activity|metal ion binding|stearoyl-[acp] desaturase activity|fatty acid biosynthetic process|fatty acid metabolic process	dosa00061,dosa01040	Fatty acid biosynthesis|Biosynthesis of unsaturated fatty acids
Os01g0881300	3472.13	4029.44	0.214756	0.31811	4387.59	11524.5	1.39321	4.14592e-48	SWEET1A	Non-protein coding transcript. (Os01t0881300-01)%3BMtN3 and saliva related transmembrane protein family protein. (Os01t0881300-02)	GO:0005887,GO:0051119	integral component of plasma membrane|sugar transmembrane transporter activity
Os01g0881900	395.579	395.845	0.000969303	0.980728	705.982	1623.66	1.20155	7.68933e-28	SKP2A	Leucine-rich repeat%2C cysteine-containing containing protein. (Os01t0881900-01)	GO:0005634,GO:0019005,GO:0004842,GO:0009734,GO:0071365,GO:0010311,GO:0051781,GO:0016567,GO:0031146,GO:0006511	nucleus|SCF ubiquitin ligase complex|ubiquitin-protein transferase activity|auxin-activated signaling pathway|cellular response to auxin stimulus|lateral root formation|positive regulation of cell division|protein ubiquitination|SCF-dependent proteasomal ubiquitin-dependent protein catabolic process|ubiquitin-dependent protein catabolic process	dosa04120	Ubiquitin mediated proteolysis
Os01g0883800	23.2291	42.83	0.882693	0.0575426	13.2068	178.958	3.76027	6.83565e-42	20ox2	Similar to GA C20oxidase2. (Os01t0883800-01)%3BGA 20-oxidase2%2C GA metabolism (Os01t0883800-02)	GO:0046872,GO:0016491	metal ion binding|oxidoreductase activity	dosa00904	Diterpenoid biosynthesis
Os01g0888800	14.278	60.5979	2.08547	5.73359e-06	39.1306	159.678	2.0288	2.69326e-19		Conserved hypothetical protein. (Os01t0888800-01)
Os01g0892500	18.3856	12.8865	-0.512712	0.396047	15.4732	34.1151	1.14064	0.00812062	PAE5	Similar to carboxylic ester hydrolase. (Os01t0892500-01)	GO:0005576,GO:0009505,GO:0052793,GO:0071555	extracellular region|plant-type cell wall|pectin acetylesterase activity|cell wall organization
Os01g0905200	405.23	320.754	-0.337272	0.476566	281.962	58.5201	-2.2685	4.07962e-09		Exo70 exocyst complex subunit family protein. (Os01t0905200-01)%3BSimilar to Leucine zipper protein-like. (Os01t0905200-02)
Os01g0905300	98.6918	70.9944	-0.475225	0.679274	46.529	17.6642	-1.3973	8.77105e-05	EXO70A1	Similar to Leucine zipper protein-like. (Os01t0905300-01)	GO:0005618,GO:0005856,GO:0005829,GO:0000145,GO:0005576,GO:0009524,GO:0005886,GO:0006887	cell wall|cytoskeleton|cytosol|exocyst|extracellular region|phragmoplast|plasma membrane|exocytosis
Os01g0919100	1.31859	7.57312	2.52189	0.144649	10.6844	116.371	3.44515	0.000378767	DTX42	Aluminum-induced citrate transporter%2C Aluminum tolerance (Os01t0919100-01)	GO:0016021,GO:0005886,GO:0015297,GO:0015137,GO:0015746,GO:0010044	integral component of membrane|plasma membrane|antiporter activity|citrate transmembrane transporter activity|citrate transport|response to aluminum ion
Os01g0928000	8.5335	9.39669	0.139014	0.882074	8.92375	30.6071	1.77814	0.000271374	SCRM	Basic helix-loop-helix (bHLH) transcription factor%2C Control of stomatal initiation%2C Regulation of mature stoma differentiation (Os01t0928000-01)	GO:0005634,GO:0003677,GO:0003700,GO:0046983,GO:0045893,GO:0009409,GO:0050826,GO:0010440	nucleus|DNA binding|DNA-binding transcription factor activity|protein dimerization activity|positive regulation of transcription, DNA-templated|response to cold|response to freezing|stomatal lineage progression
Os01g0930900	10.404	16.5474	0.669466	0.344523	42.5884	14.4911	-1.5553	0.00221352	At5g06060	Similar to Short chain alcohol dehydrogenase-like. (Os01t0930900-00)	GO:0005829,GO:0016491	cytosol|oxidoreductase activity	dosa00960	Tropane, piperidine and pyridine alkaloid biosynthesis
Os01g0930950	22.9066	17.4181	-0.395176	0.549844	35.8309	13.5909	-1.39857	0.00360335		NAD(P)-binding domain domain containing protein. (Os01t0930950-00)
Os01g0931000	54.812	49.2055	-0.155672	0.761059	55.9748	26.2551	-1.09218	0.00486254	At1g07440	Similar to tropinone reductase 2. (Os01t0931000-00)	GO:0016491	oxidoreductase activity	dosa00960	Tropane, piperidine and pyridine alkaloid biosynthesis
Os01g0935800	919.014	1092.04	0.248871	0.456693	456.804	119.946	-1.92919	0.000292648	PBL15	Similar to BRASSINOSTEROID INSENSITIVE 1-associated receptor kinase 1. (Os01t0935800-01)
Os01g0940800	61.0133	23.4582	-1.37903	0.000639526	19.4824	47.0566	1.27222	0.0424674		Similar to Beta-1%2C3-glucanase precursor. (Os01t0940800-01)	GO:0042973,GO:0006076,GO:0050832	glucan endo-1,3-beta-D-glucosidase activity|(1->3)-beta-D-glucan catabolic process|defense response to fungus
Os01g0947000	33.2218	21.9663	-0.596837	0.245191	60.6864	337.146	2.47393	0.0045002		Similar to Beta-1%2C3-glucanase precursor. (Os01t0947000-01)	GO:0042973,GO:0006076,GO:0050832	glucan endo-1,3-beta-D-glucosidase activity|(1->3)-beta-D-glucan catabolic process|defense response to fungus
Os01g0949900	204.018	150.25	-0.44133	0.219012	276.444	86.4377	-1.67726	1.57459e-09		Conserved hypothetical protein. (Os01t0949900-01)	GO:0004364,GO:0009734	glutathione transferase activity|auxin-activated signaling pathway
Os01g0950300	837.949	467.823	-0.840899	0.00939575	928.467	297.433	-1.64229	1.47679e-19		Conserved hypothetical protein. (Os01t0950300-01)	GO:0005737,GO:0004364,GO:0006952,GO:0006749	cytoplasm|glutathione transferase activity|defense response|glutathione metabolic process
Os01g0959750	659.77	495.899	-0.411917	0.0673374	562.439	232.342	-1.27544	0.000718114		Conserved hypothetical protein. (Os01t0959750-00)
Os01g0963000	34.9105	40.4966	0.214141	0.87191	14.6937	305.302	4.37697	1.11346e-09	Sb03g046810	Similar to Peroxidase BP 1 precursor. (Os01t0963000-01)%3BSimilar to Peroxidase BP 1 precursor. (Os01t0963000-04)	GO:0005576,GO:0020037,GO:0046872,GO:0004601,GO:0042744,GO:0006979	extracellular region|heme binding|metal ion binding|peroxidase activity|hydrogen peroxide catabolic process|response to oxidative stress	dosa00940	Phenylpropanoid biosynthesis
Os01g0964400	12.078	4.46832	-1.43458	0.0892229	14.129	1.96751	-2.84422	0.000895069	LECRK1	S-locus glycoprotein domain containing protein. (Os01t0964400-00)	GO:0016021,GO:0005886,GO:0005524,GO:0030246,GO:0004674,GO:0006952,GO:0006468	integral component of membrane|plasma membrane|ATP binding|carbohydrate binding|protein serine/threonine kinase activity|defense response|protein phosphorylation
Os01g0972000	117.705	109.456	-0.104824	0.819249	132.452	53.0693	-1.31952	6.19141e-09	RHC2A	Zinc finger%2C RING/FYVE/PHD-type domain containing protein. (Os01t0972000-01)	GO:0005737,GO:0046872,GO:0061630,GO:0016567	cytoplasm|metal ion binding|ubiquitin protein ligase activity|protein ubiquitination
Os02g0102200	6.1589	7.92787	0.364261	0.840917	13.9284	28.9804	1.05704	0.0247953	AAP3	Similar to Transmembrane amino acid transporter protein. (Os02t0102200-01)	GO:0016021,GO:0031965,GO:0005886,GO:0015171,GO:0015293,GO:0003333,GO:0015802	integral component of membrane|nuclear membrane|plasma membrane|amino acid transmembrane transporter activity|symporter activity|amino acid transmembrane transport|basic amino acid transport
Os02g0106201	284.334	136.729	-1.05626	0.000120646	214.585	79.9323	-1.4247	4.02619e-13	IVR1	Hypothetical protein. (Os02t0106201-00)	GO:0016021,GO:0005775,GO:0004575,GO:0005985	integral component of membrane|vacuolar lumen|sucrose alpha-glucosidase activity|sucrose metabolic process
Os02g0111600	26.294	18.1903	-0.531562	0.413253	31.7407	84.0868	1.40554	0.0118458	WAK5	Serine/threonine protein kinase-related domain containing protein. (Os02t0111600-01)
Os02g0114100	191.45	245.426	0.35832	0.630773	117.397	54.7711	-1.09991	0.000330107	WAT1	Protein of unknown function DUF6%2C transmembrane domain containing protein. (Os02t0114100-00)	GO:0016021,GO:0009705,GO:0005886,GO:0005774,GO:0022857,GO:0009851,GO:0010315,GO:0009734,GO:0071555,GO:0006952,GO:0009834,GO:0090355,GO:0090358,GO:0000162,GO:0009826	integral component of membrane|plant-type vacuole membrane|plasma membrane|vacuolar membrane|transmembrane transporter activity|auxin biosynthetic process|auxin efflux|auxin-activated signaling pathway|cell wall organization|defense response|plant-type secondary cell wall biogenesis|positive regulation of auxin metabolic process|positive regulation of tryptophan metabolic process|tryptophan biosy…
Os02g0116700	263.653	134.293	-0.973261	0.000962923	397.757	147.11	-1.43499	7.40073e-20	PSKR	Protein kinase%2C core domain containing protein. (Os02t0116700-01)	GO:0016021,GO:0005886,GO:0005524,GO:0004674	integral component of membrane|plasma membrane|ATP binding|protein serine/threonine kinase activity
Os02g0120100	176.353	171.579	-0.0395954	0.914103	91.5392	292.782	1.67736	1.36705e-19	STY46	Serine/threonine/tyrosine protein kinase%2C STY kinase%2C Regulation of ammonium uptake (Os02t0120100-01)%3BSimilar to ATP binding protein. (Os02t0120100-02)	GO:0005829,GO:0005524,GO:0004674,GO:0004712,GO:0009658	cytosol|ATP binding|protein serine/threonine kinase activity|protein serine/threonine/tyrosine kinase activity|chloroplast organization
Os02g0122600	369.934	238.145	-0.635427	0.0291337	356.296	130.104	-1.45341	7.46488e-19	KIC	EF-Hand type domain containing protein. (Os02t0122600-00)	GO:0005509,GO:0010091	calcium ion binding|trichome branching
Os02g0128501	7.12297	1.48693	-2.26015	0.112162	9.90951	2.52337	-1.97346	0.03262		Non-protein coding transcript. (Os02t0128501-00)	GO:0005794,GO:0005525,GO:0015031,GO:0016192	Golgi apparatus|GTP binding|protein transport|vesicle-mediated transport
Os02g0134200	215.39	156.575	-0.4601	0.426125	153.029	57.8231	-1.40409	4.98878e-06		DUF1645 family protein%2C Regulation of stress-tolerance and grain length (Os02t0134200-01)
Os02g0136150	10.0785	15.0019	0.573871	0.541581	4.69058	12.9363	1.46359	0.0476518		Hypothetical gene. (Os02t0136150-00)
Os02g0149900	1.74948	2.97385	0.765407	0.700882	2.45079	13.4768	2.45916	0.00553774	HOX26	Putative homeobox-leucine zipper protein HOX26. (Os02t0149900-00)	GO:0005634,GO:0003700,GO:0043565	nucleus|DNA-binding transcription factor activity|sequence-specific DNA binding
Os02g0152400	119.533	108.176	-0.144028	0.722078	108.71	47.9131	-1.182	7.05483e-05	RBCS	Rubisco small subunit 1%2C Reguration of Rubisco catalytic activity (Os02t0152400-01)	GO:0009507,GO:0004497,GO:0016984,GO:0009853,GO:0019253	chloroplast|monooxygenase activity|ribulose-bisphosphate carboxylase activity|photorespiration|reductive pentose-phosphate cycle	dosa00630,dosa00710	Glyoxylate and dicarboxylate metabolism|Carbon fixation in photosynthetic organisms
Os02g0157600	825.412	402.337	-1.03671	0.0165788	1149.72	500.579	-1.19961	3.40994e-07	HAC1	Arsenate (As(V)) reductase%2C Rhodanase-like protein%2C As(V) tolerance%2C Control of arsenic (As) accumulation (Os02t0157600-01)%3BRhodanese-like domain containing protein (Os02t0157600-02)	GO:0005739,GO:0008794,GO:0030611,GO:0071722	mitochondrion|arsenate reductase (glutaredoxin) activity|arsenate reductase activity|detoxification of arsenic-containing substance
Os02g0158900	2.43356	4.9387	1.02106	0.485901	2.43709	14.468	2.56963	0.00163937	PV42A	Similar to SNF4. (Os02t0158900-01)	GO:0003006,GO:0009553,GO:0009555,GO:0010183,GO:0048443	developmental process involved in reproduction|embryo sac development|pollen development|pollen tube guidance|stamen development
Os02g0159400	29.5759	28.7899	-0.0388598	0.969968	35.4758	74.881	1.07776	0.000185172		Conserved hypothetical protein. (Os02t0159400-01)
Os02g0165200	128.772	224.416	0.801353	0.00280166	151.628	317.149	1.06463	3.63568e-11	CRPK1	Hypothetical protein. (Os02t0165200-01)	GO:0005886,GO:0005524,GO:0004674,GO:0033160,GO:0046777,GO:0009409,GO:0050826,GO:0009625,GO:0002237	plasma membrane|ATP binding|protein serine/threonine kinase activity|positive regulation of protein import into nucleus, translocation|protein autophosphorylation|response to cold|response to freezing|response to insect|response to molecule of bacterial origin
Os02g0174250	18.2606	6.56156	-1.47662	0.0295213	22.3134	9.15453	-1.28535	0.0314786	STY13	Hypothetical protein. (Os02t0174250-00)	GO:0005886,GO:0005524,GO:0004674,GO:0004712,GO:0004713,GO:0006468,GO:0010344	plasma membrane|ATP binding|protein serine/threonine kinase activity|protein serine/threonine/tyrosine kinase activity|protein tyrosine kinase activity|protein phosphorylation|seed oilbody biogenesis
Os02g0177700	14.1365	16.2151	0.19792	0.808622	32.0665	13.0777	-1.29396	0.0184365	Os02g0177700	Uncharacterised protein family UPF0497%2C trans-membrane plant subgroup domain containing protein. (Os02t0177700-01)	GO:0016021,GO:0005886,GO:0051539	integral component of membrane|plasma membrane|4 iron, 4 sulfur cluster binding
Os02g0178100	398.546	299.732	-0.411073	0.0998453	154.112	74.3251	-1.05206	3.52126e-07	CO3	Similar to CONSTANS-like protein CO6. (Os02t0178100-01)	GO:0005634,GO:0003677,GO:0008270,GO:0009908,GO:0048577,GO:0009909	nucleus|DNA binding|zinc ion binding|flower development|negative regulation of short-day photoperiodism, flowering|regulation of flower development
Os02g0179225	21.5385	5.93249	-1.86021	0.00469854	11.3384	3.77587	-1.58633	0.0337797	GGP3	Hypothetical protein. (Os02t0179225-00)	GO:0005829,GO:0008233,GO:0019760	cytosol|peptidase activity|glucosinolate metabolic process
Os02g0182300	136.161	65.1625	-1.0632	0.00423547	272.625	106.198	-1.36015	1.26077e-05	ZFP1	Hypothetical conserved gene. (Os02t0182300-00)	GO:0005634,GO:0003700,GO:0046872,GO:0003676,GO:0009738,GO:0009788,GO:0009640	nucleus|DNA-binding transcription factor activity|metal ion binding|nucleic acid binding|abscisic acid-activated signaling pathway|negative regulation of abscisic acid-activated signaling pathway|photomorphogenesis
Os02g0185400	1.6441	1.56737	-0.0689553	1	3.93352	11.4195	1.53761	0.0470802	CYP71Z16	Cytochrome P450 domain containing protein. (Os02t0185400-01)
Os02g0190950	7.85567	3.86944	-1.02161	0.361899	7.44579	17.5668	1.23835	0.0427786		Conserved hypothetical protein. (Os02t0190950-01)
Os02g0191000	19.6877	9.4148	-1.06429	0.0905941	40.9636	14.3272	-1.51559	0.00299082	RPM1	NBS (nucleotide binding site)-LRR (leucine rich repeat) disease resistance protein%2C Desiccation stress response (Os02t0191000-01)
Os02g0193100	0.684078	1.92712	1.49421	0.662603	3.85703	13.5058	1.80802	0.0116686		Conserved hypothetical protein. (Os02t0193100-01)
Os02g0198200	93.3773	117.668	0.333581	0.271074	95.7337	334.569	1.8052	7.96604e-27	CML21	EF-Hand type domain containing protein. (Os02t0198200-01)	GO:0005737,GO:0005634,GO:0005509,GO:0030234,GO:0019722,GO:0051300	cytoplasm|nucleus|calcium ion binding|enzyme regulator activity|calcium-mediated signaling|spindle pole body organization	dosa04626	Plant-pathogen interaction
Os02g0198700	3229.77	1919.91	-0.750391	0.0367968	2325.8	829.064	-1.48817	1.11972e-05	AIR3	Similar to Subtilisin-like protease. (Os02t0198700-01)%3BSimilar to Subtilisin-like protease. (Os02t0198700-02)	GO:0005618,GO:0005576,GO:0004252,GO:0010102,GO:0009733	cell wall|extracellular region|serine-type endopeptidase activity|lateral root morphogenesis|response to auxin
Os02g0206700	498.285	307.162	-0.697973	0.10258	359.793	167.776	-1.10062	0.00021704	UGT73E1	UDP-glucuronosyl/UDP-glucosyltransferase family protein. (Os02t0206700-01)	GO:0016758	transferase activity, transferring hexosyl groups
Os02g0212400	103.27	112.445	0.122785	0.887335	358.017	144.417	-1.30979	0.00026158		Conserved hypothetical protein. (Os02t0212400-00)
Os02g0212975	24.3865	25.2745	0.0516013	0.994736	31.0374	14.4413	-1.10381	0.00766974		Conserved hypothetical protein. (Os02t0212975-00)
Os02g0215500	63.509	70.4505	0.14965	0.780914	76.6203	185.956	1.27916	0.000724003	XA21	Protein kinase%2C catalytic domain domain containing protein. (Os02t0215500-01)	GO:0032541,GO:0005789,GO:0016021,GO:0005634,GO:1990578,GO:0005886,GO:0005524,GO:0004674,GO:0006952	cortical endoplasmic reticulum|endoplasmic reticulum membrane|integral component of membrane|nucleus|perinuclear endoplasmic reticulum membrane|plasma membrane|ATP binding|protein serine/threonine kinase activity|defense response
Os02g0218800	13286	6174.08	-1.10562	9.64768e-05	8965.6	2720.61	-1.72047	3.11121e-16	CYP74A4	Allene oxide synthase (CYP74A4)%2C Fatty acid 9-/13-hydroperoxide lyase (CYP74C)%2C Biosynthesis of jasmonic acid (JA)%2C Plant defense (Os02t0218800-01)	GO:0020037,GO:0047987,GO:0005506,GO:0004497,GO:0016705,GO:0055114,GO:0031408,GO:0016125	heme binding|hydroperoxide dehydratase activity|iron ion binding|monooxygenase activity|oxidoreductase activity, acting on paired donors, with incorporation or reduction of molecular oxygen|oxidation-reduction process|oxylipin biosynthetic process|sterol metabolic process	dosa00592	alpha-Linolenic acid metabolism
Os02g0220000	45.3556	8.00553	-2.50221	1.33257e-06	38.533	9.26859	-2.05567	9.03925e-05	CKX6	Similar to cytokinin oxidase1. (Os02t0220000-00)	GO:0005615,GO:0019139,GO:0071949,GO:0009690	extracellular space|cytokinin dehydrogenase activity|FAD binding|cytokinin metabolic process	dosa00908	Zeatin biosynthesis
Os02g0221100	16.04	14.0315	-0.193007	0.742236	12.4908	47.3306	1.92191	9.15897e-06	BHLH41	Helix-loop-helix DNA-binding domain containing protein. (Os02t0221100-00)	GO:0005634,GO:0003677,GO:0003700,GO:0046983,GO:0006355,GO:0010200	nucleus|DNA binding|DNA-binding transcription factor activity|protein dimerization activity|regulation of transcription, DNA-templated|response to chitin
Os02g0224850	7.6552	6.7199	-0.188	0.873281	12.1904	3.51157	-1.79555	0.0172364	NDL2	Non-protein coding transcript. (Os02t0224850-00)	GO:0005737,GO:2000012,GO:0040008	cytoplasm|regulation of auxin polar transport|regulation of growth
Os02g0226200	390.687	338.852	-0.205357	0.386003	531.887	228.958	-1.21604	7.0192e-18	At1g17710	HAD-superfamily subfamily IB hydrolase%2C hypothetical 1 protein. (Os02t0226200-01)	GO:0004427,GO:0046872,GO:0052731,GO:0052732,GO:0051262	inorganic diphosphatase activity|metal ion binding|phosphocholine phosphatase activity|phosphoethanolamine phosphatase activity|protein tetramerization	dosa00750	Vitamin B6 metabolism
Os02g0229501	19.0398	13.5155	-0.494403	0.430299	20.8002	5.78131	-1.84713	0.00760514	MSSP2	Hypothetical protein. (Os02t0229501-00)	GO:0005794,GO:0005887,GO:0005774,GO:0005773,GO:0005351,GO:0005355,GO:0008645	Golgi apparatus|integral component of plasma membrane|vacuolar membrane|vacuole|carbohydrate:proton symporter activity|glucose transmembrane transporter activity|hexose transmembrane transport
Os02g0232000	545.794	290.964	-0.907514	0.00166343	347.611	136.108	-1.35272	8.72726e-17	HSFC2A	Similar to Heat shock transcription factor 29 (Fragment). (Os02t0232000-01)	GO:0005634,GO:0003700,GO:0000978,GO:0043565,GO:0034605,GO:0061408	nucleus|DNA-binding transcription factor activity|RNA polymerase II proximal promoter sequence-specific DNA binding|sequence-specific DNA binding|cellular response to heat|positive regulation of transcription from RNA polymerase II promoter in response to heat stress
Os02g0242100	80.2885	53.5726	-0.583696	0.293251	168.476	50.9793	-1.72456	1.37491e-08	AS	Similar to hydroquinone glucosyltransferase. (Os02t0242100-01)	GO:0050505	hydroquinone glucosyltransferase activity
Os02g0278700	258.773	170.458	-0.60227	0.195184	38.3205	15.5423	-1.30191	0.00131301	CPS1	Similar to Kaurene synthase A (Fragment). (Os02t0278700-01)	GO:0009507,GO:0009905,GO:0000287,GO:0010333,GO:0016102,GO:0009686,GO:0009685	chloroplast|ent-copalyl diphosphate synthase activity|magnesium ion binding|terpene synthase activity|diterpenoid biosynthetic process|gibberellin biosynthetic process|gibberellin metabolic process	dosa00904	Diterpenoid biosynthesis
Os02g0302200	762.211	440.764	-0.790185	0.0109452	608.183	237.274	-1.35795	5.24868e-23	TAT	Similar to aminotransferase family protein. (Os02t0302200-01)	GO:0005829,GO:0004838,GO:0030170,GO:0009058,GO:0006520,GO:0006559,GO:0006572	cytosol|L-tyrosine:2-oxoglutarate aminotransferase activity|pyridoxal phosphate binding|biosynthetic process|cellular amino acid metabolic process|L-phenylalanine catabolic process|tyrosine catabolic process	dosa00130,dosa00270,dosa00350,dosa00360,dosa00400,dosa00950,dosa00960	Ubiquinone and other terpenoid-quinone biosynthesis|Cysteine and methionine metabolism|Tyrosine metabolism|Phenylalanine metabolism|Phenylalanine, tyrosine and tryptophan biosynthesis|Isoquinoline alkaloid biosynthesis|Tropane, piperidine and pyridine alkaloid biosynthesis
Os02g0302450	56.176	27.6217	-1.02415	0.0921705	52.8707	13.0516	-2.01824	1.25185e-07	TAT	Similar to cDNA%2C clone: J100059G16%2C full insert sequence. (Os02t0302450-00)	GO:0005829,GO:0004838,GO:0030170,GO:0009058,GO:0006520,GO:0006559,GO:0006572	cytosol|L-tyrosine:2-oxoglutarate aminotransferase activity|pyridoxal phosphate binding|biosynthetic process|cellular amino acid metabolic process|L-phenylalanine catabolic process|tyrosine catabolic process
Os02g0332800	94.9954	140.696	0.566648	0.168591	131.588	359.866	1.45144	2.81558e-06		Hypothetical gene. (Os02t0332800-01)%3BConserved hypothetical protein. (Os02t0332800-02)
Os02g0463500	6.44198	12.0411	0.902389	0.267327	12.6375	29.4876	1.2224	0.0116916	CBP1	Peptidase S10%2C serine carboxypeptidase domain containing protein. (Os02t0463500-01)	GO:0005576,GO:0004185	extracellular region|serine-type carboxypeptidase activity
Os02g0467600	55.5673	42.333	-0.392454	0.459498	28.8291	85.7716	1.57297	0.00334259		Similar to Cinnamate 4-hydroxylase CYP73. (Os02t0467600-01)	GO:0016021,GO:0020037,GO:0005506,GO:0004497,GO:0016705	integral component of membrane|heme binding|iron ion binding|monooxygenase activity|oxidoreductase activity, acting on paired donors, with incorporation or reduction of molecular oxygen	dosa00130,dosa00940,dosa00941,dosa00945	Ubiquinone and other terpenoid-quinone biosynthesis|Phenylpropanoid biosynthesis|Flavonoid biosynthesis|Stilbenoid, diarylheptanoid and gingerol biosynthesis
Os02g0472700	4.60989	5.27848	0.19539	0.93131	1.04379	11.2272	3.4271	0.000996962	CRK6	Similar to receptor-like serine-threonine protein kinase. (Os02t0472700-00)	GO:0016021,GO:0005886,GO:0005524,GO:0004672,GO:0004674,GO:0042742,GO:0006468	integral component of membrane|plasma membrane|ATP binding|protein kinase activity|protein serine/threonine kinase activity|defense response to bacterium|protein phosphorylation
Os02g0484200	9.97399	2.54121	-1.97266	0.106409	20.1153	4.36615	-2.20386	0.0163771	PMAT1	Transferase family protein. (Os02t0484200-01)	GO:0005829,GO:0050736,GO:0009636	cytosol|O-malonyltransferase activity|response to toxic substance
Os02g0484975	69.9125	36.672	-0.930871	0.0122365	53.0737	24.024	-1.14352	0.000756314	PMAT1	Conserved hypothetical protein. (Os02t0484975-00)	GO:0005829,GO:0050736,GO:0009636	cytosol|O-malonyltransferase activity|response to toxic substance
Os02g0485800	9.34887	1.59512	-2.55113	0.0212708	23.1791	3.24728	-2.83552	2.30206e-05		Transferase domain containing protein. (Os02t0485800-00)	GO:0005737,GO:0047183,GO:0102815,GO:0102777	cytoplasm|anthocyanin 5-aromatic acyltransferase activity|caffeoyl-CoA:delphinidin-3,5-diglucoside 5-O-glucoside-6-O-hydroxycinnamoyltransferase activity|caffeoyl-CoA:pelargonidin-3,5-diglucoside 5-O-glucoside-6-O-hydroxycinnamoyltransferase activity
Os02g0486500	25.5106	8.64202	-1.56166	0.13208	12.3337	3.80611	-1.69621	0.0471145	ACT	Hypothetical conserved gene. (Os02t0486500-00)	GO:0047634	agmatine N4-coumaroyltransferase activity
Os02g0497400	14.5508	16.9274	0.218262	0.801757	29.8535	10.2888	-1.53683	0.00283138		Hypothetical conserved gene. (Os02t0497400-00)
Os02g0504700	58.4927	21.7228	-1.42905	0.000574164	76.1618	17.8311	-2.09467	1.5803e-10		Conserved hypothetical protein. (Os02t0504700-00)			dosa04626	Plant-pathogen interaction
Os02g0514326	86.2326	43.36	-0.991869	0.030261	73.4163	35.8528	-1.03402	0.000306354	GDPD2	Hypothetical protein. (Os02t0514326-00)	GO:0008889,GO:0006071,GO:0046475	glycerophosphodiester phosphodiesterase activity|glycerol metabolic process|glycerophospholipid catabolic process
Os02g0518550	9.40468	9.67355	0.0406665	1	9.98524	20.7784	1.05722	0.0353	GAF1	Non-protein coding transcript. (Os02t0518550-00)	GO:0005634,GO:0003677,GO:0003700,GO:0046872,GO:0010336,GO:0009740,GO:0009937,GO:0006355	nucleus|DNA binding|DNA-binding transcription factor activity|metal ion binding|gibberellic acid homeostasis|gibberellic acid mediated signaling pathway|regulation of gibberellic acid mediated signaling pathway|regulation of transcription, DNA-templated
Os02g0519950	33.2124	30.7948	-0.109038	0.81984	48.5266	22.3795	-1.1166	0.00193895	LOS1	Hypothetical protein. (Os02t0519950-00)	GO:0048046,GO:0009507,GO:0005829,GO:0016020,GO:0005730,GO:0005886,GO:0009506,GO:0005774,GO:0005507,GO:0005525,GO:0003924,GO:0003729,GO:0003746,GO:0009631,GO:0009409,GO:0009735,GO:0006414	apoplast|chloroplast|cytosol|membrane|nucleolus|plasma membrane|plasmodesma|vacuolar membrane|copper ion binding|GTP binding|GTPase activity|mRNA binding|translation elongation factor activity|cold acclimation|response to cold|response to cytokinin|translational elongation
Os02g0520000	4.59022	4.35015	-0.0774973	1	10.4967	53.8131	2.35803	5.01415e-09	ERF087	Similar to OSIGBa0113L04.1 protein. (Os02t0520000-00)	GO:0005634,GO:0003677,GO:0003700,GO:0009873	nucleus|DNA binding|DNA-binding transcription factor activity|ethylene-activated signaling pathway
Os02g0527600	663.792	991.691	0.57916	0.0314544	834.299	2396.91	1.52254	5.79671e-47	CTR1	Functional homolog of Arabidopsis Raf-like protein CONSTITUTIVE TRIPLE RESPONSE1 (CTR1)%2C Ethylene-receptor signalling (Os02t0527600-01)	GO:0005789,GO:0005524,GO:0004674,GO:0004712,GO:0071281,GO:0009873,GO:0009686,GO:0010105,GO:0046777,GO:2000069,GO:2000035,GO:0048510,GO:0009723,GO:0009750,GO:0001666,GO:0009744,GO:0010182	endoplasmic reticulum membrane|ATP binding|protein serine/threonine kinase activity|protein serine/threonine/tyrosine kinase activity|cellular response to iron ion|ethylene-activated signaling pathway|gibberellin biosynthetic process|negative regulation of ethylene-activated signaling pathway|protein autophosphorylation|regulation of post-embryonic root development|regulation of stem cell divisio…	dosa04016,dosa04075	MAPK signaling pathway - plant|Plant hormone signal transduction
Os02g0527650	12.6236	18.0718	0.517611	0.452631	20.8274	54.1862	1.37944	0.000147107		Hypothetical conserved gene. (Os02t0527650-00)
Os02g0527700	9.00059	13.2337	0.55613	0.493979	9.17031	24.0014	1.38808	0.0145284		Hypothetical protein. (Os02t0527700-01)
Os02g0529500	25.3402	10.0433	-1.3352	0.0216763	11.8941	2.67954	-2.15019	0.0208942	SNAP33	Similar to SNAP25-like protein C (Fragment). (Os02t0529500-01)	GO:0009504,GO:0009507,GO:0016021,GO:0005886,GO:0005484,GO:0000911,GO:0061025,GO:0015031,GO:0009737,GO:0009612,GO:0051707,GO:0016192	cell plate|chloroplast|integral component of membrane|plasma membrane|SNAP receptor activity|cytokinesis by cell plate formation|membrane fusion|protein transport|response to abscisic acid|response to mechanical stimulus|response to other organism|vesicle-mediated transport
Os02g0529800	5.03769	9.22094	0.872151	0.504297	37.5796	155.073	2.04492	1.51602e-17	CYP71Z6	Cytochrome P450 family protein. (Os02t0529800-00)
Os02g0536500	13.2023	8.90855	-0.567532	0.434809	20.5359	46.7753	1.1876	0.00181613		Similar to H0622F05.5 protein. (Os02t0536500-01)
Os02g0569900	0.667555	2.23416	1.74277	0.563178	1.196	30.1894	4.65775	0.000724873	CYP76M7	Cytochrome P450 family protein. (Os02t0569900-01)			dosa00904	Diterpenoid biosynthesis
Os02g0572600	753.445	390.88	-0.946777	0.000880219	1209.54	538.905	-1.16636	1.47111e-17		Protein kinase PKN/PRK1%2C effector domain containing protein. (Os02t0572600-01)
Os02g0574100	6.66527	9.92765	0.574789	0.759332	12.8573	4.63342	-1.47244	0.0392513	MST1	Sugar/inositol transporter domain containing protein. (Os02t0574100-01)	GO:0005887,GO:0005351,GO:0005355,GO:0008645	integral component of plasma membrane|carbohydrate:proton symporter activity|glucose transmembrane transporter activity|hexose transmembrane transport
Os02g0575000	69.7957	45.1008	-0.629985	0.177658	76.8367	30.2643	-1.34418	0.00166295		Conserved hypothetical protein. (Os02t0575000-01)
Os02g0576600	27.3956	10.0333	-1.44915	0.00983738	13.1746	4.06271	-1.69725	0.0245515	SUT5	Sucrose transporter. (Os02t0576600-01)	GO:0005887,GO:0042951,GO:0005364,GO:0042950,GO:0008506,GO:0015768,GO:0005985,GO:0015770	integral component of plasma membrane|arbutin transmembrane transporter activity|maltose:proton symporter activity|salicin transmembrane transporter activity|sucrose:proton symporter activity|maltose transport|sucrose metabolic process|sucrose transport
Os02g0580600	15.3662	13.928	-0.141768	0.787337	26.8921	9.56312	-1.49163	0.00466933	At5g07800	Similar to Dimethylaniline monooxygenase-like protein. (Os02t0580600-01)	GO:0050660,GO:0004497,GO:0004499,GO:0050661	flavin adenine dinucleotide binding|monooxygenase activity|N,N-dimethylaniline monooxygenase activity|NADP binding
Os02g0584700	306.9	272.291	-0.172616	0.769193	241.16	109.287	-1.14186	6.72529e-06	PIK-1	Heavy metal transport/detoxification protein domain containing protein. (Os02t0584700-01)	GO:0043531,GO:0005524,GO:0009870,GO:0042742,GO:0009626	ADP binding|ATP binding|defense response signaling pathway, resistance gene-dependent|defense response to bacterium|plant-type hypersensitive response
Os02g0585200	155.783	136.633	-0.189232	0.730494	105.373	52.0855	-1.01655	5.62439e-05	PIK-1	Heavy metal transport/detoxification protein domain containing protein. (Os02t0585200-01)	GO:0043531,GO:0005524,GO:0009870,GO:0042742,GO:0009626	ADP binding|ATP binding|defense response signaling pathway, resistance gene-dependent|defense response to bacterium|plant-type hypersensitive response
Os02g0588700	20.5195	31.2323	0.606039	0.253964	33.8812	69.2301	1.03091	0.00035835		Conserved hypothetical protein. (Os02t0588700-01)
Os02g0589400	462.509	249.002	-0.893326	0.0016998	333.502	166.392	-1.00311	2.07121e-10	GT4	UDP-glucuronosyl/UDP-glucosyltransferase family protein. (Os02t0589400-01)	GO:0016021,GO:0016758	integral component of membrane|transferase activity, transferring hexosyl groups
Os02g0592833	35.0404	69.8262	0.994748	0.00884287	44.1459	93.3289	1.08004	6.99693e-05	FLZ15	Protein of unknown function DUF581 family protein. (Os02t0592833-00)	GO:0000932,GO:0046872	P-body|metal ion binding
Os02g0596300	476.723	196.394	-1.2794	0.000382029	947.523	365.942	-1.37254	2.00984e-10	CYP86B1	Cytochrome P450 domain containing protein. (Os02t0596300-01)	GO:0005783,GO:0005789,GO:0016021,GO:0020037,GO:0005506,GO:0004497,GO:0016705,GO:0071555,GO:0010345,GO:0042761	endoplasmic reticulum|endoplasmic reticulum membrane|integral component of membrane|heme binding|iron ion binding|monooxygenase activity|oxidoreductase activity, acting on paired donors, with incorporation or reduction of molecular oxygen|cell wall organization|suberin biosynthetic process|very long-chain fatty acid biosynthetic process
Os02g0605900	51.7057	46.633	-0.148971	0.722484	67.9622	160.601	1.24068	1.25612e-09	Cht6	Similar to Chitinase (EC 3.2.1.14) A. (Os02t0605900-01)	GO:0008061,GO:0004568,GO:0016998,GO:0006032,GO:0006952,GO:0000272	chitin binding|chitinase activity|cell wall macromolecule catabolic process|chitin catabolic process|defense response|polysaccharide catabolic process	dosa00520	Amino sugar and nucleotide sugar metabolism
Os02g0620600	326.817	64.4733	-2.34171	0.00520243	670.653	288.678	-1.21611	1.00647e-05	AMT1-2	Ammonium transporter%2C Ammonium uptake (Os02t0620600-01)	GO:0005887,GO:0008519,GO:0072488	integral component of plasma membrane|ammonium transmembrane transporter activity|ammonium transmembrane transport
Os02g0621850	28.5623	26.2961	-0.119262	0.754466	29.4637	12.6691	-1.21763	0.0122042	FAO2	Hypothetical gene. (Os02t0621850-01)	GO:0016021,GO:0050660,GO:0046577	integral component of membrane|flavin adenine dinucleotide binding|long-chain-alcohol oxidase activity
Os02g0623600	3.06807	0.961063	-1.67463	0.381523	1.68003	10.5305	2.64802	0.00576366	WAK5	Similar to OSIGBa0145M07.8 protein. (Os02t0623600-01)
Os02g0630300	15.0148	15.8423	0.0773967	0.89871	22.5244	47.1999	1.0673	0.00286154	GA2OX6	2OG-Fe(II) oxygenase domain containing protein. (Os02t0630300-01)%3BSimilar to cDNA clone:002-146-E04%2C full insert sequence. (Os02t0630300-02)	GO:0005737,GO:0005634,GO:0051213,GO:0045543,GO:0046872,GO:0009685	cytoplasm|nucleus|dioxygenase activity|gibberellin 2-beta-dioxygenase activity|metal ion binding|gibberellin metabolic process	dosa00904	Diterpenoid biosynthesis
Os02g0632700	9.80562	11.6813	0.252526	0.727012	7.3693	22.7305	1.62503	0.00346056		Conserved hypothetical protein. (Os02t0632700-01)
Os02g0638650	4.83407	3.3336	-0.536159	0.701273	9.59539	23.3374	1.28223	0.00759819	ERF053	Pathogenesis-related transcriptional factor and ERF domain containing protein. (Os02t0638650-01)	GO:0005737,GO:0005634,GO:0003700,GO:0043565,GO:0009873,GO:1900036,GO:0045893,GO:2000070,GO:0009651	cytoplasm|nucleus|DNA-binding transcription factor activity|sequence-specific DNA binding|ethylene-activated signaling pathway|positive regulation of cellular response to heat|positive regulation of transcription, DNA-templated|regulation of response to water deprivation|response to salt stress
Os02g0642200	222.751	267.481	0.264003	0.495315	121.695	32.6448	-1.89835	4.32301e-06		Similar to Remorin. (Os02t0642200-01)
Os02g0644000	153.443	172.068	0.165275	0.710948	266.523	636.012	1.25479	3.08717e-21	VPE1	Similar to C13 endopeptidase NP1 (Fragment). (Os02t0644000-01)%3BVacuolar processing enzyme%2C Asparaginyl endopeptidase%2C Mediationn of GA-induced programmed cell death in aleurone layers (Os02t0644000-02)	GO:0000326,GO:0004197,GO:0045735,GO:1990019,GO:0051603,GO:0006624	protein storage vacuole|cysteine-type endopeptidase activity|nutrient reservoir activity|protein storage vacuole organization|proteolysis involved in cellular protein catabolic process|vacuolar protein processing
Os02g0649300	0.684078	2.15372	1.6546	0.567786	2.22209	25.9423	3.54532	0.0017411	HOX24	HD-ZIP I protein%2C Transcription activator%2C Stress response%2C Panicle development (Os02t0649300-01)	GO:0005634,GO:0003700,GO:0043565	nucleus|DNA-binding transcription factor activity|sequence-specific DNA binding
Os02g0650300	2835.49	1288.69	-1.13769	0.0339032	6400.55	2327.39	-1.45949	1.12223e-12	YSL15	Iron-phytosiderophore transporter%2C Iron homeostasis (Os02t0650300-01)%3BSimilar to Iron-phytosiderophore transporter YSL15. (Os02t0650300-02)	GO:0016021,GO:0005886,GO:0051980,GO:0006811,GO:0055072,GO:0010039,GO:0048316	integral component of membrane|plasma membrane|iron-nicotianamine transmembrane transporter activity|ion transport|iron ion homeostasis|response to iron ion|seed development
Os02g0651900	15.3064	21.7501	0.506889	0.388409	26.4491	55.3104	1.06433	0.00151951		Hypothetical protein. (Os02t0651900-01)
Os02g0656600	296.524	288.606	-0.0390474	0.975532	125.996	56.1473	-1.16609	0.0028762	DREB3	Similar to Dehydration responsive element binding protein 2B (DREB2B protein). (Os02t0656600-00)	GO:0005634,GO:0003700,GO:0043565,GO:0009873,GO:0045893	nucleus|DNA-binding transcription factor activity|sequence-specific DNA binding|ethylene-activated signaling pathway|positive regulation of transcription, DNA-templated
Os02g0658000	2.47284	6.21423	1.32941	0.269963	5.972	62.166	3.37984	8.97613e-15	VAB	Pleckstrin-like domain containing protein. (Os02t0658000-01)	GO:0009734,GO:0010305,GO:0010087,GO:0009733	auxin-activated signaling pathway|leaf vascular tissue pattern formation|phloem or xylem histogenesis|response to auxin
Os02g0658200	12.0449	14.7858	0.295784	0.651953	2.69242	9.72226	1.85239	0.0352902		Zinc finger%2C PHD-type domain containing protein. (Os02t0658200-01)
Os02g0665350	5.47167	0.317027	-4.1093	0.033314	7.62063	1.54704	-2.3004	0.0310652	SBT1.4	Hypothetical gene. (Os02t0665350-01)	GO:0048046,GO:0009505,GO:0005774,GO:0005773,GO:0004252,GO:0010150,GO:0010223	apoplast|plant-type cell wall|vacuolar membrane|vacuole|serine-type endopeptidase activity|leaf senescence|secondary shoot formation
Os02g0684100	4902.83	2947.69	-0.73403	0.0320508	4119.74	1679.14	-1.29483	3.11182e-07	SOT13	Sulfotransferase domain domain containing protein. (Os02t0684100-00)	GO:0005737,GO:1990135,GO:0008146,GO:0009812	cytoplasm|flavonoid sulfotransferase activity|sulfotransferase activity|flavonoid metabolic process
Os02g0684900	6.28704	8.45339	0.427149	0.663947	6.1693	21.8866	1.82687	0.00394797	PRAF1	Similar to Chromosome condensation regulator protein (Fragment). (Os02t0684900-01)	GO:0046872,GO:0070300,GO:0035091,GO:0017112	metal ion binding|phosphatidic acid binding|phosphatidylinositol binding|Rab guanyl-nucleotide exchange factor activity
Os02g0689000	148.526	133.968	-0.148832	0.636375	73.0266	34.4754	-1.08286	0.000399117		Pectinesterase inhibitor domain containing protein. (Os02t0689000-01)
Os02g0695600	289.101	277.629	-0.0584175	0.773085	306.614	152.362	-1.00892	2.14706e-09		Conserved hypothetical protein. (Os02t0695600-01)
Os02g0696200	30.5279	12.5418	-1.28339	0.0140289	41.6122	19.6602	-1.08173	0.00542276	OPT4	Hypothetical protein. (Os02t0696200-00)	GO:0005887,GO:0016020,GO:0035673,GO:0015031,GO:0080167	integral component of plasma membrane|membrane|oligopeptide transmembrane transporter activity|protein transport|response to karrikin
Os02g0700500	3604.98	2921.26	-0.303404	0.172397	2501.42	1176.61	-1.0881	4.78988e-25	PUT1	Polyamine uptake transporter%2C High-affinity spermidine transporter%2C Import of spermidine transported via phloem%2C Polyamine uptake (Os02t0700500-01)	GO:0016021,GO:0005886,GO:0015203,GO:0015293	integral component of membrane|plasma membrane|polyamine transmembrane transporter activity|symporter activity
Os02g0723200	1290.86	828.113	-0.640428	0.00329977	1118.87	478.077	-1.22673	9.46747e-15	GT7	Similar to Alpha galactosyltransferase (Fragment). (Os02t0723200-01)	GO:0005768,GO:0000139,GO:0016021,GO:0005802,GO:0008378	endosome|Golgi membrane|integral component of membrane|trans-Golgi network|galactosyltransferase activity
Os02g0723400	13.8337	21.126	0.61083	0.285462	18.9284	41.5682	1.13493	0.00767719	IAA8	Similar to Isoform 2 of Auxin-responsive protein IAA8. (Os02t0723400-01)%3BAUX/IAA protein family protein. (Os02t0723400-02)	GO:0005634,GO:0009734,GO:0006355,GO:0009733	nucleus|auxin-activated signaling pathway|regulation of transcription, DNA-templated|response to auxin
Os02g0726000	16.7468	18.0489	0.108025	0.872114	22.3916	6.86698	-1.70521	0.0080588	FLA2	FAS1 domain domain containing protein. (Os02t0726000-01)	GO:0031225,GO:0046658,GO:0016020,GO:0005886,GO:0005774	anchored component of membrane|anchored component of plasma membrane|membrane|plasma membrane|vacuolar membrane
Os02g0727966	10.7987	16.2503	0.589612	0.364594	11.5758	23.7869	1.03905	0.0226722		Conserved hypothetical protein. (Os02t0727966-01)
Os02g0730800	26.3953	48.2127	0.869131	0.0478673	16.4824	37.5653	1.18848	0.0438824	ORRM1	Nucleotide-binding%2C alpha-beta plait domain containing protein. (Os02t0730800-01)	GO:0009507,GO:0005739,GO:0003723,GO:0016554,GO:0080156,GO:0006397	chloroplast|mitochondrion|RNA binding|cytidine to uridine editing|mitochondrial mRNA modification|mRNA processing
Os02g0731900	8.72684	10.182	0.22249	0.896205	13.0997	39.3566	1.58708	0.00102508	CUT1	Similar to 3-ketoacyl-CoA synthase. (Os02t0731900-01)	GO:0005783,GO:0005789,GO:0016021,GO:0102336,GO:0102337,GO:0102338,GO:0102756,GO:0006633,GO:0009409,GO:0009416,GO:0009826,GO:0010025	endoplasmic reticulum|endoplasmic reticulum membrane|integral component of membrane|3-oxo-arachidoyl-CoA synthase activity|3-oxo-cerotoyl-CoA synthase activity|3-oxo-lignoceronyl-CoA synthase activity|very-long-chain 3-ketoacyl-CoA synthase activity|fatty acid biosynthetic process|response to cold|response to light stimulus|unidimensional cell growth|wax biosynthetic process	dosa00062,dosa04626	Fatty acid elongation|Plant-pathogen interaction
Os02g0736900	28.0962	18.3031	-0.618282	0.253586	23.9443	68.2003	1.51009	9.00667e-07		Conserved hypothetical protein. (Os02t0736900-01)
Os02g0744700	283.396	164.021	-0.788936	0.00256593	248.227	104.237	-1.2518	4.85542e-12	SSII-2	Similar to Starch synthase isoform zSTSII-2 (EC 2.4.1.21). (Os02t0744700-01)%3BSimilar to Soluble starch synthase 2-2%2C chloroplastic/amyloplastic. (Os02t0744700-02)	GO:0009501,GO:0009507,GO:0033201,GO:0004373,GO:0009011,GO:0019252	amyloplast|chloroplast|alpha-1,4-glucan synthase activity|glycogen (starch) synthase activity|starch synthase activity|starch biosynthetic process	dosa00500	Starch and sucrose metabolism
Os02g0744900	15.4023	222.259	3.85102	0.0174515	7.57954	16.3445	1.10862	0.0405767	CHLP	Geranylgeranyl reductase (EC:1.3.1.83)%2C Chlorophyll and &alpha%3B-tocopherol synthesis%2C Response to light stress%2C Protection of photooxidative damage (Os02t0744900-01)	GO:0009941,GO:0009535,GO:0071949,GO:0102067,GO:0045550,GO:0016627,GO:0015995,GO:0015979,GO:0010189	chloroplast envelope|chloroplast thylakoid membrane|FAD binding|geranylgeranyl diphosphate reductase activity|geranylgeranyl reductase activity|oxidoreductase activity, acting on the CH-CH group of donors|chlorophyll biosynthetic process|photosynthesis|vitamin E biosynthetic process	dosa00860,dosa00900	Porphyrin and chlorophyll metabolism|Terpenoid backbone biosynthesis
Os02g0745100	10446.8	6390.04	-0.709167	0.0524608	17911.5	8874.88	-1.01309	2.01941e-26	NIP2-1	Aquaporin NIP III subfamily protein%2C Aquaporin%2C Silicon influx transporter%2C Arsenic species (As) uptake%2C Arsenite efflux%2C Selenite (Se) uptake%2C Water transport (Os02t0745100-01)	GO:0048226,GO:0016021,GO:0016020,GO:0005886,GO:0015267,GO:0015115,GO:0005215,GO:0015708	Casparian strip|integral component of membrane|membrane|plasma membrane|channel activity|silicate transmembrane transporter activity|transporter activity|silicic acid import across plasma membrane
Os02g0745400	42.892	32.976	-0.379292	0.435672	57.7547	26.849	-1.10507	0.000666337	GAUT9	Glycosyl transferase%2C family 8 protein. (Os02t0745400-01)%3BGlycosyl transferase%2C family 8 protein. (Os02t0745400-02)	GO:0005768,GO:0005794,GO:0000139,GO:0016021,GO:0005802,GO:0047262,GO:0045489	endosome|Golgi apparatus|Golgi membrane|integral component of membrane|trans-Golgi network|polygalacturonate 4-alpha-galacturonosyltransferase activity|pectin biosynthetic process	dosa00520	Amino sugar and nucleotide sugar metabolism
Os02g0747900	56.5284	75.8005	0.42323	0.232223	79.1368	161.526	1.02934	4.02148e-07	ILI5	Atypical basic helix-loop-helix protein%2C Control of cell elongation%2C Regulator of grain size and leaf angle (Os02t0747900-01)	GO:0005634,GO:0046983,GO:0080113	nucleus|protein dimerization activity|regulation of seed growth
Os02g0749700	11.0746	6.37548	-0.796655	0.329553	2.3566	23.2263	3.30098	3.78723e-06	LAC9	Laccase%2C Lignin biosynthesis%2C Response to Cu stress of rice roots (Os02t0749700-01)	GO:0048046,GO:0005507,GO:0052716,GO:0016722,GO:0046274	apoplast|copper ion binding|hydroquinone:oxygen oxidoreductase activity|oxidoreductase activity, oxidizing metal ions|lignin catabolic process
Os02g0758200	178.556	176.383	-0.0176708	0.883293	144.767	27.0639	-2.41929	1.97823e-12		Conserved hypothetical protein. (Os02t0758200-01)
Os02g0776600	33.0378	32.1986	-0.037119	0.981485	50.7879	116.473	1.19744	3.09995e-05		Hypothetical conserved gene. (Os02t0776600-00)
Os02g0777400	7.92895	44.9649	2.5036	0.329329	1.80085	8.83448	2.29447	0.0234587	ER2	ERECTA family protein%2C OsERECTA2 receptor-like kinase%2C Regulation of cell proliferation and cell growth%2C Regulation of germline cell specification during megasporogenesis (Os02t0777400-01)
Os02g0779400	21.4238	12.6378	-0.76147	0.23384	39.9562	11.0811	-1.85031	1.1569e-05		Hypothetical conserved gene. (Os02t0779400-00)
Os02g0784801	33.4675	12.1292	-1.46428	0.238118	35.616	16.3285	-1.12514	0.00879086	RPT1A	Non-protein coding transcript. (Os02t0784801-00)	GO:0005737,GO:0005634,GO:0008540,GO:0005524,GO:0016787,GO:0017025,GO:0045899,GO:0030163	cytoplasm|nucleus|proteasome regulatory particle, base subcomplex|ATP binding|hydrolase activity|TBP-class protein binding|positive regulation of RNA polymerase II transcriptional preinitiation complex assembly|protein catabolic process
Os02g0791300	4.0839	17.7065	2.11626	0.0501915	12.0108	102.047	3.08683	2.20698e-14		Hypothetical conserved gene. (Os02t0791300-01)
Os02g0802500	20.9701	25.9466	0.307212	0.63481	56.3662	149.213	1.40447	2.48684e-10		Similar to H(+)-translocating (Pyrophosphate-ENERGIZED) inorganic pyrophosphatase beta-1 polypeptide (EC 3.6.1.1) (Fragment). (Os02t0802500-01)%3BSimilar to Proton translocating pyrophosphatase. (Os02t0802500-02)	GO:0016021,GO:0005774,GO:0009678,GO:0004427,GO:0046872,GO:1902600	integral component of membrane|vacuolar membrane|hydrogen-translocating pyrophosphatase activity|inorganic diphosphatase activity|metal ion binding|proton transmembrane transport
Os02g0808800	29.3477	33.0028	0.169343	0.718646	19.6396	5.06158	-1.9561	0.00167393	CCR1	Similar to Cinnamoyl-CoA reductase (EC 1.2.1.44). (Os02t0808800-01)	GO:0005737,GO:0016621,GO:0050662,GO:0016491,GO:0016616,GO:0006952,GO:0009809	cytoplasm|cinnamoyl-CoA reductase activity|coenzyme binding|oxidoreductase activity|oxidoreductase activity, acting on the CH-OH group of donors, NAD or NADP as acceptor|defense response|lignin biosynthetic process	dosa00940	Phenylpropanoid biosynthesis
Os02g0811800	5.98833	19.131	1.67568	0.0181923	2.25348	37.8975	4.07187	2.15393e-11	CCR1	Similar to Cinnamoyl-CoA reductase (EC 1.2.1.44). (Os02t0811800-01)	GO:0005737,GO:0016621,GO:0050662,GO:0016491,GO:0016616,GO:0006952,GO:0009809	cytoplasm|cinnamoyl-CoA reductase activity|coenzyme binding|oxidoreductase activity|oxidoreductase activity, acting on the CH-OH group of donors, NAD or NADP as acceptor|defense response|lignin biosynthetic process	dosa00940	Phenylpropanoid biosynthesis
Os02g0813000	75.3997	63.1866	-0.25494	0.531268	76.2433	31.3962	-1.28002	3.4008e-05	At2g02240	F-box domain%2C cyclin-like domain containing protein. (Os02t0813000-00)	GO:0009793	embryo development ending in seed dormancy
Os02g0816300	85.6837	91.7214	0.0982386	0.88627	98.8548	212.383	1.10329	3.07086e-07	CLASP	Armadillo-type fold domain containing protein. (Os02t0816300-01)%3BHypothetical conserved gene. (Os02t0816300-02)%3BHypothetical conserved gene. (Os02t0816300-03)	GO:0005938,GO:0009524,GO:0005886,GO:0009506,GO:0005876,GO:0051010,GO:0051301,GO:0043622,GO:0000278,GO:0007026,GO:0051781,GO:0050821,GO:0009826	cell cortex|phragmoplast|plasma membrane|plasmodesma|spindle microtubule|microtubule plus-end binding|cell division|cortical microtubule organization|mitotic cell cycle|negative regulation of microtubule depolymerization|positive regulation of cell division|protein stabilization|unidimensional cell growth
Os02g0818000	4.26161	61.2473	3.84518	0.0147662	6.41017	22.0357	1.78141	0.002034		Similar to Brown planthopper-induced resistance protein 1. (Os02t0818000-01)
Os02g0823200	26.9999	49.1028	0.862853	0.0380771	25.8715	54.0509	1.06295	0.00179927		Similar to OSIGBa0136O08-OSIGBa0153H12.4 protein. (Os02t0823200-00)
Os02g0828100	7.12921	9.2387	0.373948	0.850547	22.6549	60.5555	1.41844	3.6319e-05		BRO1 domain containing protein. (Os02t0828100-01)
Os02g0833900	539.444	595.734	0.143195	0.789473	330.211	161.038	-1.03598	0.000113118	PER64	Similar to Peroxidase 64 precursor (EC 1.11.1.7) (Atperox P64) (PRXR4) (ATP17a). (Os02t0833900-01)%3BSimilar to Class III peroxidase 32. (Os02t0833900-02)%3BSimilar to Class III peroxidase 32. (Os02t0833900-03)	GO:0005576,GO:0009505,GO:0009506,GO:0020037,GO:0046872,GO:0004601,GO:0042744,GO:0006979	extracellular region|plant-type cell wall|plasmodesma|heme binding|metal ion binding|peroxidase activity|hydrogen peroxide catabolic process|response to oxidative stress	dosa00940	Phenylpropanoid biosynthesis
Os03g0103300	145.361	142.162	-0.0321085	0.88142	889.46	2291.82	1.36549	2.06199e-20	EARLI1	Hybrid proline- or glycine-rich protein%2C Controll of low-temperature germinability%2C Pre-harvest sprouting resistance (Os03t0103300-01)	GO:0009707,GO:0005783,GO:0005576,GO:0009505,GO:0009506,GO:0050832,GO:0009682,GO:0009737,GO:0009409,GO:0009651	chloroplast outer membrane|endoplasmic reticulum|extracellular region|plant-type cell wall|plasmodesma|defense response to fungus|induced systemic resistance|response to abscisic acid|response to cold|response to salt stress
Os03g0107300	7916.72	3756.72	-1.07543	0.00327365	14922.7	5607.06	-1.4122	5.22547e-19	LSI2	Anion transporter%2C Silicon efflux transporter%2C Arsenic species (As) uptake (Os03t0107300-01)	GO:0016021,GO:0005886,GO:0055085	integral component of membrane|plasma membrane|transmembrane transport
Os03g0108300	6.48127	20.4333	1.65657	0.424315	4.52467	27.4351	2.60014	4.0897e-06	XTH32	Similar to xyloglucan endotransglucosylase/hydrolase protein 32. (Os03t0108300-01)%3BXyloglucan endotransglucosylase/hydrolase%2C Regulation of growth and development (Os03t0108300-02)	GO:0048046,GO:0005618,GO:0004553,GO:0016762,GO:0042546,GO:0016998,GO:0071555,GO:0010411	apoplast|cell wall|hydrolase activity, hydrolyzing O-glycosyl compounds|xyloglucan:xyloglucosyl transferase activity|cell wall biogenesis|cell wall macromolecule catabolic process|cell wall organization|xyloglucan metabolic process
Os03g0111200	6803.84	7459.23	0.132676	0.52344	5148.73	2340.53	-1.13738	0.00191102	At3g61260	Similar to Remorin. (Os03t0111200-01)	GO:0005886,GO:0009506,GO:0005773	plasma membrane|plasmodesma|vacuole
Os03g0116600	9.84496	18.8164	0.934531	0.262729	21.446	9.83457	-1.12477	0.0221837		Conserved hypothetical protein. (Os03t0116600-01)
Os03g0121300	830.813	959.692	0.208047	0.718208	451.692	161.215	-1.48636	1.37722e-11	GSVIVT00037159001	Similar to Peroxidase 1. (Os03t0121300-01)%3BSimilar to Peroxidase 5. (Os03t0121300-02)	GO:0005576,GO:0020037,GO:0046872,GO:0004601,GO:0042744,GO:0006979	extracellular region|heme binding|metal ion binding|peroxidase activity|hydrogen peroxide catabolic process|response to oxidative stress	dosa00940	Phenylpropanoid biosynthesis
Os03g0121700	139.842	113.035	-0.307036	0.329282	196.263	87.6989	-1.16216	6.82489e-08	At3g12390	Similar to Nascent polypeptide-associated complex alpha subunit-like protein 3 (NAC-alpha-like protein 3) (Alpha-NAC-like protein 3). (Os03t0121700-01)	GO:0005829,GO:0022626,GO:0005854,GO:0009506,GO:0015031,GO:0009651	cytosol|cytosolic ribosome|nascent polypeptide-associated complex|plasmodesma|protein transport|response to salt stress
Os03g0133650	16.8893	7.29382	-1.21136	0.0770965	11.3254	2.81317	-2.0093	0.0151239	AAE1	Hypothetical gene. (Os03t0133650-00)	GO:0005777,GO:0016874,GO:0006631	peroxisome|ligase activity|fatty acid metabolic process
Os03g0133800	2613.34	1643.33	-0.669272	0.00551224	2203.08	1060.46	-1.05482	1.13747e-16	AAE1	Similar to predicted protein. (Os03t0133800-01)	GO:0005777,GO:0016874,GO:0006631	peroxisome|ligase activity|fatty acid metabolic process
Os03g0140100	49.4498	17.1987	-1.52366	0.000559941	34.1543	14.0498	-1.28151	0.00511282	Cyp96T1	Cytochrome P450 family protein. (Os03t0140100-01)%3BSimilar to Cytochrome P450 family protein. (Os03t0140100-02)	GO:0016021,GO:0020037,GO:0005506,GO:0004497,GO:0016705,GO:0009820	integral component of membrane|heme binding|iron ion binding|monooxygenase activity|oxidoreductase activity, acting on paired donors, with incorporation or reduction of molecular oxygen|alkaloid metabolic process
Os03g0140200	199.674	106.744	-0.903494	0.0050057	123.988	45.097	-1.45909	1.9672e-09	CYP86B1	Similar to Cytochrome P450 86A1 (EC 1.14.-.-) (CYPLXXXVI) (P450-dependent fatty acid omega-hydroxylase). (Os03t0140200-01)%3BCytochrome P450 family member%2C Leaf cuticular wax synthesis (Os03t0140200-02)	GO:0005783,GO:0005789,GO:0016021,GO:0020037,GO:0005506,GO:0004497,GO:0016705,GO:0071555,GO:0010345,GO:0042761	endoplasmic reticulum|endoplasmic reticulum membrane|integral component of membrane|heme binding|iron ion binding|monooxygenase activity|oxidoreductase activity, acting on paired donors, with incorporation or reduction of molecular oxygen|cell wall organization|suberin biosynthetic process|very long-chain fatty acid biosynthetic process
Os03g0150200	2.14733	2.22418	0.0507309	1	9.99893	1.53637	-2.70225	0.00430905	ERF098	Similar to Ethylene-responsive transcription factor 5 (Ethylene-responsive element binding factor 5 homolog) (EREBP-4) (NtERF4). (Os03t0150200-00)	GO:0005634,GO:0003677,GO:0003700,GO:0009873,GO:0010200	nucleus|DNA binding|DNA-binding transcription factor activity|ethylene-activated signaling pathway|response to chitin
Os03g0150800	1075.54	351.593	-1.61309	2.29544e-06	1193.14	489.021	-1.2868	4.59027e-05	PTH1-2	Pi transporter%2C Pi homeostasis%2C Selenite uptake (Os03t0150800-01)	GO:0016021,GO:0005315,GO:0015293,GO:0006817	integral component of membrane|inorganic phosphate transmembrane transporter activity|symporter activity|phosphate ion transport
Os03g0152000	480.848	433.279	-0.150286	0.666619	329.854	161.849	-1.02717	1.73741e-10	HIPP05	Heavy metal transport/detoxification protein domain containing protein. (Os03t0152000-01)	GO:0005507,GO:0030001	copper ion binding|metal ion transport
Os03g0169400	13.6694	13.0978	-0.061622	1	19.1071	6.19112	-1.62583	0.0084531	RPL18	Ribosomal protein L18/L5 domain containing protein. (Os03t0169400-01)	GO:0009507,GO:0005840,GO:0019843,GO:0003735,GO:0006412	chloroplast|ribosome|rRNA binding|structural constituent of ribosome|translation
Os03g0169500	426.935	256.789	-0.733435	0.00671597	547.295	237.724	-1.20303	2.12725e-05	CSLA4	Similar to Cellulose synthase-like A1. (Os03t0169500-01)	GO:0000139,GO:0016021,GO:0047259,GO:0071555	Golgi membrane|integral component of membrane|glucomannan 4-beta-mannosyltransferase activity|cell wall organization
Os03g0170900	46.638	72.1359	0.629213	0.0756199	58.3364	127.116	1.12368	0.000337294	SUT1	Sucrose transporter%2C Required for apoplastic phloem sucrose loading%2C Essential for normal pollen germination (Os03t0170900-01)%3BSimilar to Sucrose transporter. (Os03t0170900-02)	GO:0005887,GO:0005364,GO:0042950,GO:0008506,GO:0015768,GO:0009846,GO:0005985,GO:0015770	integral component of plasma membrane|maltose:proton symporter activity|salicin transmembrane transporter activity|sucrose:proton symporter activity|maltose transport|pollen germination|sucrose metabolic process|sucrose transport
Os03g0171300	476.982	611.247	0.35782	0.557594	287.963	69.1323	-2.05845	4.30374e-06	ILI6	Atypical non-DNA-binding bHLH protein%2C Inhibitor of a typical bHLH%2C Positive regulation of grain length and weight (Os03t0171300-01)	GO:0005634,GO:0046983,GO:0009742,GO:0080113	nucleus|protein dimerization activity|brassinosteroid mediated signaling pathway|regulation of seed growth
Os03g0171950	12.9202	3.47452	-1.89474	0.0277682	11.8449	1.9586	-2.59637	0.00346292	AGT2	Non-protein coding transcript. (Os03t0171950-00)	GO:0016020,GO:0005739,GO:0005774,GO:0008453,GO:0030170,GO:0008270,GO:0009853,GO:0046686	membrane|mitochondrion|vacuolar membrane|alanine-glyoxylate transaminase activity|pyridoxal phosphate binding|zinc ion binding|photorespiration|response to cadmium ion
Os03g0180900	2349.98	1169.9	-1.00626	0.00149178	1199.29	561.647	-1.09444	5.02918e-17	TIFY11C	Tify domain containing protein. (Os03t0180900-01)	GO:0031347,GO:2000022,GO:0009611	regulation of defense response|regulation of jasmonic acid mediated signaling pathway|response to wounding	dosa04075	Plant hormone signal transduction
Os03g0181100	1957.48	1399.41	-0.484178	0.100212	1025.29	456.579	-1.1671	4.34969e-13	TIFY11B	Tify domain containing protein. (Os03t0181100-01)%3BTify domain containing protein. (Os03t0181100-02)	GO:0031347,GO:2000022,GO:0009611	regulation of defense response|regulation of jasmonic acid mediated signaling pathway|response to wounding	dosa04075	Plant hormone signal transduction
Os03g0181675	13.4327	3.62787	-1.88856	0.0355565	16.2624	4.05677	-2.00314	0.00258784	ABCB19	ABC transporter%2C transmembrane domain domain containing protein. (Os03t0181675-00)	GO:0016021,GO:0005886,GO:0005524,GO:0042626,GO:0010329,GO:0010541,GO:0043481,GO:0009926,GO:0060918,GO:0009734,GO:0010540,GO:0090691,GO:0048527,GO:0009640,GO:0009958,GO:0008361,GO:0009733,GO:0009637,GO:0010218,GO:0009639,GO:0048364,GO:0048443	integral component of membrane|plasma membrane|ATP binding|ATPase activity, coupled to transmembrane movement of substances|auxin efflux transmembrane transporter activity|acropetal auxin transport|anthocyanin accumulation in tissues in response to UV light|auxin polar transport|auxin transport|auxin-activated signaling pathway|basipetal auxin transport|formation of plant organ boundary|lateral r…
Os03g0187525	4.55408	3.99261	-0.189829	0.934782	6.8942	1.1159	-2.62717	0.0247466	At5g49980	Hypothetical protein. (Os03t0187525-00)	GO:0005634,GO:0019005,GO:0010011,GO:0000822,GO:0009734,GO:0016567,GO:0031146	nucleus|SCF ubiquitin ligase complex|auxin binding|inositol hexakisphosphate binding|auxin-activated signaling pathway|protein ubiquitination|SCF-dependent proteasomal ubiquitin-dependent protein catabolic process
Os03g0190300	15.4725	8.66977	-0.835644	0.320748	19.5194	8.8523	-1.14078	0.0355854		Similar to protein binding protein. (Os03t0190300-00)
Os03g0191900	37.5464	28.8254	-0.381333	0.41223	61.5013	258.579	2.07192	1.37871e-12	ERF060	Pathogenesis-related transcriptional factor and ERF domain containing protein. (Os03t0191900-01)	GO:0005634,GO:0003700,GO:0043565,GO:0009873	nucleus|DNA-binding transcription factor activity|sequence-specific DNA binding|ethylene-activated signaling pathway
Os03g0197100	5.83648	21.1461	1.85722	0.00699757	8.27381	56.1922	2.76375	7.27686e-12	PLT5	Similar to Sugar transporter protein. (Os03t0197100-01)	GO:0005887,GO:0005886,GO:0005351,GO:0015591,GO:0015148,GO:0005354,GO:0005355,GO:0015168,GO:0015575,GO:0015145,GO:0005365,GO:0015576,GO:0008645,GO:0010311	integral component of plasma membrane|plasma membrane|carbohydrate:proton symporter activity|D-ribose transmembrane transporter activity|D-xylose transmembrane transporter activity|galactose transmembrane transporter activity|glucose transmembrane transporter activity|glycerol transmembrane transporter activity|mannitol transmembrane transporter activity|monosaccharide transmembrane transporter a…
Os03g0223100	125.241	92.7361	-0.433505	0.143292	82.8806	37.9466	-1.12706	0.000408841	CYP94A1	Cytochrome P450 family protein. (Os03t0223100-02)	GO:0005789,GO:0016021,GO:0020037,GO:0005506,GO:0004497,GO:0016705	endoplasmic reticulum membrane|integral component of membrane|heme binding|iron ion binding|monooxygenase activity|oxidoreductase activity, acting on paired donors, with incorporation or reduction of molecular oxygen
Os03g0223400	2114.16	821.476	-1.3638	0.105233	4259.63	1873.22	-1.1852	0.000423609	GLN1-2	Cytosolic glutamine synthetase%2C Ammonium assimilation (Os03t0223400-01)	GO:0005737,GO:0005524,GO:0004356,GO:0006542	cytoplasm|ATP binding|glutamate-ammonia ligase activity|glutamine biosynthetic process	dosa00220,dosa00250,dosa00630,dosa00910	Arginine biosynthesis|Alanine, aspartate and glutamate metabolism|Glyoxylate and dicarboxylate metabolism|Nitrogen metabolism
Os03g0226200	55.7999	160.254	1.52203	0.236855	113.211	417.21	1.88176	0.000559618	HB2	Non-symbiotic hemoglobin%2C Phytoglobin%2C Response to low mineral nutrients and abiotic stresses (Os03t0226200-01)	GO:0020037,GO:0046872,GO:0019825	heme binding|metal ion binding|oxygen binding
Os03g0231650	20.6436	13.7167	-0.589769	0.302603	21.843	8.97406	-1.28334	0.0190837	BCAT5	Hypothetical protein. (Os03t0231650-00)	GO:0009507,GO:0004084,GO:0052656,GO:0052654,GO:0052655,GO:0009097,GO:0009098,GO:0009099	chloroplast|branched-chain-amino-acid transaminase activity|L-isoleucine transaminase activity|L-leucine transaminase activity|L-valine transaminase activity|isoleucine biosynthetic process|leucine biosynthetic process|valine biosynthetic process
Os03g0233000	18.115	20.0494	0.146376	0.892285	37.5868	16.1747	-1.21649	0.00304541	At5g66650	Protein of unknown function DUF607 family protein. (Os03t0233000-01)	GO:0016021,GO:0005743,GO:0005262,GO:0015292,GO:0051560	integral component of membrane|mitochondrial inner membrane|calcium channel activity|uniporter activity|mitochondrial calcium ion homeostasis
Os03g0234900	778.98	759.246	-0.0370202	0.98572	682.148	332.456	-1.03692	6.19325e-16	pod	Similar to Peroxidase (EC 1.11.1.7). (Os03t0234900-01)	GO:0005576,GO:0020037,GO:0046872,GO:0004601,GO:0042744,GO:0006979	extracellular region|heme binding|metal ion binding|peroxidase activity|hydrogen peroxide catabolic process|response to oxidative stress	dosa00940	Phenylpropanoid biosynthesis
Os03g0237201	32.0385	15.828	-1.01733	0.0668213	42.4507	19.422	-1.1281	0.00461279	DMAS1	Hypothetical protein. (Os03t0237201-00)	GO:0033707,GO:0008106,GO:0004032,GO:0016491,GO:0034224,GO:1990641,GO:0019290	3''-deamino-3''-oxonicotianamine reductase activity|alcohol dehydrogenase (NADP+) activity|alditol:NADP+ 1-oxidoreductase activity|oxidoreductase activity|cellular response to zinc ion starvation|response to iron ion starvation|siderophore biosynthetic process
Os03g0265900	194.774	176.235	-0.144303	0.730697	192.732	57.9316	-1.73417	1.24508e-15		Conserved hypothetical protein. (Os03t0265900-01)
Os03g0268600	15.2979	25.7631	0.751971	0.308774	19.9842	78.2827	1.96984	1.43947e-08	PP2C30	Similar to Protein phosphatase type 2C. (Os03t0268600-01)	GO:0005634,GO:0046872,GO:0004722,GO:0009738,GO:0009845,GO:0090351	nucleus|metal ion binding|protein serine/threonine phosphatase activity|abscisic acid-activated signaling pathway|seed germination|seedling development	dosa04016,dosa04075	MAPK signaling pathway - plant|Plant hormone signal transduction
Os03g0275100	58.2953	34.9739	-0.737101	0.059852	83.4023	26.4042	-1.65932	1.56409e-08	Os03g0275100	Similar to TA11 protein (Fragment). (Os03t0275100-01)%3BSimilar to TA11 protein (Fragment). (Os03t0275100-02)	GO:0046872,GO:0004722	metal ion binding|protein serine/threonine phosphatase activity
Os03g0277300	38.0446	19.1638	-0.989306	0.0410122	11.2851	25.2752	1.1633	0.0212738	HSP70	Heat shock protein 70. (Os03t0277300-01)	GO:0005524	ATP binding	dosa03040,dosa04141,dosa04144	Spliceosome|Protein processing in endoplasmic reticulum|Endocytosis
Os03g0279700	101.815	36.5065	-1.47973	0.00793369	106.032	26.2581	-2.01367	1.21299e-07	ZAT18	Similar to ZPT2-12. (Os03t0279700-01)
Os03g0285300	19.6081	21.8839	0.158417	0.842416	19.4744	41.4748	1.09065	0.0181758		Conserved hypothetical protein. (Os03t0285300-01)
Os03g0293700	7.60563	0.951081	-2.99943	0.0235266	37.5632	11.219	-1.74338	0.0154292		Hypothetical conserved gene. (Os03t0293700-00)
Os03g0296200	13.8565	13.0551	-0.0859475	0.969226	21.8173	59.2817	1.44211	5.49905e-05		Conserved hypothetical protein. (Os03t0296200-00)
Os03g0299200	1242.32	1088.81	-0.190289	0.370307	1121.66	447.321	-1.32625	3.16265e-28	TS2	Similar to Alcohol dehydrogenase (Fragment). (Os03t0299200-01)	GO:0016491,GO:0007275	oxidoreductase activity|multicellular organism development
Os03g0299400	17.0072	24.3968	0.520548	0.371222	20.4143	7.88542	-1.37232	0.0223829	TS2	Hypothetical protein. (Os03t0299400-00)	GO:0016491,GO:0007275	oxidoreductase activity|multicellular organism development
Os03g0299700	1.08193	1.59512	0.560061	0.938341	7.81717	1.39977	-2.48146	0.0210906		Conserved hypothetical protein. (Os03t0299700-01)
Os03g0301950	143.366	126.421	-0.181474	0.593828	114.69	46.8202	-1.29254	0.00153116	PEX11-2	Peroxisomal protein (Os03t0301950-01)	GO:0005779,GO:0005778,GO:0016559,GO:0044375	integral component of peroxisomal membrane|peroxisomal membrane|peroxisome fission|regulation of peroxisome size
Os03g0305050	23.2746	17.4003	-0.419647	0.441076	27.6008	9.97941	-1.46768	0.00380526	AAE7	Hypothetical gene. (Os03t0305050-00)	GO:0005777,GO:0003987,GO:0047760,GO:0006083,GO:0019605,GO:0006097	peroxisome|acetate-CoA ligase activity|butyrate-CoA ligase activity|acetate metabolic process|butyrate metabolic process|glyoxylate cycle
Os03g0305950	66.026	56.4969	-0.224862	0.530566	53.1753	26.0051	-1.03196	0.00308165	GT4	Similar to Xyloglucan 6-xylosyltransferase (EC 2.4.2.39) (AtXT1). (Os03t0305950-01)	GO:0000139,GO:0016021,GO:0016757	Golgi membrane|integral component of membrane|transferase activity, transferring glycosyl groups
Os03g0308800	17.1053	37.4818	1.13174	0.0184685	23.2864	10.9463	-1.08904	0.0272462	HCF107	Tetratricopeptide-like helical domain containing protein. (Os03t0308800-01)%3BHypothetical conserved gene. (Os03t0308800-02)%3BHypothetical conserved gene. (Os03t0308800-03)	GO:0009507,GO:0009941,GO:0031969,GO:0009570,GO:0005774,GO:0043621,GO:0003727,GO:0006397,GO:1901918,GO:0009657,GO:0006417,GO:0010114,GO:0006396	chloroplast|chloroplast envelope|chloroplast membrane|chloroplast stroma|vacuolar membrane|protein self-association|single-stranded RNA binding|mRNA processing|negative regulation of exoribonuclease activity|plastid organization|regulation of translation|response to red light|RNA processing
Os03g0312100	64.5306	50.66	-0.349137	0.382109	113.082	242.517	1.10072	0.000486434		Hypothetical conserved gene. (Os03t0312100-00)
Os03g0317900	2.98231	1.2731	-1.22808	0.56714	36.5552	3.08044	-3.56887	1.82887e-10	nep1	Similar to Eukaryotic aspartyl protease family protein. (Os03t0317900-00)	GO:0005576,GO:0004190	extracellular region|aspartic-type endopeptidase activity
Os03g0325600	10.4008	11.6891	0.168467	0.834607	20.3748	248.233	3.60684	1.55222e-51	WOX6	Similar to WUSCHEL-related homeobox 6. (Os03t0325600-01)%3BHomeodomain-like containing protein. (Os03t0325600-02)	GO:0005634,GO:0003677,GO:0007275	nucleus|DNA binding|multicellular organism development
Os03g0332100	148.478	54.869	-1.43618	0.00347636	179.471	54.5323	-1.71857	9.32585e-15	CYP714B2	Similar to Cytochrome P450 CYP714B3. (Os03t0332100-00)	GO:0016021,GO:0020037,GO:0005506,GO:0004497,GO:0016705	integral component of membrane|heme binding|iron ion binding|monooxygenase activity|oxidoreductase activity, acting on paired donors, with incorporation or reduction of molecular oxygen	dosa00904	Diterpenoid biosynthesis
Os03g0336400	2.18661	11.2032	2.35714	0.0206473	9.97723	76.4557	2.93791	1.09196e-11	EXPA6	Similar to Alpha-expansin OsEXPA4. (Os03t0336400-01)
Os03g0338400	145.006	174.727	0.268986	0.345367	134.845	673.036	2.31938	7.72917e-57	SCRM2	Basic helix-loop-helix dimerisation region bHLH domain containing protein. (Os03t0338400-01)	GO:0005634,GO:0003677,GO:0003700,GO:0046983,GO:0010444,GO:0006355,GO:0050826	nucleus|DNA binding|DNA-binding transcription factor activity|protein dimerization activity|guard mother cell differentiation|regulation of transcription, DNA-templated|response to freezing
Os03g0339300	24.0145	43.9851	0.873111	0.0609818	84.0713	24.526	-1.77731	0.00352318	PER70	Hypothetical conserved gene. (Os03t0339300-01)%3BSimilar to Peroxidase (EC 1.11.1.7). (Os03t0339300-02)	GO:0005576,GO:0020037,GO:0046872,GO:0004601,GO:0042744,GO:0006979	extracellular region|heme binding|metal ion binding|peroxidase activity|hydrogen peroxide catabolic process|response to oxidative stress	dosa00940	Phenylpropanoid biosynthesis
Os03g0340100	18.9303	9.53796	-0.988944	0.121919	24.7328	2.66591	-3.21372	1.17402e-06	ATL32	Similar to Zinc finger%2C C3HC4 type family protein. (Os03t0340100-00)	GO:0016021,GO:0046872,GO:0016740,GO:0016567	integral component of membrane|metal ion binding|transferase activity|protein ubiquitination
Os03g0370000	279.126	311.095	0.156439	0.544952	394.382	836.173	1.08421	6.68538e-19	PDK	Similar to Pyruvate dehydrogenase kinase isoform 1 (EC 2.7.1.99). (Os03t0370000-01)	GO:0005739,GO:0005524,GO:0009927,GO:0042803,GO:0004740,GO:0046777	mitochondrion|ATP binding|histidine phosphotransfer kinase activity|protein homodimerization activity|pyruvate dehydrogenase (acetyl-transferring) kinase activity|protein autophosphorylation
Os03g0388600	29.3178	49.7453	0.762783	0.440035	144.446	443.8	1.61938	1.56117e-16	MYB93	Hypothetical conserved gene. (Os03t0388600-01)	GO:0005737,GO:0005634,GO:0003700,GO:0043565,GO:0044212,GO:0030154,GO:0071365,GO:1901332,GO:0040008,GO:0009737,GO:0009733,GO:0009751	cytoplasm|nucleus|DNA-binding transcription factor activity|sequence-specific DNA binding|transcription regulatory region DNA binding|cell differentiation|cellular response to auxin stimulus|negative regulation of lateral root development|regulation of growth|response to abscisic acid|response to auxin|response to salicylic acid
Os03g0397600	15.4448	10.5818	-0.545534	0.518763	24.111	11.7706	-1.0345	0.0245156	At4g31140	Glycoside hydrolase%2C family 17 protein. (Os03t0397600-00)	GO:0031225,GO:0046658,GO:0009505,GO:0005886,GO:0009506,GO:0005773,GO:0042973,GO:0005975,GO:0006952	anchored component of membrane|anchored component of plasma membrane|plant-type cell wall|plasma membrane|plasmodesma|vacuole|glucan endo-1,3-beta-D-glucosidase activity|carbohydrate metabolic process|defense response
Os03g0400200	79.9982	75.9799	-0.0743489	0.820375	115.415	49.8047	-1.21247	2.46954e-07	DIR2	Plant disease resistance response protein domain containing protein. (Os03t0400200-00)	GO:0048046	apoplast
Os03g0404800	1228.65	602.901	-1.02709	0.00324098	488.332	154.204	-1.66303	1.80517e-06	3BETAHSD/D1	NAD(P)-binding domain containing protein. (Os03t0404800-01)	GO:0005789,GO:0016021,GO:0016020,GO:0003854,GO:0103066,GO:0103067,GO:0016491,GO:0016616,GO:0047012,GO:0016126	endoplasmic reticulum membrane|integral component of membrane|membrane|3-beta-hydroxy-delta5-steroid dehydrogenase activity|4alpha-carboxy-4beta-methyl-5alpha-cholesta-8-en-3beta-ol:NAD(P)+ 3-oxidoreductase (decarboxylating) activity|4alpha-carboxy-5alpha-cholesta-8-en-3beta-ol:NAD(P)+ 3-dehydrogenase (decarboxylating) activity|oxidoreductase activity|oxidoreductase activity, acting on the CH-OH …	dosa00100	Steroid biosynthesis
Os03g0407050	28.181	20.8596	-0.434013	0.358705	28.8145	10.9688	-1.39339	0.00421287		Hypothetical protein. (Os03t0407050-00)
Os03g0415351	31.0579	19.2815	-0.687743	0.179794	24.3405	48.7753	1.0028	0.00530963		Conserved hypothetical protein. (Os03t0415351-00)
Os03g0415500	3.44939	0.961063	-1.84364	0.313214	4.22024	15.5554	1.88202	0.0142828	TIM17-1	Mitochondrial import inner membrane translocase%2C subunit Tim17/22 family protein. (Os03t0415500-01)	GO:0031305,GO:0005744,GO:0030150	integral component of mitochondrial inner membrane|TIM23 mitochondrial import inner membrane translocase complex|protein import into mitochondrial matrix
Os03g0416400	24.8267	40.3348	0.700134	0.119261	20.4553	42.5197	1.05566	0.00748569	PLP3	Similar to Patatin-like phospholipase family protein%2C expressed. (Os03t0416400-00)	GO:0016787,GO:0006952,GO:0016042	hydrolase activity|defense response|lipid catabolic process
Os03g0417700	42.0633	67.7681	0.688046	0.0537972	50.7133	104.387	1.04151	5.22825e-05	CYP78A5	Similar to Phytochrome P450. (Os03t0417700-01)%3BCytochrome P450 paralogue%2C Promotion of grain growth (Os03t0417700-02)	GO:0005783,GO:0016021,GO:0016020,GO:0020037,GO:0005506,GO:0016709,GO:0048437,GO:0035265,GO:0008284,GO:0046622,GO:0040009	endoplasmic reticulum|integral component of membrane|membrane|heme binding|iron ion binding|oxidoreductase activity,acting on paired donors, with incorporation or reduction of molecular oxygen, NAD(P)H as one donor, and incorporation of one atom of oxygen|floral organ development|organ growth|positive regulation of cell proliferation|positive regulation of organ growth|regulation of growth rate
Os03g0418000	11.0416	9.42419	-0.228507	0.83798	24.294	68.2456	1.49014	6.08427e-06	Cht12	Similar to Basic endochitinase 2 precursor (EC 3.2.1.14). (Os03t0418000-00)	GO:0016231,GO:0008061,GO:0004568,GO:0008843,GO:0006040,GO:0016998,GO:0006032,GO:0050832,GO:0000272	beta-N-acetylglucosaminidase activity|chitin binding|chitinase activity|endochitinase activity|amino sugar metabolic process|cell wall macromolecule catabolic process|chitin catabolic process|defense response to fungus|polysaccharide catabolic process	dosa00520,dosa04016	Amino sugar and nucleotide sugar metabolism|MAPK signaling pathway - plant
Os03g0422600	118.271	48.1743	-1.29576	0.00527598	174.545	78.6388	-1.15029	2.36815e-05		Similar to Progesterone 5-beta-reductase. (Os03t0422600-00)	GO:0050662,GO:0047787,GO:0000166	coenzyme binding|delta4-3-oxosteroid 5beta-reductase activity|nucleotide binding
Os03g0425600	55.5684	56.9675	0.0358758	0.916939	34.9886	11.0948	-1.657	0.000144197	UGD1	UDP-glucose dehydrogenase. (Os03t0425600-00)	GO:0005829,GO:0005634,GO:0051287,GO:0003979,GO:0006024,GO:0006065	cytosol|nucleus|NAD binding|UDP-glucose 6-dehydrogenase activity|glycosaminoglycan biosynthetic process|UDP-glucuronate biosynthetic process	dosa00040,dosa00053,dosa00520	Pentose and glucuronate interconversions|Ascorbate and aldarate metabolism|Amino sugar and nucleotide sugar metabolism
Os03g0445700	47.447	47.9276	0.0145377	0.903635	48.1847	106.572	1.14519	8.50532e-05	LBD37	LATERAL ORGAN BOUNDARIES DOMAIN (LBD) protein%2C Transcriptional activator%2C Regulation of heading date and yield (Os03t0445700-01)	GO:0006807,GO:0060776	nitrogen compound metabolic process|simple leaf morphogenesis
Os03g0559700	280.461	161.98	-0.791991	0.0339749	485.591	177.065	-1.45546	3.25197e-19		Conserved hypothetical protein. (Os03t0559700-00)
Os03g0571700	13.2747	7.0469	-0.913616	0.233394	9.60032	40.425	2.07409	5.7807e-06	DTX40	Similar to TRANSPARENT TESTA 12 protein. (Os03t0571700-01)	GO:0016021,GO:0005774,GO:0005773,GO:0015297,GO:0015238,GO:0006855	integral component of membrane|vacuolar membrane|vacuole|antiporter activity|drug transmembrane transporter activity|drug transmembrane transport
Os03g0593600	841.593	451.696	-0.897772	0.00213047	434.803	99.7348	-2.12419	8.9662e-11	CYP71Z16	Similar to Cytochrome P450 family protein%2C expressed. (Os03t0593600-00)
Os03g0594100	49.9727	18.0422	-1.46976	0.0155695	26.5287	4.34658	-2.6096	0.00416634	CYP71Z18	Cytochrome P450 family protein. (Os03t0594100-01)
Os03g0594900	120.832	98.6457	-0.292674	0.585163	49.6052	20.8627	-1.24957	0.0120675	CYP71Z16	Cytochrome P450 family protein. (Os03t0594900-01)
Os03g0596700	3.72219	4.68714	0.332555	0.81153	1.93536	18.1571	3.22986	4.15777e-05		Hypothetical conserved gene. (Os03t0596700-00)
Os03g0598002	15.2318	13.2082	-0.205655	0.746061	15.4506	5.75404	-1.42501	0.045008		Hypothetical gene. (Os03t0598002-00)
Os03g0608000	142.007	71.2633	-0.994733	0.0173865	148.538	319.213	1.10368	5.64447e-08		Hypothetical protein. (Os03t0608000-01)
Os03g0618300	310.817	359.357	0.209351	0.68522	533.654	1207.23	1.17773	2.14085e-24	At5g05600	Isopenicillin N synthase family protein. (Os03t0618300-01)	GO:0005829,GO:0051213,GO:0120091,GO:0046872,GO:0097237,GO:0009813,GO:2000022,GO:0080167	cytosol|dioxygenase activity|jasmonic acid hydrolase|metal ion binding|cellular response to toxic substance|flavonoid biosynthetic process|regulation of jasmonic acid mediated signaling pathway|response to karrikin
Os03g0619875	0.976549	3.4368	1.8153	0.3945	10.2592	34.4149	1.74612	0.000313417		Conserved hypothetical protein. (Os03t0619875-01)
Os03g0624300	4.46208	3.18025	-0.488576	0.783371	5.09736	18.5401	1.86283	0.0016287		Conserved hypothetical protein. (Os03t0624300-01)
Os03g0625300	1.78877	6.60927	1.88553	0.151078	20.804	53.977	1.37548	4.27503e-05	JGB	Similar to nucleotide binding protein. (Os03t0625300-00)	GO:0005737,GO:0005634,GO:0009846	cytoplasm|nucleus|pollen germination
Os03g0628800	7876.08	4477.58	-0.814759	0.00357538	5034.45	1655.04	-1.60497	1.14403e-56	NADKC	Similar to H1flk (Fragment). (Os03t0628800-01)
Os03g0642900	17.6064	22.7459	0.369506	0.718359	17.4674	38.5073	1.14047	0.00549832	SPCC777.06c	Similar to Hydrolase-like protein. (Os03t0642900-00)	GO:0005829,GO:0005634,GO:0016787	cytosol|nucleus|hydrolase activity
Os03g0643700	49.9773	3.19023	-3.96954	0.0561726	415.869	59.9325	-2.79472	4.37625e-06	GSTU1	Similar to GST6 protein (EC 2.5.1.18). (Os03t0643700-01)	GO:0004364	glutathione transferase activity	dosa00480	Glutathione metabolism
Os03g0643800	7.38549	1.6051	-2.20203	0.069733	15.2002	4.2313	-1.84491	0.0164786	AS	Similar to hydroquinone glucosyltransferase. (Os03t0643800-00)	GO:0050505	hydroquinone glucosyltransferase activity
Os03g0645900	58.8419	47.8097	-0.29954	0.423525	39.4457	108.165	1.45529	7.3214e-05	NCED3	Carotenoid oxygenase family protein. (Os03t0645900-00)	GO:0009507,GO:0009570,GO:0045549,GO:0010436,GO:0046872,GO:0009688,GO:0016121	chloroplast|chloroplast stroma|9-cis-epoxycarotenoid dioxygenase activity|carotenoid dioxygenase activity|metal ion binding|abscisic acid biosynthetic process|carotene catabolic process	dosa00906	Carotenoid biosynthesis
Os03g0651950	11.6564	18.2855	0.649575	0.297142	14.0717	4.65002	-1.59749	0.0269721	QKY	Hypothetical protein. (Os03t0651950-00)	GO:0016021,GO:0005886,GO:0009506,GO:0099402	integral component of membrane|plasma membrane|plasmodesma|plant organ development
Os03g0655500	35.6223	17.0983	-1.05893	0.0247227	60.8135	25.0134	-1.28169	0.000123694		Ankyrin domain containing protein. (Os03t0655500-00)
Os03g0661600	667.36	280.181	-1.25211	0.00392722	1393.79	417.762	-1.73826	0.00207682	Zlp	Similar to Alpha-amylase/trypsin inhibitor (Antifungal protein). (Os03t0661600-01)	GO:0050832,GO:0031640,GO:0044130,GO:0051841,GO:0006508,GO:0090501	defense response to fungus|killing of cells of other organism|negative regulation of growth of symbiont in host|positive regulation by host of cytolysis of symbiont cells|proteolysis|RNA phosphodiester bond hydrolysis
Os03g0664800	30.7904	25.3055	-0.283028	0.688049	30.2748	73.445	1.27855	3.56498e-05		Acyl-CoA N-acyltransferase domain containing protein. (Os03t0664800-01)
Os03g0666800	20.7428	13.7141	-0.596949	0.327424	17.5785	5.33654	-1.71983	0.0110693		Conserved hypothetical protein. (Os03t0666800-01)
Os03g0673400	506.431	303.75	-0.737479	0.0739827	806.943	365.727	-1.1417	2.78548e-08		Conserved hypothetical protein. (Os03t0673400-01)
Os03g0676400	34.7686	34.3876	-0.0158964	0.932518	19.824	41.3806	1.06171	0.0105302		VQ domain containing protein. (Os03t0676400-01)
Os03g0691900	9.04302	8.28507	-0.126292	0.854692	8.01924	1.6943	-2.24277	0.0456579	HIPL2	Non-protein coding transcript. (Os03t0691900-00)	GO:0031225,GO:0046658,GO:0005886,GO:0016491	anchored component of membrane|anchored component of plasma membrane|plasma membrane|oxidoreductase activity
Os03g0696150	6.42237	9.34898	0.541703	0.591901	7.57554	17.6154	1.21741	0.0347154		Similar to predicted protein. (Os03t0696150-00)
Os03g0700450	58.8575	15.4399	-1.93056	1.12503e-05	25.7733	7.75354	-1.73295	0.00193538	Os03g0700400	Hypothetical gene. (Os03t0700450-00)	GO:0046872,GO:0016702,GO:0031408	metal ion binding|oxidoreductase activity, acting on single donors with incorporation of molecular oxygen, incorporation of two atoms of oxygen|oxylipin biosynthetic process
Os03g0703300	67.2878	71.543	0.0884642	0.842956	119.703	258.678	1.11171	3.07537e-07	O10	Calponin-like actin-binding domain containing protein. (Os03t0703300-01)%3BHypothetical conserved gene. (Os03t0703300-02)	GO:0005789,GO:0016021	endoplasmic reticulum membrane|integral component of membrane
Os03g0707250	38.3349	64.1887	0.743661	0.0569137	31.2476	76.406	1.28994	2.14894e-05		Non-protein coding transcript. (Os03t0707250-01)
Os03g0718500	27.284	27.6523	0.0193441	1	26.0053	88.5738	1.76808	7.54644e-10	ZHD11	Homeodomain-related domain containing protein. (Os03t0718500-00)	GO:0005634,GO:0003677,GO:0046872	nucleus|DNA binding|metal ion binding
Os03g0721300	3689.32	2887.01	-0.353782	0.108041	2754.77	1170.93	-1.23428	8.51604e-32	VPS62	Protein of unknown function DUF946%2C plant family protein. (Os03t0721300-01)	GO:0016021,GO:0015031	integral component of membrane|protein transport
Os03g0734500	277.767	263.588	-0.0755874	0.736124	193.02	40.138	-2.26571	8.6177e-12		Conserved hypothetical protein. (Os03t0734500-01)
Os03g0738700	29.0624	23.0485	-0.334486	0.47166	22.3714	5.60084	-1.99794	0.00268491	JGB	WD40 repeat-like domain containing protein. (Os03t0738700-01)	GO:0005737,GO:0005634,GO:0009846	cytoplasm|nucleus|pollen germination
Os03g0739700	17.0836	56.0872	1.71506	0.000216114	32.9493	249.408	2.92019	9.38115e-42		Uncharacterised protein family UPF0114 domain containing protein. (Os03t0739700-01)
Os03g0740200	11.0684	22.3964	1.01682	0.0971152	18.6626	59.607	1.67533	8.93182e-07		Conserved hypothetical protein. (Os03t0740200-00)
Os03g0748300	46.7817	62.0856	0.408313	0.375316	46.1344	121.29	1.39454	1.23069e-08	NDF5	Aldose 1-epimerase family protein. (Os03t0748300-01)	GO:0009507,GO:0009535,GO:0016020,GO:0030246,GO:0003824,GO:0005975,GO:0009773,GO:0010628	chloroplast|chloroplast thylakoid membrane|membrane|carbohydrate binding|catalytic activity|carbohydrate metabolic process|photosynthetic electron transport in photosystem I|positive regulation of gene expression
Os03g0748500	17.034	21.8983	0.362404	0.55799	27.2545	11.8192	-1.20536	0.0232969	At4g36750	Similar to flavoprotein wrbA. (Os03t0748500-01)	GO:0005886,GO:0010181,GO:0003955,GO:0055114	plasma membrane|FMN binding|NAD(P)H dehydrogenase (quinone) activity|oxidation-reduction process	dosa00130	Ubiquinone and other terpenoid-quinone biosynthesis
Os03g0758300	1356.52	836.488	-0.697488	0.0300213	1171.24	578.053	-1.01876	0.000787665	CNGC2	Similar to Cyclic nucleotide-gated ion channel 2 (AtCNGC2) (Cyclic nucleotide-and calmodulin-regulated ion channel 2) (DEFENSE NO DEATH 1). (Os03t0758300-01)%3BSimilar to Cyclic nucleotide-gated ion channel 2 (Fragment). (Os03t0758300-02)%3BCyclic nucleotide-gated ion channel (CNGC) protein%2C Heat and chilling tolerance%2C Modulation of calcium signals in response to temperature stress (Os03t075…	GO:0016021,GO:0005622,GO:0005886,GO:0005262,GO:0005516,GO:0030552,GO:0030553,GO:0005222,GO:0005221,GO:0005242,GO:0070509,GO:0006952,GO:0007263,GO:0009626	integral component of membrane|intracellular|plasma membrane|calcium channel activity|calmodulin binding|cAMP binding|cGMP binding|intracellular cAMP-activated cation channel activity|intracellular cyclic nucleotide activated cation channel activity|inward rectifier potassium channel activity|calcium ion import|defense response|nitric oxide mediated signal transduction|plant-type hypersensitive r…	dosa04626	Plant-pathogen interaction
Os03g0765900	19.6341	81.1985	2.0481	0.0530995	15.5948	6.31881	-1.30334	0.0415432	petM	PetM of cytochrome b6/f complex subunit 7 domain containing protein. (Os03t0765900-01)	GO:0009535,GO:0009512,GO:0016021,GO:0055114,GO:0015979	chloroplast thylakoid membrane|cytochrome b6f complex|integral component of membrane|oxidation-reduction process|photosynthesis
Os03g0781750	13.1703	2.44799	-2.42761	0.0340376	9.22818	1.98114	-2.21971	0.0411576	RTNLB8	Non-protein coding transcript. (Os03t0781750-00)	GO:0005789,GO:0016021,GO:0005739	endoplasmic reticulum membrane|integral component of membrane|mitochondrion
Os03g0786400	82.7956	81.0216	-0.0312468	0.950247	71.7363	32.8709	-1.12589	0.000185117	LATE	C2H2 zinc finger transcription factor%2C Drought and salt tolerance%2C Stomatal aperture control (Os03t0786400-01)	GO:0005634,GO:0003700,GO:0046872,GO:0003676,GO:0009908,GO:0009910,GO:0048579,GO:0042752,GO:0006355	nucleus|DNA-binding transcription factor activity|metal ion binding|nucleic acid binding|flower development|negative regulation of flower development|negative regulation of long-day photoperiodism, flowering|regulation of circadian rhythm|regulation of transcription, DNA-templated
Os03g0798500	120.068	78.4232	-0.614503	0.0408841	127.109	49.4583	-1.36178	9.08323e-09	WRKY21	WRKY transcription factor%2C Positive regulation of defense responses (Os03t0798500-01)	GO:0005634,GO:0005516,GO:0003700,GO:0043565,GO:0019760	nucleus|calmodulin binding|DNA-binding transcription factor activity|sequence-specific DNA binding|glucosinolate metabolic process
Os03g0804900	3359.77	1944.68	-0.788828	0.012085	2674.14	1190.63	-1.16735	1.31338e-05	GT4	UDP-glucuronosyl/UDP-glucosyltransferase family protein. (Os03t0804900-00)	GO:0016021,GO:0016758	integral component of membrane|transferase activity, transferring hexosyl groups
Os03g0805766	60.1016	35.4868	-0.760121	0.045746	60.8304	23.3238	-1.38299	0.000618141	PTC52	Hypothetical protein. (Os03t0805766-00)	GO:0009507,GO:0009941,GO:0009706,GO:0016021,GO:0009536,GO:0051537,GO:0010277,GO:0046872,GO:0015031	chloroplast|chloroplast envelope|chloroplast inner membrane|integral component of membrane|plastid|2 iron, 2 sulfur cluster binding|chlorophyllide a oxygenase [overall] activity|metal ion binding|protein transport
Os03g0805800	1990.66	1087.98	-0.871602	0.000805109	1998.61	775.058	-1.36662	2.2869e-16	PTC52	Similar to cDNA clone:001-207-E12%2C full insert sequence. (Os03t0805800-01)	GO:0009507,GO:0009941,GO:0009706,GO:0016021,GO:0009536,GO:0051537,GO:0010277,GO:0046872,GO:0015031	chloroplast|chloroplast envelope|chloroplast inner membrane|integral component of membrane|plastid|2 iron, 2 sulfur cluster binding|chlorophyllide a oxygenase [overall] activity|metal ion binding|protein transport
Os03g0807600	1224.12	377.288	-1.698	4.05366e-06	253.423	51.9439	-2.28652	0.000119002	Smt1-1	Similar to Cyclopropane-fatty-acyl-phospholipid synthase family protein%2C expressed. (Os03t0807600-00)	GO:0003838,GO:0016126	sterol 24-C-methyltransferase activity|sterol biosynthetic process	dosa00100	Steroid biosynthesis
Os03g0807900	0.342039	5.66597	4.05009	0.0369669	1.04379	15.4721	3.88977	1.88261e-05	RBCX2	Chaperonin-like RbcX family protein. (Os03t0807900-01)%3BChaperonin-like RbcX family protein. (Os03t0807900-02)	GO:0009570,GO:0044183,GO:0061077	chloroplast stroma|protein binding involved in protein folding|chaperone-mediated protein folding
Os03g0808000	5.03769	4.57396	-0.139318	0.916564	4.46188	14.3011	1.68041	0.0346212		Glycoside hydrolase%2C family 28 domain containing protein. (Os03t0808000-00)	GO:0005618,GO:0005576,GO:0004650,GO:0005975,GO:0071555,GO:0009835	cell wall|extracellular region|polygalacturonase activity|carbohydrate metabolic process|cell wall organization|fruit ripening	dosa00040	Pentose and glucuronate interconversions
Os03g0820400	21.4836	17.5357	-0.292941	0.688125	28.6494	14.073	-1.02557	0.0207783	ZAT5	Similar to ZPT2-13. (Os03t0820400-01)	GO:0005634,GO:0003700,GO:0046872,GO:0043565,GO:0006355	nucleus|DNA-binding transcription factor activity|metal ion binding|sequence-specific DNA binding|regulation of transcription, DNA-templated
Os03g0822400	125.574	138.447	0.1408	0.644032	131.622	35.0094	-1.91059	1.05259e-06	SMR5	Conserved hypothetical protein. (Os03t0822400-01)	GO:0005634,GO:0004860,GO:0007049,GO:0006974,GO:0045786,GO:0045839	nucleus|protein kinase inhibitor activity|cell cycle|cellular response to DNA damage stimulus|negative regulation of cell cycle|negative regulation of mitotic nuclear division
Os03g0826800	72.5402	43.5305	-0.736754	0.0521914	127.042	376.82	1.56857	2.12443e-12		Conserved hypothetical protein. (Os03t0826800-01)
Os03g0827900	340.402	335.627	-0.0203812	0.927701	341.701	694.506	1.02325	1.8903e-16		Hypothetical conserved gene. (Os03t0827900-00)
Os03g0828300	50.4191	25.7176	-0.971216	0.0194498	137.739	53.5811	-1.36215	0.00121027	MAN3	Similar to (1-4)-beta-mannan endohydrolase-like protein. (Os03t0828300-01)	GO:0005576,GO:0016985,GO:0046355	extracellular region|mannan endo-1,4-beta-mannosidase activity|mannan catabolic process	dosa00051	Fructose and mannose metabolism
Os03g0828600	13.0586	2.47573	-2.39907	0.0274085	22.3375	7.74531	-1.52808	0.00392594	CHX19	Similar to ATCHX19 (CATION/H+ EXCHANGER 19)%3B monovalent cation:proton antiporter/ sodium:hydrogen antiporter. (Os03t0828600-00)	GO:0012505,GO:0016021,GO:0005770,GO:0015299,GO:0006813,GO:0006885	endomembrane system|integral component of membrane|late endosome|solute:proton antiporter activity|potassium ion transport|regulation of pH
Os03g0830400	25.2482	48.8869	0.953267	0.290652	47.054	245.187	2.3815	6.23286e-12	CNR10	PGPS/D12. (Os03t0830400-01)	GO:0016021	integral component of membrane
Os03g0830500	113.394	108.736	-0.0605076	0.861237	123.867	369.843	1.57812	1.30911e-22	CNR10	Similar to PGPS/D12. (Os03t0830500-01)	GO:0016021	integral component of membrane
Os03g0839200	538.713	635.86	0.23919	0.310878	720.139	1502.55	1.06106	3.20982e-08	DTX54	Multi antimicrobial extrusion protein MatE family protein. (Os03t0839200-01)	GO:0016021,GO:0005778,GO:0015297,GO:0015238,GO:0006855	integral component of membrane|peroxisomal membrane|antiporter activity|drug transmembrane transporter activity|drug transmembrane transport
Os03g0853200	21.7234	27.2628	0.327685	0.668141	21.3019	56.6045	1.40993	7.80314e-05	TET4	Tetraspanin domain containing protein. (Os03t0853200-01)	GO:0016021,GO:0005886,GO:0009506	integral component of membrane|plasma membrane|plasmodesma
Os03g0856500	33.4905	77.8798	1.2175	0.100391	28.6984	94.9517	1.72622	2.94496e-05	PSRP1	Similar to Plastid-specific 30S ribosomal protein 1%2C chloroplast precursor (CS- S5) (CS5) (S22) (Ribosomal protein 1) (PSRP-1). (Os03t0856500-01)%3BSimilar to Plastid-specific 30S ribosomal protein 1%2C chloroplast precursor (CS- S5) (CS5) (S22) (Ribosomal protein 1) (PSRP-1). (Os03t0856500-02)	GO:0009570,GO:0019843,GO:0044238,GO:0006417	chloroplast stroma|rRNA binding|primary metabolic process|regulation of translation
Os03g0857600	237.749	365.743	0.621391	0.117538	293.132	628.902	1.10128	4.25418e-07	At4g34215	Protein of unknown function DUF303%2C acetylesterase putative domain containing protein. (Os03t0857600-01)	GO:0016787	hydrolase activity
Os03g0860100	8.18837	16.766	1.03389	0.169241	4.80263	258.342	5.74931	2.97034e-15	ERF.C.3	Ethylene response factor%2C Transcriptional activator%2C Positive regulation of disease resistance (Os03t0860100-01)			dosa04016,dosa04075	MAPK signaling pathway - plant|Plant hormone signal transduction
Os04g0107600	4665.92	3233.96	-0.528859	0.198296	1114.64	282.774	-1.97886	0.0135324	ADC2	Arginine decarboxylase %2C Stress response (Os04t0107600-01)%3BArginine decarboxylase (EC 4.1.1.19). (Os04t0107600-02)	GO:0008792,GO:0006527,GO:0033388,GO:0008295	arginine decarboxylase activity|arginine catabolic process|putrescine biosynthetic process from arginine|spermidine biosynthetic process	dosa00330	Arginine and proline metabolism
Os04g0107650	59.551	42.8929	-0.473389	0.351836	10.5507	1.26911	-3.05545	0.0068246	ADC2	Similar to Arginine decarboxylase. (Os04t0107650-00)	GO:0008792,GO:0006527,GO:0033388,GO:0008295	arginine decarboxylase activity|arginine catabolic process|putrescine biosynthetic process from arginine|spermidine biosynthetic process
Os04g0121100	25.1862	9.54295	-1.40013	0.0551131	24.6394	6.58311	-1.90412	0.000454787	SBT3.9	Similar to OSIGBa0115D20.4 protein. (Os04t0121100-01)	GO:0005576,GO:0004252	extracellular region|serine-type endopeptidase activity
Os04g0121800	11.4105	23.3578	1.03354	0.282331	63.2907	394.031	2.63824	5.93409e-51		Hypothetical conserved gene. (Os04t0121800-01)
Os04g0137450	29.0655	16.2129	-0.842163	0.0986097	81.5096	38.6783	-1.07544	0.000791533		Hypothetical conserved gene. (Os04t0137450-00)
Os04g0149400	28.0197	40.1845	0.520195	0.258551	43.6475	191.031	2.12984	9.83433e-19		Conserved hypothetical protein. (Os04t0149400-01)
Os04g0153200	9.00279	21.6389	1.26519	0.176304	4.61485	19.5041	2.07942	0.00316852		Similar to OSIGBa0147M20.2 protein. (Os04t0153200-00)
Os04g0165700	2496.99	2015.66	-0.30894	0.284811	3274.36	7252.16	1.1472	1.76288e-21	CAS2	Cysteine synthase (EC 2.5.1.47). (Os04t0165700-01)	GO:0005739,GO:0004124,GO:0050017,GO:0019499,GO:0006535,GO:0009836	mitochondrion|cysteine synthase activity|L-3-cyanoalanine synthase activity|cyanide metabolic process|cysteine biosynthetic process from serine|fruit ripening, climacteric	dosa00270,dosa00460,dosa00920	Cysteine and methionine metabolism|Cyanoamino acid metabolism|Sulfur metabolism
Os04g0167800	182.085	76.7057	-1.24721	0.000250968	271.211	117.478	-1.20702	8.35168e-13	DMAS1	Similar to Chalcone reductase homologue (Fragment). (Os04t0167800-01)	GO:0033707,GO:0008106,GO:0004032,GO:0016491,GO:0034224,GO:1990641,GO:0019290	3''-deamino-3''-oxonicotianamine reductase activity|alcohol dehydrogenase (NADP+) activity|alditol:NADP+ 1-oxidoreductase activity|oxidoreductase activity|cellular response to zinc ion starvation|response to iron ion starvation|siderophore biosynthetic process
Os04g0167900	2.14733	2.23416	0.0571909	1	1.76945	8.29523	2.22898	0.0304022	Os04g0167900	Protein phosphatase 2C-like domain containing protein. (Os04t0167900-00)	GO:0046872,GO:0004722	metal ion binding|protein serine/threonine phosphatase activity
Os04g0169100	698.924	940.819	0.428781	0.0710662	836.819	2701.15	1.69059	1.50808e-57	ETR2	Similar to Ethylene receptor-like protein 1. (Os04t0169100-01)%3BEthylene receptor%2C Ethylene response%2C Floral transition and starch accumulation (Os04t0169100-02)	GO:0005789,GO:0016021,GO:0005524,GO:0051740,GO:0038199,GO:0046872,GO:0004673,GO:0004674,GO:2000904,GO:0006355,GO:0009723	endoplasmic reticulum membrane|integral component of membrane|ATP binding|ethylene binding|ethylene receptor activity|metal ion binding|protein histidine kinase activity|protein serine/threonine kinase activity|regulation of starch metabolic process|regulation of transcription, DNA-templated|response to ethylene	dosa04016,dosa04075	MAPK signaling pathway - plant|Plant hormone signal transduction
Os04g0172400	4.5148	1.2731	-1.82632	0.23576	3.75391	16.9016	2.17069	0.000899259	AT15	Transferase family protein. (Os04t0172400-01)	GO:0016747	transferase activity, transferring acyl groups other than amino-acyl groups
Os04g0175600	34.1549	14.2251	-1.26365	0.0128563	18.2202	2.67185	-2.76963	0.000658202	Os04g0175900	Similar to 0-methyltransferase (EC 2.1.1.6) (Fragment). (Os04t0175600-01)	GO:0008171,GO:0046983,GO:0008757,GO:0019438	O-methyltransferase activity|protein dimerization activity|S-adenosylmethionine-dependent methyltransferase activity|aromatic compound biosynthetic process
Os04g0176200	202.171	103.311	-0.968588	0.0528836	378.871	154.404	-1.295	2.11304e-07	COMTL2	Similar to N-methyltransferase. (Os04t0176200-00)	GO:0008171,GO:0046983,GO:0008757,GO:0019438	O-methyltransferase activity|protein dimerization activity|S-adenosylmethionine-dependent methyltransferase activity|aromatic compound biosynthetic process
Os04g0176400	25.0084	13.3869	-0.901598	0.122836	33.1685	14.177	-1.22626	0.00498319	SCPL18	Similar to serine carboxypeptidase 1. (Os04t0176400-00)	GO:0005576,GO:0004185,GO:0019748	extracellular region|serine-type carboxypeptidase activity|secondary metabolic process
Os04g0178300	48.6271	63.331	0.381151	0.55387	71.9835	1663.92	4.53078	1.32007e-79	CPS4	Similar to Isoform 3 of Syn-copalyl diphosphate synthase. (Os04t0178300-01)%3BSimilar to Syn-copalyl diphosphate synthase. (Os04t0178300-02)%3BSyn-copalyl diphosphate synthase%2C Fungal non-host disease resistance (Os04t0178300-03)	GO:0009507,GO:0000287,GO:0051498,GO:0010333,GO:0006952,GO:0016102,GO:0009686	chloroplast|magnesium ion binding|syn-copalyl diphosphate synthase activity|terpene synthase activity|defense response|diterpenoid biosynthetic process|gibberellin biosynthetic process	dosa00904	Diterpenoid biosynthesis
Os04g0178400	19.4893	38.0129	0.963804	0.35808	106.987	779.735	2.86555	1.14738e-19	CYP99A3	Cytochrome P450 (CYP) mono-oxygenase%2C Multifunctional diterpene oxidase%2C Momilactone biosynthesis (Os04t0178400-01)			dosa00904	Diterpenoid biosynthesis
Os04g0179100	13.7252	8.51143	-0.689353	0.360082	3.52121	45.3177	3.68593	1.34208e-12	Os04g0179200	Similar to OSIGBa0109M01.2 protein. (Os04t0179100-01)	GO:0102960	momilactone-A synthase activity
Os04g0179200	20.0939	25.7401	0.357256	0.722016	11.6597	166.252	3.83376	2.08037e-07	Os04g0179200	Similar to Stem secoisolariciresinol dehydrogenase (Fragment). (Os04t0179200-01)	GO:0102960	momilactone-A synthase activity	dosa00904	Diterpenoid biosynthesis
Os04g0180400	6.0669	12.0636	0.99163	0.341578	4.49327	74.487	4.05115	2.67407e-11	CYP99A2	Similar to Cytochrome P450 99A2. (Os04t0180400-01)	GO:0016021,GO:0016020,GO:0020037,GO:0005506,GO:0016709,GO:0006952	integral component of membrane|membrane|heme binding|iron ion binding|oxidoreductase activity,acting on paired donors, with incorporation or reduction of molecular oxygen, NAD(P)H as one donor, and incorporation of one atom of oxygen|defense response	dosa00904	Diterpenoid biosynthesis
Os04g0186400	1772.81	793.009	-1.16063	0.00365154	4045.21	1598.93	-1.33911	7.8917e-08	PHT1-4	Pi transporter%2C Pi homeostasis%2C Embryo development%2C Seed germination (Os04t0186400-01)%3BSimilar to Phosphate transporter 6. (Os04t0186400-02)	GO:0016021,GO:0005315,GO:0015293,GO:0006817	integral component of membrane|inorganic phosphate transmembrane transporter activity|symporter activity|phosphate ion transport
Os04g0186450	12.3343	7.02949	-0.811186	0.253021	32.2762	8.8357	-1.86905	0.000608134	PHT1-4	Hypothetical gene. (Os04t0186450-00)	GO:0016021,GO:0005315,GO:0015293,GO:0006817	integral component of membrane|inorganic phosphate transmembrane transporter activity|symporter activity|phosphate ion transport
Os04g0223600	31.896	14.6631	-1.12119	0.0392738	15.2582	2.81614	-2.43779	0.00161078		Hypothetical gene. (Os04t0223600-01)
Os04g0229100	3136.64	1671.22	-0.908318	0.00973639	1855.83	858.234	-1.11262	2.73522e-06	CAD6	Similar to Sinapyl alcohol dehydrogenase. (Os04t0229100-01)	GO:0045551,GO:0052747,GO:0008270,GO:0009809	cinnamyl-alcohol dehydrogenase activity|sinapyl alcohol dehydrogenase activity|zinc ion binding|lignin biosynthetic process	dosa00940	Phenylpropanoid biosynthesis
Os04g0233400	7673.38	6927.16	-0.1476	0.489095	7248.02	3423.46	-1.08213	4.2443e-15	PIP2-6	Similar to Arabidopsis thaliana (Fragment). (Os04t0233400-01)%3BSimilar to cDNA clone:006-302-B10%2C full insert sequence. (Os04t0233400-02)	GO:0016021,GO:0005886,GO:0009506,GO:0005773,GO:0015250,GO:0009414	integral component of membrane|plasma membrane|plasmodesma|vacuole|water channel activity|response to water deprivation
Os04g0233851	58.1859	49.3546	-0.237486	0.50935	59.0177	27.3758	-1.10824	0.000346231	PIP2-6	Non-protein coding transcript. (Os04t0233851-00)	GO:0016021,GO:0005886,GO:0009506,GO:0005773,GO:0015250,GO:0009414	integral component of membrane|plasma membrane|plasmodesma|vacuole|water channel activity|response to water deprivation
Os04g0271200	269.986	296.626	0.13576	0.68129	289.164	823.758	1.51034	1.34487e-15	PAS2A	Protein-tyrosine phosphatase-like%2C PTPLA domain containing protein. (Os04t0271200-01)	GO:0005789,GO:0016021,GO:0102343,GO:0102344,GO:0102345,GO:0102158,GO:0006633,GO:0007275	endoplasmic reticulum membrane|integral component of membrane|3-hydroxy-arachidoyl-CoA dehydratase activity|3-hydroxy-behenoyl-CoA dehydratase activity|3-hydroxy-lignoceroyl-CoA dehydratase activity|very-long-chain 3-hydroxyacyl-CoA dehydratase activity|fatty acid biosynthetic process|multicellular organism development	dosa00062,dosa01040	Fatty acid elongation|Biosynthesis of unsaturated fatty acids
Os04g0272200	14.9156	18.4718	0.3085	0.75061	9.34976	23.034	1.30076	0.0166981	UGT92A1	UDP-glucuronosyl/UDP-glucosyltransferase family protein. (Os04t0272200-01)	GO:0043231,GO:0016758,GO:0008194	intracellular membrane-bounded organelle|transferase activity, transferring hexosyl groups|UDP-glycosyltransferase activity
Os04g0308400	227.562	211.481	-0.105732	0.868631	62.4493	10.8293	-2.52775	0.00413498		Similar to H0211A12.13 protein. (Os04t0308400-00)
Os04g0308600	4293.18	3582.16	-0.261218	0.635476	1502.09	228.583	-2.71618	0.00303733		Similar to H0211A12.11 protein. (Os04t0308600-00)
Os04g0309900	2052.04	1852.59	-0.147514	0.812455	716.516	159.625	-2.16631	0.00905189		Similar to H0211A12.5 protein. (Os04t0309900-00)
Os04g0310100	144.602	92.7652	-0.640429	0.215246	41.2811	7.15381	-2.5287	0.016825		Similar to H0211A12.12 protein. (Os04t0310100-01)
Os04g0319800	2619.43	1340.93	-0.966022	0.000278641	1336.64	281.318	-2.24834	1.3384e-74	UGT85A24	Similar to Cytokinin-O-glucosyltransferase 2 (EC 2.4.1.-) (Zeatin O- glucosyltransferase 2). (Os04t0319800-01)	GO:0035251	UDP-glucosyltransferase activity
Os04g0326100	1757.23	922.15	-0.930226	2.60957e-05	846.035	175.41	-2.26999	1.88394e-63	UGT85A24	Similar to H0107B07.2 protein. (Os04t0326100-00)	GO:0035251	UDP-glucosyltransferase activity
Os04g0339400	11.3216	12.62	0.156637	0.902628	13.9501	29.3493	1.07305	0.018302	Os04g0339400	Aldo/keto reductase family protein. (Os04t0339400-01)	GO:0016491	oxidoreductase activity
Os04g0340300	45.5417	20.5575	-1.14752	0.0102451	9.57293	38.2884	1.99987	0.00231519	TPS7	Terpene synthase%2C (S)-limonene synthase%2C Defence against M. oryzae (Os04t0340300-01)
Os04g0345800	9.78285	8.65723	-0.176349	0.951955	8.24318	42.5349	2.36738	0.000111405	ARD3	Similar to OSIGBa0127B24.5 protein. (Os04t0345800-00)	GO:0005737,GO:0005634,GO:0010309,GO:0005506,GO:0019509,GO:0006555	cytoplasm|nucleus|acireductone dioxygenase [iron(II)-requiring] activity|iron ion binding|L-methionine salvage from methylthioadenosine|methionine metabolic process	dosa00270	Cysteine and methionine metabolism
Os04g0350100	277.662	369.346	0.411645	0.490522	592.159	1449.55	1.29155	1.36313e-30	OsI_014908	Proteinase inhibitor I25%2C cystatin domain containing protein. (Os04t0350100-01)	GO:0005576,GO:0004869,GO:0006952	extracellular region|cysteine-type endopeptidase inhibitor activity|defense response
Os04g0359300	1101.12	546.692	-1.01017	0.00421157	697.139	319.047	-1.12768	0.000109857	SOT5	Sulfotransferase family protein. (Os04t0359300-00)	GO:0005737,GO:1990135,GO:0008146,GO:0009812	cytoplasm|flavonoid sulfotransferase activity|sulfotransferase activity|flavonoid metabolic process
Os04g0368000	32.802	15.6821	-1.06467	0.115441	18.4025	47.3351	1.36301	0.00783074	WAK2	Serine/threonine protein kinase-related domain containing protein. (Os04t0368000-01)
Os04g0389100	79.1406	59.083	-0.421675	0.283517	53.5045	25.862	-1.04883	0.00135798	ALS2	OSIGBa0096P03.6 protein. (Os04t0389100-00)	GO:0009507,GO:0003984,GO:0050660,GO:0000287,GO:0030976,GO:0009097,GO:0009635,GO:0009099	chloroplast|acetolactate synthase activity|flavin adenine dinucleotide binding|magnesium ion binding|thiamine pyrophosphate binding|isoleucine biosynthetic process|response to herbicide|valine biosynthetic process
Os04g0389800	372.875	179.097	-1.05795	0.00374188	132.287	53.2478	-1.31287	4.89396e-08	ALS2	Similar to OSIGBa0096P03.6 protein. (Os04t0389800-01)	GO:0009507,GO:0003984,GO:0050660,GO:0000287,GO:0030976,GO:0009097,GO:0009635,GO:0009099	chloroplast|acetolactate synthase activity|flavin adenine dinucleotide binding|magnesium ion binding|thiamine pyrophosphate binding|isoleucine biosynthetic process|response to herbicide|valine biosynthetic process	dosa00290,dosa00650,dosa00660,dosa00770	Valine, leucine and isoleucine biosynthesis|Butanoate metabolism|C5-Branched dibasic acid metabolism|Pantothenate and CoA biosynthesis
Os04g0393500	34.2211	35.6297	0.0581944	0.903978	18.408	5.06037	-1.86302	0.00506262	GRXC5	CC-type glutaredoxin%2C Floral organ development and pathogen response (Os04t0393500-01)	GO:0005737,GO:0005634,GO:0009055,GO:0015035,GO:0045454	cytoplasm|nucleus|electron transfer activity|protein disulfide oxidoreductase activity|cell redox homeostasis
Os04g0399800	1.80529	4.01037	1.15151	0.476129	9.11136	28.5035	1.6454	0.00971268	ERF087	Similar to Ethylene-responsive transcription factor 12 (Ethylene-responsive element binding factor 12) (EREBP-12) (AtERF12). (Os04t0399800-00)	GO:0005634,GO:0003677,GO:0003700,GO:0009873	nucleus|DNA binding|DNA-binding transcription factor activity|ethylene-activated signaling pathway
Os04g0401000	19.8314	68.2286	1.78259	0.0171661	16.6458	39.9373	1.26258	0.00103248	PI21	Proline-rich protein%2C Blast resistance (Os04t0401000-01)%3BSimilar to Pi21 protein. (Os04t0401000-02)	GO:0046872,GO:0006952,GO:1900150,GO:0009623	metal ion binding|defense response|regulation of defense response to fungus|response to parasitic fungus
Os04g0408801	17.4681	12.3029	-0.505725	0.541322	30.4496	15.1877	-1.00352	0.019697	S1FA1	Non-protein coding transcript. (Os04t0408801-00)	GO:0005634,GO:0003677,GO:0006355	nucleus|DNA binding|regulation of transcription, DNA-templated
Os04g0419900	18.3713	25.1845	0.455086	0.513611	28.1379	103.924	1.88494	4.50619e-12	At2g19130	Similar to H0525E10.7 protein. (Os04t0419900-01)
Os04g0420600	91.4211	44.1321	-1.0507	0.012085	64.718	24.0121	-1.43041	0.00745692	At2g19130	Similar to H0525E10.2 protein. (Os04t0420600-00)
Os04g0422000	186.803	182.539	-0.0333167	0.917139	59.7717	18.2266	-1.71342	0.00399015	FBN5	Ortholog of Arabidopsis FBN5 (AtFBN5)%2C Fibrillin%2C Plastid lipid binding protein%2C Plastoquinone-9 (PQ-9) biosynthesis (Os04t0422000-01)%3BPAP fibrillin family protein. (Os04t0422000-02)%3BSimilar to H0525E10.12 protein. (Os04t0422000-03)
Os04g0432400	24.8257	30.4804	0.296046	0.569716	24.5096	10.8536	-1.17518	0.0362464	CINV1	Plant neutral invertase family protein. (Os04t0432400-01)%3BSimilar to neutral/alkaline invertase. (Os04t0432400-02)	GO:0005829,GO:0033926,GO:0004575,GO:0010311,GO:0009555,GO:0080022,GO:0048510,GO:0005987	cytosol|glycopeptide alpha-N-acetylgalactosaminidase activity|sucrose alpha-glucosidase activity|lateral root formation|pollen development|primary root development|regulation of timing of transition from vegetative to reproductive phase|sucrose catabolic process
Os04g0437000	44.5661	23.7025	-0.910908	0.044327	32.5184	71.1278	1.12916	0.00150757	NAC104	No apical meristem (NAM) protein domain containing protein. (Os04t0437000-01)	GO:0005634,GO:0003677,GO:0003700,GO:0043067,GO:0048367,GO:0010089	nucleus|DNA binding|DNA-binding transcription factor activity|regulation of programmed cell death|shoot system development|xylem development
Os04g0444300	51.2261	163.665	1.6758	0.0176455	265.307	765.124	1.52803	8.92244e-33		Rice ortholog of ARGOS%2C Organ size control (Os04t0444300-01)
Os04g0451200	2026.75	1174.43	-0.787205	0.000385475	1004.39	423.487	-1.24593	3.44781e-24	UGT85A24	UDP-glucuronosyl/UDP-glucosyltransferase family protein. (Os04t0451200-01)%3BSimilar to H0815C01.4 protein. (Os04t0451200-02)	GO:0035251	UDP-glucosyltransferase activity
Os04g0451700	114.888	88.7982	-0.371622	0.206462	66.7767	22.8998	-1.54401	1.24692e-06		Conserved hypothetical protein. (Os04t0451700-01)
Os04g0453200	1411.3	700.359	-1.01086	0.00273952	2106.38	779.106	-1.43488	3.61309e-17	MST1	Similar to Monosaccharide transporter 1. (Os04t0453200-01)%3BSimilar to H0505F09.4 protein. (Os04t0453200-02)	GO:0005887,GO:0005351,GO:0005355,GO:0008645	integral component of plasma membrane|carbohydrate:proton symporter activity|glucose transmembrane transporter activity|hexose transmembrane transport
Os04g0453266	229.745	103.631	-1.14858	0.00707185	149.894	59.5881	-1.33084	7.14866e-07	MST1	Similar to H0505F09.5 protein. (Os04t0453266-00)	GO:0005887,GO:0005351,GO:0005355,GO:0008645	integral component of plasma membrane|carbohydrate:proton symporter activity|glucose transmembrane transporter activity|hexose transmembrane transport
Os04g0453300	274.137	142.417	-0.94477	0.0213796	163.433	65.0303	-1.32952	6.27166e-10	MST1	Similar to H0505F09.5 protein. (Os04t0453300-00)	GO:0005887,GO:0005351,GO:0005355,GO:0008645	integral component of plasma membrane|carbohydrate:proton symporter activity|glucose transmembrane transporter activity|hexose transmembrane transport
Os04g0453400	938.639	559.114	-0.747428	0.000927886	832.601	336.509	-1.30698	4.74719e-17	MST1	Similar to H0505F09.6 protein. (Os04t0453400-01)%3BSimilar to Monosaccharide transporter 1. (Os04t0453400-02)	GO:0005887,GO:0005351,GO:0005355,GO:0008645	integral component of plasma membrane|carbohydrate:proton symporter activity|glucose transmembrane transporter activity|hexose transmembrane transport
Os04g0453450	36.0594	18.723	-0.94556	0.0521931	22.4801	8.99538	-1.32139	0.0176395	MST1	Hypothetical gene. (Os04t0453450-00)	GO:0005887,GO:0005351,GO:0005355,GO:0008645	integral component of plasma membrane|carbohydrate:proton symporter activity|glucose transmembrane transporter activity|hexose transmembrane transport
Os04g0456200	40.7126	19.3321	-1.07448	0.0191652	27.1071	8.59867	-1.65648	0.00217532	PLAT1	Similar to H0523F07.6 protein. (Os04t0456200-00)	GO:0009507,GO:0009535,GO:0005783,GO:0005886,GO:0010287,GO:0009579,GO:0005774,GO:0005773,GO:0004096,GO:0020037,GO:0040008,GO:0009409,GO:0009651,GO:0009414	chloroplast|chloroplast thylakoid membrane|endoplasmic reticulum|plasma membrane|plastoglobule|thylakoid|vacuolar membrane|vacuole|catalase activity|heme binding|regulation of growth|response to cold|response to salt stress|response to water deprivation
Os04g0467000	105.496	121.804	0.207377	0.635654	75.6437	32.1772	-1.23318	0.019403		Conserved hypothetical protein. (Os04t0467000-01)
Os04g0469000	34.2065	27.3105	-0.324813	0.577297	13.0546	36.2654	1.47404	0.000547475		Heavy metal transport/detoxification protein domain containing protein. (Os04t0469000-01)
Os04g0480700	102.419	45.7072	-1.16399	0.0129292	189.896	65.1957	-1.54236	0.00139444	CYP71A9	Cytochrome P450 family protein. (Os04t0480700-01)	GO:0016021,GO:0016020,GO:0020037,GO:0005506,GO:0016709	integral component of membrane|membrane|heme binding|iron ion binding|oxidoreductase activity,acting on paired donors, with incorporation or reduction of molecular oxygen, NAD(P)H as one donor, and incorporation of one atom of oxygen
Os04g0494800	318.422	231.5	-0.459928	0.0779656	294.397	116.081	-1.34263	0.00024421		Protein of unknown function DUF642 family protein. (Os04t0494800-01)%3BSimilar to OSIGBa0103O01.11 protein. (Os04t0494800-02)
Os04g0497200	14110.3	9331.26	-0.596603	0.00596443	9130.9	4531.94	-1.01063	2.37631e-25	GLU3	Putative membrane-bound endo-1%2C4-beta-glucanase%2C Synthesis of root cellulose%2C Modulation of root cell division and elongation (Os04t0497200-01)	GO:0016021,GO:0008810,GO:0071555,GO:0030245	integral component of membrane|cellulase activity|cell wall organization|cellulose catabolic process	dosa00500	Starch and sucrose metabolism
Os04g0497300	45.3153	23.2291	-0.964068	0.0267113	42.0791	12.912	-1.70439	8.92673e-05		Similar to Atozi1 (Fragment). (Os04t0497300-00)
Os04g0508800	1348.18	827.105	-0.704867	0.0368849	1273.13	626.107	-1.0239	4.35996e-05	WAV3	Similar to Retroelement pol polyprotein-like. (Os04t0508800-01)	GO:0005886,GO:0046872,GO:0061630,GO:0009630,GO:0016567,GO:0048364	plasma membrane|metal ion binding|ubiquitin protein ligase activity|gravitropism|protein ubiquitination|root development
Os04g0509400	12.7393	32.0299	1.33013	0.01291	39.7404	103.188	1.3766	0.000280342		RmlC-like jelly roll fold domain containing protein. (Os04t0509400-01)
Os04g0513700	233.217	113.899	-1.03391	0.00130096	103.472	29.7858	-1.79654	1.71882e-11	BGLU17	Similar to Beta-glucosidase 16. (Os04t0513700-00)	GO:0008422,GO:0102483,GO:0005975	beta-glucosidase activity|scopolin beta-glucosidase activity|carbohydrate metabolic process	dosa00460,dosa00500,dosa00940	Cyanoamino acid metabolism|Starch and sucrose metabolism|Phenylpropanoid biosynthesis
Os04g0517500	164.988	245.053	0.570731	0.0466129	167.178	364.197	1.12334	1.73844e-06	PPCK2	Similar to Phosphoenolpyruvate carboxylase kinase. (Os04t0517500-01)	GO:0005737,GO:0005634,GO:0005524,GO:0009931,GO:0004683,GO:0004674,GO:0009738,GO:0016036,GO:0035556,GO:0018105,GO:0006468,GO:0046898,GO:0009416	cytoplasm|nucleus|ATP binding|calcium-dependent protein serine/threonine kinase activity|calmodulin-dependent protein kinase activity|protein serine/threonine kinase activity|abscisic acid-activated signaling pathway|cellular response to phosphate starvation|intracellular signal transduction|peptidyl-serine phosphorylation|protein phosphorylation|response to cycloheximide|response to light stimul…
Os04g0523000	3.84724	6.35516	0.724104	0.536992	6.30782	25.7413	2.02887	0.00018823	PQL3	Photosystem II oxygen evolving complex protein PsbQ family protein. (Os04t0523000-00)	GO:0009507,GO:0009535,GO:0019898,GO:0009654,GO:0005509,GO:0045156,GO:0009767,GO:0009409	chloroplast|chloroplast thylakoid membrane|extrinsic component of membrane|photosystem II oxygen evolving complex|calcium ion binding|electron transporter, transferring electrons within the cyclic electron transport pathway of photosynthesis activity|photosynthetic electron transport chain|response to cold
Os04g0523650	29.729	14.7809	-1.00814	0.0484239	36.0999	17.3119	-1.06023	0.0154761	UGT73D1	Hypothetical protein. (Os04t0523650-01)	GO:0043231,GO:0080043,GO:0080044,GO:0008194	intracellular membrane-bounded organelle|quercetin 3-O-glucosyltransferase activity|quercetin 7-O-glucosyltransferase activity|UDP-glycosyltransferase activity
Os04g0526600	160.753	95.7449	-0.747579	0.00901594	48.9364	8.87835	-2.46254	1.17159e-05	RASI	Similar to Alpha-amylase/subtilisin inhibitor (RASI). (Os04t0526600-01)	GO:0015066,GO:0004867	alpha-amylase inhibitor activity|serine-type endopeptidase inhibitor activity
Os04g0532700	18.6016	15.4124	-0.271337	0.732697	20.5318	7.58616	-1.43642	0.00930543	LAF1	Hypothetical protein. (Os04t0532700-01)	GO:0016607,GO:0005634,GO:0003700,GO:0043565,GO:0044212,GO:0030154,GO:0010018,GO:0045893,GO:0009585,GO:0009639,GO:0009751	nuclear speck|nucleus|DNA-binding transcription factor activity|sequence-specific DNA binding|transcription regulatory region DNA binding|cell differentiation|far-red light signaling pathway|positive regulation of transcription, DNA-templated|red, far-red light phototransduction|response to red or far red light|response to salicylic acid
Os04g0535600	6568	2789.21	-1.2356	0.000609688	4962.33	2145.16	-1.20994	1.9519e-05	IVR1	Vacuolar invertase%2C Homolog of OsINV3%2C Sucrose metabolism%2C Regulation of grain size (Os04t0535600-01)%3BSimilar to H0502G05.3 protein. (Os04t0535600-02)	GO:0016021,GO:0005775,GO:0004575,GO:0005985	integral component of membrane|vacuolar lumen|sucrose alpha-glucosidase activity|sucrose metabolic process	dosa00052,dosa00500	Galactose metabolism|Starch and sucrose metabolism
Os04g0554600	3171.75	2547	-0.316479	0.140424	2664.65	930.707	-1.51755	2.22935e-16		Similar to RCc3 protein. (Os04t0554600-00)	GO:0016021	integral component of membrane
Os04g0560700	995.355	1154.22	0.213634	0.744823	1847.15	4616.53	1.32151	1.59574e-31		Conserved hypothetical protein. (Os04t0560700-01)
Os04g0561800	20.7097	20.7062	-0.000245044	0.978428	40.8721	208.788	2.35285	3.12939e-23	At4g16230	Similar to H0211B05.3 protein. (Os04t0561800-00)	GO:0005576,GO:0016788,GO:0016042	extracellular region|hydrolase activity, acting on ester bonds|lipid catabolic process
Os04g0562500	265.433	175.806	-0.594358	0.121858	243.353	73.8451	-1.72048	3.9199e-13		Similar to H0211B05.7 protein. (Os04t0562500-00)
Os04g0563900	112.714	53.5265	-1.07433	0.00120018	122.737	50.5017	-1.28117	7.5453e-08	PIX13	Similar to H0409D10.5 protein. (Os04t0563900-00)
Os04g0565500	70.1408	75.8143	0.112216	0.920013	67.4546	175.965	1.3833	3.79498e-11	AVT3C	Similar to OSIGBa0158F05.8 protein. (Os04t0565500-01)%3BAmino acid transporter%2C transmembrane domain containing protein. (Os04t0565500-03)	GO:0016021,GO:0005774,GO:0015171,GO:0015175,GO:0003333,GO:0015804	integral component of membrane|vacuolar membrane|amino acid transmembrane transporter activity|neutral amino acid transmembrane transporter activity|amino acid transmembrane transport|neutral amino acid transport
Os04g0577375	3.15692	8.80814	1.48032	0.154502	3.96015	12.8252	1.69536	0.0243589		Hypothetical conserved gene. (Os04t0577375-00)
Os04g0578000	289.711	239.994	-0.271621	0.512311	277.903	133.841	-1.05406	1.6655e-05	ACS1	ACC synthase%2C Ethylene biosynthesis (Os04t0578000-01)	GO:0016847,GO:0030170,GO:0009693,GO:0009835	1-aminocyclopropane-1-carboxylate synthase activity|pyridoxal phosphate binding|ethylene biosynthetic process|fruit ripening	dosa00270,dosa04016	Cysteine and methionine metabolism|MAPK signaling pathway - plant
Os04g0580800	36.9069	65.8893	0.836155	0.0799056	26.3152	121.887	2.21158	1.56565e-06	BRH1	Zinc finger%2C RING/FYVE/PHD-type domain containing protein. (Os04t0580800-01)
Os04g0581100	5.43239	10.4713	0.946779	0.327767	2.85833	14.566	2.34936	0.00924323	DLO1	2OG-Fe(II) oxygenase domain containing protein. (Os04t0581100-01)	GO:0051213,GO:0046872,GO:0002229,GO:0010150,GO:0009617,GO:0009620,GO:0002239,GO:0009751,GO:0046244	dioxygenase activity|metal ion binding|defense response to oomycetes|leaf senescence|response to bacterium|response to fungus|response to oomycetes|response to salicylic acid|salicylic acid catabolic process
Os04g0581800	24.1488	31.4035	0.378972	0.505136	25.522	77.1213	1.59539	5.09183e-05	HIPP28	Heavy metal transport/detoxification protein domain containing protein. (Os04t0581800-01)	GO:0046872,GO:0030001	metal ion binding|metal ion transport
Os04g0584750	19.5368	3.49449	-2.48304	0.0461343	14.4125	2.24544	-2.68225	0.000642355	PCMP-H24	Hypothetical protein. (Os04t0584750-00)
Os04g0600000	25.0964	29.0187	0.209502	0.727027	46.2014	133.856	1.53468	2.59496e-10	PHL3	Similar to Transfactor-like protein. (Os04t0600000-01)	GO:0005634,GO:0003700,GO:0043565,GO:0009567,GO:0010628	nucleus|DNA-binding transcription factor activity|sequence-specific DNA binding|double fertilization forming a zygote and endosperm|positive regulation of gene expression
Os04g0604300	1756.11	1358.39	-0.370489	0.39869	827.309	126.176	-2.71299	0.0247663	XTH24	Similar to Xyloglucan endotransglucosylase/hydrolase protein 24 precursor (EC 2.4.1.207) (At-XTH24) (XTH-24) (Meristem protein 5) (MERI-5 protein) (MERI5 protein) (Endo-xyloglucan transferase) (Xyloglucan endo-1%2C4-beta-D-glucanase). (Os04t0604300-01)	GO:0048046,GO:0005618,GO:0005737,GO:0005794,GO:0009505,GO:0005886,GO:0004553,GO:0016762,GO:0042546,GO:0009828,GO:0071669,GO:0010411	apoplast|cell wall|cytoplasm|Golgi apparatus|plant-type cell wall|plasma membrane|hydrolase activity, hydrolyzing O-glycosyl compounds|xyloglucan:xyloglucosyl transferase activity|cell wall biogenesis|plant-type cell wall loosening|plant-type cell wall organization or biogenesis|xyloglucan metabolic process	dosa04075	Plant hormone signal transduction
Os04g0611200	157.825	184.603	0.226099	0.489258	125.932	48.3774	-1.38024	7.37984e-09	CER26L	Cofactor of beta-ketoacyl-CoA synthase%2C Homolog of Arabidopsis CER2%2C Leaf cuticular wax synthesis%2C Very-long-chain fatty acid (VLCFA) elongation (Os04t0611200-01)	GO:0009535,GO:0016747,GO:0071555,GO:0009555,GO:0042761	chloroplast thylakoid membrane|transferase activity, transferring acyl groups other than amino-acyl groups|cell wall organization|pollen development|very long-chain fatty acid biosynthetic process
Os04g0611700	132.827	62.085	-1.09724	0.00960985	27.6805	10.3833	-1.41461	0.00538853	KSL3	Similar to Ent-kaurene synthase-like 3. (Os04t0611700-00)	GO:0000287,GO:0010333,GO:0006952,GO:0016102	magnesium ion binding|terpene synthase activity|defense response|diterpenoid biosynthetic process
Os04g0612500	8.67507	112.912	3.70217	0.0292064	42.7414	20.1281	-1.08643	0.00810826	TPRP-F1	Similar to 36.4 kDa proline-rich protein. (Os04t0612500-01)%3BSimilar to Prolin rich protein. (Os04t0612500-02)
Os04g0619900	348.326	261.343	-0.414494	0.0854235	275.981	555.672	1.00966	0.00338695	BAG1	Similar to H0114G12.10 protein. (Os04t0619900-00)	GO:0005829,GO:0005739,GO:0005634,GO:0051087,GO:0071629	cytosol|mitochondrion|nucleus|chaperone binding|cytoplasm protein quality control by the ubiquitin-proteasome system
Os04g0626300	8.26694	6.36514	-0.377161	0.695931	6.02109	16.8097	1.48119	0.0319196	CHL	Hypothetical protein. (Os04t0626300-01)	GO:0009507,GO:0009543,GO:0009535,GO:0031977,GO:0045735,GO:0036094,GO:0006629,GO:0046322,GO:0010117,GO:0009737,GO:0009408,GO:0009644,GO:0006979,GO:1901562,GO:0009414,GO:0010431	chloroplast|chloroplast thylakoid lumen|chloroplast thylakoid membrane|thylakoid lumen|nutrient reservoir activity|small molecule binding|lipid metabolic process|negative regulation of fatty acid oxidation|photoprotection|response to abscisic acid|response to heat|response to high light intensity|response to oxidative stress|response to paraquat|response to water deprivation|seed maturation
Os04g0626450	57.226	67.835	0.24536	0.650841	50.7302	21.9572	-1.20815	0.000673473	RGA4	NB-ARC domain containing protein. (Os04t0626450-01)	GO:0043531,GO:0005524,GO:0006952	ADP binding|ATP binding|defense response
Os04g0633900	59.6139	17.4854	-1.76949	5.12097e-05	106.784	25.002	-2.09457	1.023e-06	SRK6	Similar to H0315F07.1 protein. (Os04t0633900-00)	GO:0016021,GO:0005524,GO:0042802,GO:0004674,GO:0060320	integral component of membrane|ATP binding|identical protein binding|protein serine/threonine kinase activity|rejection of self pollen
Os04g0634400	49.5087	17.7629	-1.47881	0.00136058	97.3871	23.6029	-2.04476	2.49738e-12	At4g27290	Similar to H0315F07.5 protein. (Os04t0634400-00)
Os04g0635400	2.74255	15.1303	2.46385	0.00640916	39.1533	259.419	2.72808	8.38432e-40		Conserved hypothetical protein. (Os04t0635400-00)
Os04g0635500	49.9611	52.4273	0.0695138	0.99453	143.788	332.966	1.21143	4.98731e-14		Similar to Wound induced protein (Fragment). (Os04t0635500-01)
Os04g0638100	55.3773	23.6493	-1.2275	0.00683634	25.6251	10.5561	-1.27949	0.015198	PMAT1	Transferase family protein. (Os04t0638100-01)	GO:0005829,GO:0050736,GO:0009636	cytosol|O-malonyltransferase activity|response to toxic substance
Os04g0639000	1996.83	2142.63	0.101675	0.750774	866.223	399.484	-1.1166	0.00540516		Conserved hypothetical protein. (Os04t0639000-01)
Os04g0643500	5.2743	8.99458	0.770076	0.381704	9.66788	29.0647	1.588	0.00132809	20ox2	Similar to H0306F03.8 protein. (Os04t0643500-00)	GO:0046872,GO:0016491	metal ion binding|oxidoreductase activity
Os04g0644100	130.96	72.4416	-0.854234	0.0229702	372.874	173.142	-1.10673	7.09248e-06		Sterile alpha motif homology domain containing protein. (Os04t0644100-01)
Os04g0644400	10.7491	96.3383	3.16389	0.168262	13.9332	28.5208	1.03348	0.033352	TPRP-F1	Similar to Proline-rich-like protein. (Os04t0644400-01)
Os04g0645700	23.3407	54.5191	1.22391	0.00433046	27.0677	155.154	2.51906	1.91478e-22		Similar to H0811D08.5 protein. (Os04t0645700-01)
Os04g0651000	71.7159	84.9313	0.244003	0.458777	42.5681	19.5294	-1.12412	0.0104387	GSVIVT00023967001	Similar to Peroxidase. (Os04t0651000-01)	GO:0005576,GO:0020037,GO:0046872,GO:0004601,GO:0042744,GO:0006979	extracellular region|heme binding|metal ion binding|peroxidase activity|hydrogen peroxide catabolic process|response to oxidative stress	dosa00940	Phenylpropanoid biosynthesis
Os04g0655000	105.374	35.5807	-1.56635	4.67106e-05	83.5561	34.6456	-1.27007	0.000398886	PK1	Curculin-like (mannose-binding) lectin domain containing protein. (Os04t0655000-00)	GO:0016021,GO:0005886,GO:0005524,GO:0004674,GO:0006468,GO:0048544	integral component of membrane|plasma membrane|ATP binding|protein serine/threonine kinase activity|protein phosphorylation|recognition of pollen
Os04g0659000	160.308	174.142	0.119413	0.687147	203.79	470.211	1.20623	2.36484e-16		Similar to OSIGBa0132E09-OSIGBa0108L24.10 protein. (Os04t0659000-01)
Os04g0659200	3211.74	3125.69	-0.0391789	0.874316	2633.43	1181.96	-1.15576	0.000174634		Hypothetical protein. (Os04t0659200-01)
Os04g0662200	62.2377	80.3244	0.36805	0.259961	53.2476	140.649	1.40131	2.95984e-10	ARG7	Auxin responsive SAUR protein family protein. (Os04t0662200-01)	GO:0009733	response to auxin	dosa04075	Plant hormone signal transduction
Os04g0662400	10.4701	13.3693	0.352655	0.647229	24.5218	141.589	2.52957	5.9034e-23	SAUR36	Auxin responsive SAUR protein family protein. (Os04t0662400-01)	GO:0005634,GO:0009734,GO:0007275,GO:1900057,GO:0040008,GO:0010029	nucleus|auxin-activated signaling pathway|multicellular organism development|positive regulation of leaf senescence|regulation of growth|regulation of seed germination	dosa04075	Plant hormone signal transduction
Os04g0664800	200.718	127.643	-0.653057	0.0811962	349.225	145.345	-1.26468	5.04303e-15	CIN6	Similar to Cell wall invertase (EC 3.2.1.26). (Os04t0664800-00)	GO:0048046,GO:0005618,GO:0004564,GO:0005975	apoplast|cell wall|beta-fructofuranosidase activity|carbohydrate metabolic process
Os04g0664900	534.357	378.636	-0.496991	0.268802	1090.22	442.902	-1.29956	3.69372e-25	CIN5	Similar to H1005F08.5 protein. (Os04t0664900-01)	GO:0048046,GO:0005618,GO:0004564,GO:0005975	apoplast|cell wall|beta-fructofuranosidase activity|carbohydrate metabolic process
Os04g0667200	1.08193	3.1048	1.5209	0.493334	6.23133	225.874	5.17983	1.68112e-67	F3H-3	Similar to H1005F08.24 protein. (Os04t0667200-01)	GO:0051213,GO:0031418,GO:0046872,GO:0045486,GO:0071456,GO:0009813,GO:0080167	dioxygenase activity|L-ascorbic acid binding|metal ion binding|naringenin 3-dioxygenase activity|cellular response to hypoxia|flavonoid biosynthetic process|response to karrikin
Os04g0667300	46.2423	42.5923	-0.11862	0.770805	53.163	194.059	1.86801	1.69221e-18	F3H-3	Hypothetical protein. (Os04t0667300-01)	GO:0051213,GO:0031418,GO:0046872,GO:0045486,GO:0071456,GO:0009813,GO:0080167	dioxygenase activity|L-ascorbic acid binding|metal ion binding|naringenin 3-dioxygenase activity|cellular response to hypoxia|flavonoid biosynthetic process|response to karrikin
Os04g0667400	21.0911	16.6428	-0.341734	0.553627	34.1947	195.808	2.51759	9.08064e-28	F3H-3	Melatonin 2-hydroxylase%2C Control of the melatonin level in plants (Os04t0667400-01)	GO:0051213,GO:0031418,GO:0046872,GO:0045486,GO:0071456,GO:0009813,GO:0080167	dioxygenase activity|L-ascorbic acid binding|metal ion binding|naringenin 3-dioxygenase activity|cellular response to hypoxia|flavonoid biosynthetic process|response to karrikin
Os04g0685300	2610.61	2078.73	-0.328684	0.184702	1938.67	914.179	-1.08452	1.01441e-18	NHL10	Harpin-induced 1 domain containing protein. (Os04t0685300-02)	GO:0046658,GO:0009507,GO:0016021,GO:0009506,GO:0051607,GO:0010150,GO:0051707	anchored component of plasma membrane|chloroplast|integral component of membrane|plasmodesma|defense response to virus|leaf senescence|response to other organism
Os04g0690500	1.42396	9.98255	2.8095	0.425388	0.604848	9.13792	3.91722	0.00215802		Similar to CAA30371.1 protein (Fragment). (Os04t0690500-01)%3BSimilar to CAA30371.1 protein (Fragment). (Os04t0690500-02)%3BSimilar to CAA30371.1 protein (Fragment). (Os04t0690500-03)%3BSimilar to CAA30371.1 protein (Fragment). (Os04t0690500-04)
Os04g0690800	1.78877	6.17651	1.78783	0.203782	2.06988	9.68784	2.22663	0.0291452	PSBS2	22-kDa Photosystem II protein%2C Photoprotection (Os04t0690800-01)			dosa00195	Photosynthesis
Os04g0691900	5.39934	10.8939	1.01267	0.246332	27.0861	161.093	2.57227	6.19477e-11	FAB1D	Chaperonin Cpn60/TCP-1 family protein. (Os04t0691900-01)	GO:0010008,GO:0000285,GO:0005524,GO:0046854	endosome membrane|1-phosphatidylinositol-3-phosphate 5-kinase activity|ATP binding|phosphatidylinositol phosphorylation	dosa00562,dosa04070,dosa04145	Inositol phosphate metabolism|Phosphatidylinositol signaling system|Phagosome
Os05g0104200	112.42	91.0724	-0.303814	0.470005	51.5177	120.8	1.22948	1.01262e-07	PGIP2	Polygalacturonase inhibiting protein%2C Inhibitor of fungal polygalacturonase%2C Sheath blight resistance (Os05t0104200-01)	GO:0005618,GO:0005576,GO:0016020,GO:0009505,GO:0009506,GO:0090353	cell wall|extracellular region|membrane|plant-type cell wall|plasmodesma|polygalacturonase inhibitor activity
Os05g0110100	29.4964	27.6625	-0.092608	0.884606	23.2106	63.6348	1.45503	2.12028e-05		Heat shock protein DnaJ%2C cysteine-rich domain domain containing protein. (Os05t0110100-01)%3BHeat shock protein DnaJ%2C cysteine-rich domain domain containing protein. (Os05t0110100-02)
Os05g0111800	27.2799	13.9009	-0.972662	0.132271	31.7212	11.0799	-1.5175	0.0012377	Os05g0111800	Similar to Protein phosphatase type 2C. (Os05t0111800-00)	GO:0046872,GO:0004722	metal ion binding|protein serine/threonine phosphatase activity
Os05g0114000	17467	12817.8	-0.446491	0.0465606	10740.3	4529.52	-1.24561	2.52824e-14	PPA4	Similar to PRLI-interacting factor F (Fragment). (Os05t0114000-01)	GO:0005829,GO:0004427,GO:0000287,GO:0006796,GO:0046686	cytosol|inorganic diphosphatase activity|magnesium ion binding|phosphate-containing compound metabolic process|response to cadmium ion	dosa00190	Oxidative phosphorylation
Os05g0115100	159.149	162.689	0.0317401	0.932124	175.215	421.283	1.26567	1.00824e-17		Hypothetical conserved gene. (Os05t0115100-01)%3BProtein of unknown function DUF1635 family protein. (Os05t0115100-02)
Os05g0115600	10.3647	11.0146	0.0877326	0.981662	14.4302	30.3594	1.07305	0.0186756		Protein of unknown function DUF674 family protein. (Os05t0115600-01)
Os05g0116000	6245.29	3561.04	-0.810469	0.00739647	7806.36	3679.46	-1.08516	1.38684e-20	GLUD1	Cupin%2C RmlC-type domain containing protein. (Os05t0116000-01)%3BCupin%2C RmlC-type domain containing protein. (Os05t0116000-02)	GO:0000326,GO:0045735	protein storage vacuole|nutrient reservoir activity
Os05g0125250	12.0749	25.7054	1.09006	0.145297	27.3809	186.019	2.76421	5.17957e-31		Non-protein coding transcript. (Os05t0125250-01)
Os05g0127500	971.933	536.375	-0.857614	0.000149007	714.891	294.093	-1.28145	2.29382e-12	At5g05600	Similar to Leucoanthocyanidin dioxygenase-like protein. (Os05t0127500-01)	GO:0005829,GO:0051213,GO:0120091,GO:0046872,GO:0097237,GO:0009813,GO:2000022,GO:0080167	cytosol|dioxygenase activity|jasmonic acid hydrolase|metal ion binding|cellular response to toxic substance|flavonoid biosynthetic process|regulation of jasmonic acid mediated signaling pathway|response to karrikin
Os05g0129400	24.1229	18.1201	-0.412815	0.477159	38.4156	16.3339	-1.23383	0.00254107		Ankyrin repeat containing protein. (Os05t0129400-01)
Os05g0130100	51.4078	57.2634	0.155626	0.889949	78.4204	189.759	1.27486	4.86699e-07	CRK2	Hypothetical conserved gene. (Os05t0130100-00)
Os05g0135200	2196.48	1804.79	-0.283357	0.315621	1230.04	582.409	-1.07861	3.40767e-15	GSVIVT00037159001	Plant peroxidase domain containing protein. (Os05t0135200-01)	GO:0005576,GO:0020037,GO:0046872,GO:0004601,GO:0042744,GO:0006979	extracellular region|heme binding|metal ion binding|peroxidase activity|hydrogen peroxide catabolic process|response to oxidative stress	dosa00940	Phenylpropanoid biosynthesis
Os05g0138300	3952.39	4936.94	0.32089	0.169765	5147.07	11141.9	1.11418	1.86784e-32	LTI6B	Similar to ICT protein (Fragment). (Os05t0138300-01)%3BSimilar to ICT protein (Fragment). (Os05t0138300-03)	GO:0016021	integral component of membrane
Os05g0140300	9.62167	11.6639	0.277696	0.768781	19.0846	48.45	1.34409	0.000466039		Conserved hypothetical protein. (Os05t0140300-00)
Os05g0147800	20.0948	13.4629	-0.577836	0.346819	17.0235	6.43706	-1.40305	0.0166672		Conserved hypothetical protein. (Os05t0147800-01)
Os05g0148700	24.7244	28.2009	0.189803	0.83509	32.604	106.363	1.70587	2.12319e-10	OSA15	Armadillo-type fold domain containing protein. (Os05t0148700-01)%3BSimilar to OSA15 protein. (Os05t0148700-02)	GO:0009507,GO:0034599,GO:0010150	chloroplast|cellular response to oxidative stress|leaf senescence
Os05g0148900	1000.09	630.704	-0.665099	0.0119863	652.526	267.261	-1.28779	3.92817e-05	GSTF1	Similar to Glutathione-S-transferase 19E50. (Os05t0148900-01)	GO:0005737,GO:0004364,GO:0006749	cytoplasm|glutathione transferase activity|glutathione metabolic process	dosa00480	Glutathione metabolism
Os05g0149400	175.293	194.199	0.147772	0.910231	97.8448	507.948	2.37611	4.20228e-36	MAO1B	ACC oxidase%2C Ethylene biosynthesis (Os05t0149400-01)	GO:0009815,GO:0031418,GO:0046872,GO:0009693,GO:0009835	1-aminocyclopropane-1-carboxylate oxidase activity|L-ascorbic acid binding|metal ion binding|ethylene biosynthetic process|fruit ripening	dosa00270	Cysteine and methionine metabolism
Os05g0153300	8603.88	4779.67	-0.848075	0.00197971	8356.54	3396.47	-1.29887	2.61154e-35		Lipase%2C class 3 domain containing protein. (Os05t0153300-00)	GO:0005615,GO:0046872,GO:0004806,GO:0016042	extracellular space|metal ion binding|triglyceride lipase activity|lipid catabolic process
Os05g0156900	26.7735	13.6942	-0.967235	0.0740591	8.40016	27.6049	1.71644	0.00171808	AVP1	Vacuolar H+-translocating pyrophosphatase%2C Regulation of grain chalkiness (Os05t0156900-01)	GO:0009507,GO:0009941,GO:0010008,GO:0005794,GO:0016021,GO:0016020,GO:0005739,GO:0000325,GO:0009705,GO:0005886,GO:0005774,GO:0005773,GO:0009678,GO:0004427,GO:0046872,GO:0009926,GO:0010248,GO:0048366,GO:1902600,GO:0009651,GO:0009414	chloroplast|chloroplast envelope|endosome membrane|Golgi apparatus|integral component of membrane|membrane|mitochondrion|plant-type vacuole|plant-type vacuole membrane|plasma membrane|vacuolar membrane|vacuole|hydrogen-translocating pyrophosphatase activity|inorganic diphosphatase activity|metal ion binding|auxin polar transport|establishment or maintenance of transmembrane electrochemical gradie…
Os05g0158600	10.1673	20.4998	1.01167	0.122044	48.0279	256.67	2.41797	2.86739e-31	GA2OX1	Similar to OsGA2ox1. (Os05t0158600-01)%3BGA 2-oxidase1%2C GA metabolism (Os05t0158600-02)	GO:0052634,GO:0051213,GO:0045543,GO:0102111,GO:0102924,GO:0102652,GO:0046872,GO:0045487,GO:0009685,GO:0009639	C-19 gibberellin 2-beta-dioxygenase activity|dioxygenase activity|gibberellin 2-beta-dioxygenase activity|gibberellin A20,2-oxoglutarate:oxygen oxidoreductase activity|gibberellin A44,2-oxoglutarate:oxygen oxidoreductase activity|gibberellin A9,2-oxoglutarate:oxygen oxidoreductase activity|metal ion binding|gibberellin catabolic process|gibberellin metabolic process|response to red or far red lig…
Os05g0161500	24848.7	10680.7	-1.21817	5.19032e-05	14951.7	2804.9	-2.41429	4.39169e-17	CRSH2	RelA/SpoT domain containing protein. (Os05t0161500-01)	GO:0009507,GO:0005524,GO:0005509,GO:0005525,GO:0008728,GO:0016301,GO:0015969	chloroplast|ATP binding|calcium ion binding|GTP binding|GTP diphosphokinase activity|kinase activity|guanosine tetraphosphate metabolic process	dosa00230	Purine metabolism
Os05g0161700	167.793	94.3972	-0.82987	0.0064335	84.6862	25.1849	-1.74957	1.31495e-08	CRSH3	Hypothetical protein. (Os05t0161700-01)	GO:0009507,GO:0005524,GO:0005509,GO:0005525,GO:0008728,GO:0016301,GO:0015969	chloroplast|ATP binding|calcium ion binding|GTP binding|GTP diphosphokinase activity|kinase activity|guanosine tetraphosphate metabolic process
Os05g0161800	4716.99	2425.9	-0.959348	0.000608511	2155.32	682.892	-1.65817	1.49436e-11	CRSH3	RelA/SpoT domain containing protein. (Os05t0161800-01)	GO:0009507,GO:0005524,GO:0005509,GO:0005525,GO:0008728,GO:0016301,GO:0015969	chloroplast|ATP binding|calcium ion binding|GTP binding|GTP diphosphokinase activity|kinase activity|guanosine tetraphosphate metabolic process	dosa00230	Purine metabolism
Os05g0162000	54.5544	60.5594	0.150655	0.894191	157.402	602.741	1.93709	2.24241e-09	PER1	Similar to Peroxidase (Fragment). (Os05t0162000-01)	GO:0005576,GO:0009505,GO:0009506,GO:0005773,GO:0020037,GO:0046872,GO:0004601,GO:0042744,GO:0006979	extracellular region|plant-type cell wall|plasmodesma|vacuole|heme binding|metal ion binding|peroxidase activity|hydrogen peroxide catabolic process|response to oxidative stress	dosa00940	Phenylpropanoid biosynthesis
Os05g0163500	21.3608	7.6885	-1.47419	0.0187747	21.9509	9.53882	-1.2024	0.0254973	At2g19130	Similar to H0525E10.2 protein. (Os05t0163500-00)
Os05g0165900	79.5951	85.1288	0.0969682	0.907397	61.9845	198.923	1.68223	1.84956e-10	At2g19130	Serine/threonine protein kinase-related domain containing protein. (Os05t0165900-01)
Os05g0178000	16.6714	14.7556	-0.176108	0.815741	19.3487	8.57613	-1.17384	0.041012	RPT3	NPH3 domain containing protein. (Os05t0178000-00)	GO:0005886,GO:0009638,GO:0016567,GO:0007165	plasma membrane|phototropism|protein ubiquitination|signal transduction
Os05g0179300	3941.29	2961.68	-0.412249	0.0489694	2717.84	1162.84	-1.22481	4.45978e-31	AT7	Transferase family protein. (Os05t0179300-01)	GO:0016747	transferase activity, transferring acyl groups other than amino-acyl groups
Os05g0179950	131.751	51.307	-1.36059	2.01759e-05	54.9407	22.5647	-1.28381	0.000788887	UGT75C1	Similar to cDNA%2C clone: J100088D24%2C full insert sequence. (Os05t0179950-00)	GO:0043231,GO:0080043,GO:0080044,GO:0008194	intracellular membrane-bounded organelle|quercetin 3-O-glucosyltransferase activity|quercetin 7-O-glucosyltransferase activity|UDP-glycosyltransferase activity
Os05g0183100	536.973	457.163	-0.232142	0.465545	276.577	126.98	-1.12309	0.000881346	WRKY50	WRKY transcription factor%2C Positive regulation of blast and bacteria blight resistance (Os05t0183100-01)	GO:0005634,GO:0003700,GO:0043565,GO:0050832,GO:0009867	nucleus|DNA-binding transcription factor activity|sequence-specific DNA binding|defense response to fungus|jasmonic acid mediated signaling pathway
Os05g0195101	31.9982	52.1214	0.703886	0.0790359	59.4816	132.623	1.15682	1.51713e-06		Non-protein coding transcript. (Os05t0195101-01)
Os05g0195200	78.5648	76.9058	-0.03079	0.958905	138.425	296.078	1.09687	6.44357e-12	Os05g0195200	CCCH-tandem zinc finger protein%2C Photomorphogenesis and ABA responses%2C Abiotic stress tolerance (Os05t0195200-01)	GO:0003677,GO:0046872	DNA binding|metal ion binding
Os05g0196600	61.6094	28.241	-1.12536	0.00446518	45.9557	19.7755	-1.21653	0.00118383	ACS7	Similar to 1-aminocyclopropane-1-carboxylic acid synthase. (Os05t0196600-00)	GO:0016847,GO:0042802,GO:0030170,GO:0009693,GO:0009835	1-aminocyclopropane-1-carboxylate synthase activity|identical protein binding|pyridoxal phosphate binding|ethylene biosynthetic process|fruit ripening	dosa00270	Cysteine and methionine metabolism
Os05g0197300	55.531	72.9895	0.394395	0.449051	133.451	281.149	1.07503	1.16432e-10	IQM5	IQ calmodulin-binding region domain containing protein. (Os05t0197300-01)	GO:0005737,GO:0005634	cytoplasm|nucleus
Os05g0199800	7.68105	13.8853	0.854185	0.293577	30.356	199.218	2.7143	3.86164e-31	BHLH41	Similar to BHLH transcription activator Ivory seed. (Os05t0199800-01)	GO:0005634,GO:0003677,GO:0003700,GO:0046983,GO:0006355,GO:0010200	nucleus|DNA binding|DNA-binding transcription factor activity|protein dimerization activity|regulation of transcription, DNA-templated|response to chitin
Os05g0215700	48.5509	28.8629	-0.750282	0.0815983	58.3531	176.988	1.60077	1.30043e-14		Conserved hypothetical protein. (Os05t0215700-02)
Os05g0217000	1766.5	2329.83	0.399334	0.0644744	1413.83	620.25	-1.18869	0.00646768	AGP16	Protein of unknown function DUF1070 family protein. (Os05t0217000-01)	GO:0031225,GO:0005886	anchored component of membrane|plasma membrane
Os05g0217700	6200.46	3906.26	-0.666588	0.00186403	5415.78	1765.66	-1.61696	2.33174e-19	BURP7	BURP domain containing protein. (Os05t0217700-01)
Os05g0219900	1192.62	1165.94	-0.032639	0.945314	754.709	346.388	-1.12353	5.40072e-19	SLAH3	C4-dicarboxylate transporter/malic acid transport protein family protein. (Os05t0219900-01)	GO:0016021,GO:0005886,GO:0008308,GO:0006873,GO:0006821,GO:0009651,GO:0009414	integral component of membrane|plasma membrane|voltage-gated anion channel activity|cellular ion homeostasis|chloride transport|response to salt stress|response to water deprivation
Os05g0226900	548.11	416.958	-0.394563	0.433636	413.155	196.417	-1.07277	0.000174399		Proline-rich glycoprotein%2C ABA-dependent inhibition of root growth (Os05t0226900-01)
Os05g0227600	1305.9	1371.96	0.0711882	0.864779	1690.18	8575.74	2.34308	1.49861e-21		Proline-rich glycoprotein%2C ABA-dependent inhibition of root growth (Os05t0227600-01)
Os05g0242000	20.6652	8.18163	-1.33674	0.184087	41.5776	15.3184	-1.44054	0.00032201	At3g47200	Protein of unknown function DUF247%2C plant family protein. (Os05t0242000-01)	GO:0016021,GO:0005886	integral component of membrane|plasma membrane
Os05g0244500	472.116	274.965	-0.779894	0.00543552	368.81	154.941	-1.25116	0.000128071		Glycoside hydrolase%2C family 5 protein. (Os05t0244500-01)%3BSimilar to cellulase containing protein. (Os05t0244500-02)	GO:0005576,GO:0004338,GO:0005975,GO:0071555	extracellular region|glucan exo-1,3-beta-glucosidase activity|carbohydrate metabolic process|cell wall organization
Os05g0252100	151.654	267.168	0.816958	0.107043	85.3745	300.811	1.81698	3.99756e-05		Protein of unknown function DUF620 family protein. (Os05t0252100-01)
Os05g0253200	4.70903	1.45918	-1.69027	0.305344	7.04641	0.564768	-3.64116	0.0126126	At1g56140	Conserved hypothetical protein. (Os05t0253200-01)
Os05g0258400	823.851	495.288	-0.734115	0.0891513	1520.25	714.95	-1.08839	6.57163e-19	At1g56130	Protein kinase%2C catalytic domain domain containing protein. (Os05t0258400-00)
Os05g0278500	4749.28	2573.16	-0.884167	0.0039747	6155.46	2934.33	-1.06884	6.88268e-19	AT5	Transferase family protein. (Os05t0278500-01)	GO:0016747	transferase activity, transferring acyl groups other than amino-acyl groups
Os05g0279900	38.0196	42.6477	0.165725	0.68044	54.2737	138.608	1.35268	3.24877e-09	At1g48100	Similar to glycoside hydrolase family 28 protein / polygalacturonase (pectinase) family protein. (Os05t0279900-00)	GO:0005618,GO:0005576,GO:0004650,GO:0005975,GO:0009831	cell wall|extracellular region|polygalacturonase activity|carbohydrate metabolic process|plant-type cell wall modification involved in multidimensional cell growth
Os05g0305900	593.655	595.859	0.0053453	0.958409	664.733	1349.91	1.02201	4.41773e-17	At5g49770	Leucine-rich repeat receptor-like kinase%2C Regulation of salt stress tolerance (Os05t0305900-01)%3BProtein kinase%2C core domain containing protein. (Os05t0305900-02)
Os05g0311550	14.9188	12.3507	-0.272539	0.631629	20.4867	6.90315	-1.56936	0.0112202	At2g38640	Hypothetical protein. (Os05t0311550-00)
Os05g0324300	390.477	231.529	-0.754041	0.0355653	306.561	144.114	-1.08896	2.22705e-06		Protein of unknown function DUF594 domain containing protein. (Os05t0324300-01)
Os05g0332600	852.613	615.892	-0.469213	0.0828178	831.474	397.431	-1.06497	5.5533e-18	AZG1	Xanthine/uracil/vitamin C permease family protein. (Os05t0332600-01)%3BSimilar to predicted protein. (Os05t0332600-02)	GO:0016021,GO:0005886,GO:0005345,GO:0005215,GO:0015853,GO:0015854,GO:0006863	integral component of membrane|plasma membrane|purine nucleobase transmembrane transporter activity|transporter activity|adenine transport|guanine transport|purine nucleobase transport
Os05g0332801	43.9347	29.8383	-0.558194	0.179197	49.2964	21.9335	-1.16835	0.0016615	AZG1	Hypothetical protein. (Os05t0332801-00)	GO:0016021,GO:0005886,GO:0005345,GO:0005215,GO:0015853,GO:0015854,GO:0006863	integral component of membrane|plasma membrane|purine nucleobase transmembrane transporter activity|transporter activity|adenine transport|guanine transport|purine nucleobase transport
Os05g0333000	189.827	140.723	-0.43183	0.160547	255.343	104.46	-1.28949	2.83433e-12		Conserved hypothetical protein. (Os05t0333000-01)
Os05g0338900	3442.28	2061.42	-0.739725	0.014837	1994.74	948.796	-1.07203	0.000167958	NPF2.4	Oligopeptide transporter domain containing protein. (Os05t0338900-00)	GO:0016021,GO:0005886,GO:0015108,GO:0035673,GO:1904680,GO:0015333,GO:1902476,GO:0042128	integral component of membrane|plasma membrane|chloride transmembrane transporter activity|oligopeptide transmembrane transporter activity|peptide transmembrane transporter activity|peptide:proton symporter activity|chloride transmembrane transport|nitrate assimilation
Os05g0338933	750.972	412.207	-0.865391	0.0212217	588.239	230.633	-1.3508	0.000124594	NPF2.3	Similar to proton-dependent oligopeptide transport (POT) family protein. (Os05t0338933-00)	GO:0016021,GO:0005886,GO:0015112,GO:0035673,GO:1904680,GO:0015333,GO:0071472,GO:0042128,GO:0015706,GO:0009624	integral component of membrane|plasma membrane|nitrate transmembrane transporter activity|oligopeptide transmembrane transporter activity|peptide transmembrane transporter activity|peptide:proton symporter activity|cellular response to salt stress|nitrate assimilation|nitrate transport|response to nematode
Os05g0342000	274.599	261.988	-0.0678241	0.803649	230.661	108.303	-1.09071	4.04699e-05	SAG20	Hypothetical conserved gene. (Os05t0342000-00)	GO:0007568,GO:0010150,GO:0009620,GO:0002238,GO:0009624,GO:0010193	aging|leaf senescence|response to fungus|response to molecule of fungal origin|response to nematode|response to ozone
Os05g0344200	178.536	281.673	0.657805	0.0151466	263.959	800.074	1.59982	5.83651e-19	ERD15	Conserved hypothetical protein. (Os05t0344200-01)	GO:0005737,GO:0009617,GO:0009644,GO:0009414	cytoplasm|response to bacterium|response to high light intensity|response to water deprivation
Os05g0355400	36.4881	27.9118	-0.386551	0.430365	48.2771	108.663	1.17045	0.00576874	At3g01520	UspA domain containing protein. (Os05t0355400-01)	GO:0005886,GO:0016208	plasma membrane|AMP binding
Os05g0366000	950.057	512.018	-0.89182	0.0113025	637.514	277.871	-1.19804	1.84378e-07	BGLU21	Beta-glucosidase 21. (Os05t0366000-00)	GO:0008422,GO:0102483,GO:0005975	beta-glucosidase activity|scopolin beta-glucosidase activity|carbohydrate metabolic process	dosa00460,dosa00500,dosa00940	Cyanoamino acid metabolism|Starch and sucrose metabolism|Phenylpropanoid biosynthesis
Os05g0369700	3.06807	5.91218	0.946359	0.48901	3.75467	12.7683	1.76581	0.0320535	EXO70E2	Exo70 exocyst complex subunit domain containing protein. (Os05t0369700-01)	GO:0005829,GO:0012505,GO:0000145,GO:0070062,GO:0005576,GO:0005886,GO:0006887,GO:1903553,GO:0015031,GO:1903533	cytosol|endomembrane system|exocyst|extracellular exosome|extracellular region|plasma membrane|exocytosis|positive regulation of extracellular exosome assembly|protein transport|regulation of protein targeting
Os05g0373900	9.56895	7.7614	-0.302044	0.802724	6.38431	47.3383	2.89041	1.00105e-09	ERF1-2	Similar to Eukaryotic peptide chain release factor subunit 1 (eRF1) (Eukaryotic release factor 1) (TB3-1) (Cl1 protein). (Os05t0373900-01)	GO:0005829,GO:0005886,GO:0018444,GO:1990825,GO:0003747,GO:0016149,GO:0002184,GO:0040008,GO:0006415	cytosol|plasma membrane|translation release factor complex|sequence-specific mRNA binding|translation release factor activity|translation release factor activity, codon specific|cytoplasmic translational termination|regulation of growth|translational termination	dosa03015	mRNA surveillance pathway
Os05g0375466	21.7979	21.4812	-0.0211148	0.944362	27.8287	66.3007	1.25245	7.55092e-05		Non-protein coding transcript. (Os05t0375466-00)
Os05g0380200	9.61139	13.7899	0.520796	0.500196	29.5708	61.6844	1.06073	0.000445538		Conserved hypothetical protein. (Os05t0380200-01)
Os05g0382600	12652.3	7202.96	-0.812735	0.000135919	6837.46	1670.08	-2.03354	1.75113e-88	ANN4	Similar to Annexin-like protein RJ4. (Os05t0382600-02)%3BAnnexin family protein. (Os05t0382600-03)	GO:0009506,GO:0005509,GO:0005544,GO:0003729,GO:0009737,GO:0009409,GO:0009408,GO:0006970,GO:0009651,GO:0009414	plasmodesma|calcium ion binding|calcium-dependent phospholipid binding|mRNA binding|response to abscisic acid|response to cold|response to heat|response to osmotic stress|response to salt stress|response to water deprivation
Os05g0382900	2784.52	1844.52	-0.594183	0.00618501	1808.5	627.831	-1.52635	1.07474e-41	ANN3	Annexin family protein. (Os05t0382900-01)%3BSimilar to annexin-like protein RJ4. (Os05t0382900-02)	GO:0005773,GO:0005509,GO:0005544,GO:0009409,GO:0009408,GO:0009651,GO:0009414	vacuole|calcium ion binding|calcium-dependent phospholipid binding|response to cold|response to heat|response to salt stress|response to water deprivation
Os05g0385400	2.52865	0.322018	-2.97316	0.28822	6.97546	0.982269	-2.8281	0.0207345		Conserved hypothetical protein. (Os05t0385400-01)
Os05g0387300	1.02612	5.81432	2.50242	0.103892	5.58215	33.7723	2.59695	4.81906e-07		Hypothetical protein. (Os05t0387300-01)
Os05g0400200	792.071	381.92	-1.05236	0.0189351	331.667	148.318	-1.16104	6.7689e-05		Similar to Retrotransposon protein Ty1-copia subclass. (Os05t0400200-00)	GO:0005576,GO:0016787	extracellular region|hydrolase activity
Os05g0403300	389.738	336.939	-0.210017	0.545949	198.986	93.9709	-1.08238	2.68783e-08	GIP2	Peptidase A1 domain containing protein. (Os05t0403300-01)
Os05g0406200	128.005	147.366	0.203208	0.578114	66.4618	26.8193	-1.30925	6.35846e-05		Non-protein coding transcript. (Os05t0406200-01)
Os05g0406700	57.0357	47.5812	-0.261475	0.46489	50.9418	21.3409	-1.25523	0.00017979		Conserved hypothetical protein. (Os05t0406700-01)
Os05g0410500	103.072	95.9664	-0.103054	0.72102	110.757	380.7	1.78126	1.16498e-27	NPF3.1	TGF-beta receptor%2C type I/II extracellular region family protein. (Os05t0410500-01)	GO:0016021,GO:0097708,GO:0005886,GO:0035673,GO:1904680,GO:0015333,GO:0010336,GO:0042128	integral component of membrane|intracellular vesicle|plasma membrane|oligopeptide transmembrane transporter activity|peptide transmembrane transporter activity|peptide:proton symporter activity|gibberellic acid homeostasis|nitrate assimilation
Os05g0415900	1062.74	534.645	-0.991132	0.0247615	658.857	252.021	-1.38642	7.89359e-05	CYP51	Similar to Cytochrome P450 CYP51H11. (Os05t0415900-00)	GO:0016021,GO:0020037,GO:0005506,GO:0008168,GO:0004497,GO:0016705,GO:0016126	integral component of membrane|heme binding|iron ion binding|methyltransferase activity|monooxygenase activity|oxidoreductase activity, acting on paired donors, with incorporation or reduction of molecular oxygen|sterol biosynthetic process
Os05g0418100	662.041	290.428	-1.18874	0.000429902	362.656	127.588	-1.50711	1.10304e-07	MLO1	Similar to Seven trans-membrane protein. (Os05t0418100-01)	GO:0016021,GO:0005886,GO:0005516,GO:0006952,GO:0009607	integral component of membrane|plasma membrane|calmodulin binding|defense response|response to biotic stimulus
Os05g0428700	191.124	120.345	-0.667337	0.0134803	151.481	56.7718	-1.41589	9.74279e-08	Os05g0428700	Potassium channel%2C Shaker K<sup>+</sup> channel (Os05t0428700-01)	GO:0016021,GO:0005249,GO:0034765	integral component of membrane|voltage-gated potassium channel activity|regulation of ion transmembrane transport
Os05g0448300	0.325516	3.48451	3.42015	0.173743	6.79585	76.8424	3.49918	1.74076e-19	GPAT6	Similar to glycerol-3-phosphate acyltransferase 8. (Os05t0448300-01)	GO:0016021,GO:0016020,GO:0090447,GO:0016791,GO:0102419,GO:0010143,GO:0009908,GO:0008654	integral component of membrane|membrane|glycerol-3-phosphate 2-O-acyltransferase activity|phosphatase activity|sn-2-glycerol-3-phosphate omega-OH-C22:0-CoA acyl transferase activity|cutin biosynthetic process|flower development|phospholipid biosynthetic process	dosa00561,dosa00564	Glycerolipid metabolism|Glycerophospholipid metabolism
Os05g0454500	103.442	122.204	0.240468	0.733534	209.643	497.445	1.2466	1.55879e-18		Conserved hypothetical protein. (Os05t0454500-01)
Os05g0457200	31.4784	17.0952	-0.880774	0.244941	34.9667	82.5906	1.24	2.26499e-05	Os05g0457200	Similar to protein phosphatase 2C. (Os05t0457200-01)	GO:0046872,GO:0004722	metal ion binding|protein serine/threonine phosphatase activity
Os05g0457600	26.1774	19.8302	-0.400618	0.445629	61.5494	27.5806	-1.15809	0.000739312		Similar to Avr9/Cf-9 rapidly elicited protein 137. (Os05t0457600-00)
Os05g0460000	116.6	117.067	0.00576466	0.944056	78.8961	172.309	1.12697	4.92726e-08	HSP70-4	Similar to 70 kDa heat shock cognate protein 1. (Os05t0460000-01)			dosa03040,dosa04141,dosa04144	Spliceosome|Protein processing in endoplasmic reticulum|Endocytosis
Os05g0472400	629.461	347.003	-0.85917	0.0395779	142.05	60.9269	-1.22125	0.000207361	ZIP9	Influx transporter for Zn and Cd%2C Zinc/cadmium uptake (Os05t0472400-01)	GO:0016021,GO:0005886,GO:0005385,GO:0071577	integral component of membrane|plasma membrane|zinc ion transmembrane transporter activity|zinc ion transmembrane transport
Os05g0472700	266.875	198.293	-0.428526	0.26194	460.206	226.758	-1.02113	8.11223e-13	ZIP5	Influx transporter for Zn and Cd%2C Zinc/cadmium uptake (Os05t0472700-01)	GO:0016021,GO:0005886,GO:0005385,GO:0071577,GO:0006829	integral component of membrane|plasma membrane|zinc ion transmembrane transporter activity|zinc ion transmembrane transport|zinc ion transport
Os05g0474700	2.76532	3.06428	0.148104	1	9.94584	27.07	1.44453	0.0112039		Conserved hypothetical protein. (Os05t0474700-01)
Os05g0476700	1089.07	855.239	-0.348699	0.248704	1245.86	587.856	-1.08361	6.84579e-22	PUB16	U-box E3ubiquitin ligase%2C Positive regulation of cold stress response (Os05t0476700-01)	GO:0005737,GO:0005634,GO:0004842,GO:0010200	cytoplasm|nucleus|ubiquitin-protein transferase activity|response to chitin
Os05g0478400	59.4135	36.8228	-0.69019	0.0714095	40.1272	9.60226	-2.06313	0.000186272	WRKY54	Similar to WRKY transcription factor 48. (Os05t0478400-00)	GO:0005634,GO:0003700,GO:0043565,GO:0044212,GO:0009742,GO:0042742,GO:0050832,GO:0009873,GO:1900056,GO:1900457,GO:0031347,GO:0010104,GO:2000022,GO:0047484,GO:2000070,GO:2000031,GO:0090333,GO:0006970,GO:0000302,GO:0009751	nucleus|DNA-binding transcription factor activity|sequence-specific DNA binding|transcription regulatory region DNA binding|brassinosteroid mediated signaling pathway|defense response to bacterium|defense response to fungus|ethylene-activated signaling pathway|negative regulation of leaf senescence|regulation of brassinosteroid mediated signaling pathway|regulation of defense response|regulation …
Os05g0480000	7.61591	28.6866	1.91329	0.123114	19.2191	7.75948	-1.30851	0.0338497	STN8	Serine/threonine protein kinase%2C Photosystem II (PSII) repair%2C Phosphorylation of PSII core protein (Os05t0480000-01)%3BSimilar to STN8 (Os05t0480000-02)	GO:0009507,GO:0009534,GO:0009579,GO:0005524,GO:0004672,GO:0004674,GO:0042549	chloroplast|chloroplast thylakoid|thylakoid|ATP binding|protein kinase activity|protein serine/threonine kinase activity|photosystem II stabilization
Os05g0480700	13.627	13.3344	-0.031316	1	22.2843	6.19881	-1.84596	0.0159631	VHA-E2	Similar to Vacuolar ATP synthase subunit E (EC 3.6.3.14) (V-ATPase E subunit) (Vacuolar proton pump E subunit). (Os05t0480700-01)	GO:0033178,GO:0005774,GO:0005773,GO:0046961,GO:0015991	proton-transporting two-sector ATPase complex, catalytic domain|vacuolar membrane|vacuole|proton-transporting ATPase activity, rotational mechanism|ATP hydrolysis coupled proton transport	dosa00190,dosa04145	Oxidative phosphorylation|Phagosome
Os05g0487300	118.159	91.8	-0.364168	0.204239	179.804	77.238	-1.21904	1.24775e-09		Conserved hypothetical protein. (Os05t0487300-01)%3BConserved hypothetical protein. (Os05t0487300-02)
Os05g0489750	46.8841	65.1435	0.474523	0.478285	38.0131	8.44128	-2.17096	0.0129502		Hypothetical protein. (Os05t0489750-00)
Os05g0494600	5.83648	5.33896	-0.128539	0.981991	10.0037	29.0577	1.53839	0.00327544	EDL3	Similar to Circadian clock coupling factor ZGT. (Os05t0494600-01)	GO:0005634,GO:0009738,GO:0010029,GO:0009737,GO:0006970,GO:0009651,GO:0009414,GO:0010228	nucleus|abscisic acid-activated signaling pathway|regulation of seed germination|response to abscisic acid|response to osmotic stress|response to salt stress|response to water deprivation|vegetative to reproductive phase transition of meristem
Os05g0500000	779.656	478.034	-0.705723	0.00203693	503.439	204.14	-1.30226	9.21901e-06	GT7	UDP-glucuronosyl/UDP-glucosyltransferase family protein. (Os05t0500000-00)	GO:0102360,GO:0047893,GO:0102425	daphnetin 3-O-glucosyltransferase activity|flavonol 3-O-glucosyltransferase activity|myricetin 3-O-glucosyltransferase activity
Os05g0500200	1449.07	1128.67	-0.360495	0.128112	721.345	298.205	-1.27439	5.92815e-23	TOGT1	Similar to UDP glucosyltransferase-1. (Os05t0500200-01)	GO:0042802,GO:0050275	identical protein binding|scopoletin glucosyltransferase activity
Os05g0502000	385.581	223.864	-0.784411	0.00215679	444.458	219.379	-1.01862	9.01374e-07	CNGC4	Cyclic nucleotide-gated ion channel (CNGC) protein%2C Heat and chilling tolerance%2C Modulation of calcium signals in response to temperature stress (Os05t0502000-01)	GO:0016021,GO:0016020,GO:0005886,GO:0005516,GO:0030552,GO:0008324,GO:0030553,GO:0005216,GO:0009626	integral component of membrane|membrane|plasma membrane|calmodulin binding|cAMP binding|cation transmembrane transporter activity|cGMP binding|ion channel activity|plant-type hypersensitive response	dosa04626	Plant-pathogen interaction
Os05g0503650	794.414	960.84	0.274405	0.210215	525.948	236.412	-1.15362	0.00846624		Non-protein coding transcript. (Os05t0503650-01)
Os05g0510600	308.235	201.024	-0.616664	0.0543082	224.31	104.575	-1.10096	7.04297e-09	TYDC	Similar to tyrosine/DOPA decarboxylase 1. (Os05t0510600-01)	GO:0030170,GO:0004837,GO:0006520,GO:1901695	pyridoxal phosphate binding|tyrosine decarboxylase activity|cellular amino acid metabolic process|tyramine biosynthetic process
Os05g0519300	154.441	109.802	-0.492148	0.0939069	52.9561	13.8182	-1.93823	1.22037e-06		Protein of unknown function DUF506%2C plant family protein. (Os05t0519300-01)
Os05g0521600	33.1628	55.0377	0.730855	0.0638682	72.5635	261.149	1.84755	5.62159e-23	PME53	Pectin lyase fold/virulence factor domain containing protein. (Os05t0521600-01)	GO:0005618,GO:0005737,GO:0005576,GO:0045330,GO:0030599,GO:0042545,GO:0045490	cell wall|cytoplasm|extracellular region|aspartyl esterase activity|pectinesterase activity|cell wall modification|pectin catabolic process	dosa00040	Pentose and glucuronate interconversions
Os05g0525400	45.1613	49.3794	0.128824	0.732408	48.5449	20.0931	-1.27262	0.0003922	At2g19210	Malectin-like carbohydrate-binding domain domain containing protein. (Os05t0525400-00)
Os05g0525900	45.4619	93.8643	1.04592	0.0206431	79.0708	319.177	2.01314	8.04335e-29	Os05g0525900	Similar to Zing finger transcription factor PEI1. (Os05t0525900-01)	GO:0003677,GO:0046872	DNA binding|metal ion binding
Os05g0527100	1649.23	967.134	-0.770005	0.00329486	1582.17	718.563	-1.13871	7.03084e-07	UGT88F3	UDP-glucosyltransferase%2C Cold tolerance (wild rice) (Os05t0527100-01)	GO:0016758	transferase activity, transferring hexosyl groups
Os05g0530701	18.8558	21.305	0.176185	0.770616	20.7993	64.8315	1.64016	7.89323e-07	RLP29	Leucine-rich repeat%2C plant specific containing protein. (Os05t0530701-01)	GO:0031225,GO:0016021,GO:0009505,GO:0005886	anchored component of membrane|integral component of membrane|plant-type cell wall|plasma membrane
Os05g0533450	10.1053	3.82928	-1.39996	0.121066	16.8359	5.78846	-1.54029	0.0179303	RGA2	Conserved hypothetical protein. (Os05t0533450-00)	GO:0043531,GO:0005524,GO:0006952	ADP binding|ATP binding|defense response
Os05g0537100	485.747	502.293	0.0483234	0.978042	308.618	114.766	-1.42712	0.000223569	WRKY50	WRKY transcription factor 10. (Os05t0537100-00)	GO:0005634,GO:0003700,GO:0043565,GO:0050832,GO:0009867	nucleus|DNA-binding transcription factor activity|sequence-specific DNA binding|defense response to fungus|jasmonic acid mediated signaling pathway
Os05g0540900	237.515	137.007	-0.793771	0.00246935	280.581	134.165	-1.06441	6.51099e-10		Conserved hypothetical protein. (Os05t0540900-01)
Os05g0541000	30.443	21.4057	-0.508114	0.285852	33.51	15.844	-1.08066	0.00576681		Hypothetical protein. (Os05t0541000-01)
Os05g0541400	26.0926	18.3358	-0.508977	0.350948	52.1821	19.1185	-1.44858	5.9419e-05	LF	Atypical bHLH transcription factor%2C Regulation of flowering time (Os05t0541400-01)	GO:0005634,GO:0046983,GO:0048586,GO:0048587,GO:0006355	nucleus|protein dimerization activity|regulation of long-day photoperiodism, flowering|regulation of short-day photoperiodism, flowering|regulation of transcription, DNA-templated
Os05g0549232	194.852	175.378	-0.151906	0.603577	115.885	44.0196	-1.39647	4.88383e-08		Similar to DVL4/RTFL17 (ROTUNDIFOLIA LIKE 17). (Os05t0549232-00)
Os05g0549800	29.7487	38.1788	0.359944	0.473793	33.2056	81.3373	1.29249	0.00015178	Os05g0549800	RAV family protein%2C Regulation of carpel development%2C Control of seed size (Os05t0549800-01)	GO:0005634,GO:0003677,GO:0003700	nucleus|DNA binding|DNA-binding transcription factor activity
Os05g0554000	748.488	990.83	0.404658	0.0740088	828.766	1871.71	1.17532	5.1754e-10	DTX14	Similar to cDNA clone:001-123-D07%2C full insert sequence. (Os05t0554000-01)%3BSimilar to predicted protein. (Os05t0554000-02)%3BMultidrug and toxic compound extrusion (MATE) protein family transporter%2C Arsenic stress response%2C Regulation of plant growth and development%2C Disease resistance (Os05t0554000-03)	GO:0016021,GO:0005774,GO:0015297,GO:0015238,GO:0046618,GO:0006855	integral component of membrane|vacuolar membrane|antiporter activity|drug transmembrane transporter activity|drug export|drug transmembrane transport
Os05g0560200	125.185	81.8099	-0.613718	0.0378909	267.746	96.3524	-1.47447	5.65759e-16	DOGL3	Similar to tumor-related protein-like. (Os05t0560200-00)	GO:0043565,GO:0006351	sequence-specific DNA binding|transcription, DNA-templated
Os05g0560500	23.0317	18.9272	-0.283157	0.552174	16.517	69.931	2.08198	1.15219e-09		Conserved hypothetical protein. (Os05t0560500-01)
Os05g0563550	5204.21	5021.64	-0.0515201	0.836977	3777.91	1848.34	-1.03136	1.5076e-07	FLA9	FAS1 domain domain containing protein. (Os05t0563550-00)	GO:0031225,GO:0046658,GO:0005886,GO:0009834	anchored component of membrane|anchored component of plasma membrane|plasma membrane|plant-type secondary cell wall biogenesis
Os05g0572000	26.9378	23.3169	-0.208254	0.684498	19.5138	4.35549	-2.16359	0.000810539	ERF061	AP2/ERF (APETALA 2/ethylene response factor) transcription factor%2C Negative regulation of plant height%2C Blue light inhibition of leaf sheath elongation (Os05t0572000-01)	GO:0005634,GO:0003677,GO:0003700,GO:0009873,GO:0010200	nucleus|DNA binding|DNA-binding transcription factor activity|ethylene-activated signaling pathway|response to chitin
Os05g0574200	31.1601	12.4738	-1.3208	0.0116586	46.9261	22.4947	-1.0608	0.00444618	Os05g0574100	Hypothetical protein. (Os05t0574200-00)	GO:0005737,GO:0008970,GO:0016042	cytoplasm|phospholipase A1 activity|lipid catabolic process
Os05g0582500	30.5918	17.231	-0.828138	0.108093	20.643	8.98769	-1.19963	0.0287466	SCPL50	Peptidase S10%2C serine carboxypeptidase domain containing protein. (Os05t0582500-01)	GO:0005576,GO:0005773,GO:0004185	extracellular region|vacuole|serine-type carboxypeptidase activity
Os05g0583000	19.9689	7.8119	-1.35401	0.0416632	8.68212	26.3864	1.60368	0.0024441	WRKY28	Similar to WRKY8. (Os05t0583000-01)	GO:0005634,GO:0003700,GO:0043565,GO:0042659	nucleus|DNA-binding transcription factor activity|sequence-specific DNA binding|regulation of cell fate specification
Os05g0586500	380.39	137.951	-1.46332	1.06051e-05	519.721	254.267	-1.03139	0.000102647	At5g41800	Amino acid transporter%2C transmembrane family protein. (Os05t0586500-01)	GO:0016021,GO:0005886,GO:0015171,GO:0003333	integral component of membrane|plasma membrane|amino acid transmembrane transporter activity|amino acid transmembrane transport
Os05g0586900	31.6593	32.483	0.0370536	0.980165	45.5554	21.1311	-1.10825	0.00427891	PCMP-H65	Hypothetical conserved gene. (Os05t0586900-01)
Os05g0591925	28.3815	14.2079	-0.998252	0.116095	41.7338	20.0837	-1.05519	0.00496678	HIRL1	Non-protein coding transcript. (Os05t0591925-00)
Os06g0109100	135.414	202.728	0.58217	0.128832	133.307	295.826	1.15	0.00323768	BRH1	Hypothetical conserved gene. (Os06t0109100-00)
Os06g0112100	22111.8	15277.1	-0.533447	0.0283089	11848.6	5027.42	-1.23682	3.66129e-05	BSPA	Nucleoside phosphorylase%2C family 1 domain containing protein. (Os06t0112100-01)	GO:0003824,GO:0045735,GO:0009116	catalytic activity|nutrient reservoir activity|nucleoside metabolic process
Os06g0126250	31.3348	9.66356	-1.69714	0.00233819	31.1357	12.624	-1.3024	0.00251295	At2g21480	Receptor-like kinase%2C A member of the Catharanthus roseus receptor-like kinase1-like (CrRLK1L) subfamily%2C Control of high-affinity potassium transporters%2C Regulation of pollen tube growth and integrity (Os06t0126250-01)
Os06g0126400	49.861	36.6719	-0.443236	0.2774	19.3447	5.77955	-1.74291	0.00473438		Conserved hypothetical protein. (Os06t0126400-00)
Os06g0128800	301.486	348.218	0.2079	0.777009	271.253	95.7774	-1.50188	1.08102e-07		C2 calcium/lipid-binding domain%2C CaLB domain containing protein. (Os06t0128800-01)
Os06g0141200	72.3844	95.0521	0.39304	0.228555	122.86	288.04	1.22925	4.53435e-13		Similar to RNA-binding protein EWS. (Os06t0141200-01)
Os06g0142200	32.6668	47.4549	0.538732	0.408611	31.3545	100.683	1.68307	7.16773e-10		Early nodulin. (Os06t0142200-01)%3BSimilar to cDNA clone:J033147G13%2C full insert sequence. (Os06t0142200-02)	GO:0016021,GO:0009877	integral component of membrane|nodulation
Os06g0142300	7.72753	12.7758	0.725334	0.351572	11.522	38.9734	1.7581	3.06781e-05		Early nodulin 93 ENOD93 protein family protein. (Os06t0142300-00)	GO:0016021,GO:0009877	integral component of membrane|nodulation
Os06g0142650	30.7717	19.8633	-0.631499	0.292129	65.0891	31.9948	-1.02458	0.0233857	At5g20050	Similar to Avr9/Cf-9 rapidly elicited protein 11 (Fragment). (Os06t0142650-00)
Os06g0145400	12.4263	9.71406	-0.355246	0.637959	20.0108	6.90436	-1.5352	0.0132509		Transferase domain containing protein. (Os06t0145400-00)	GO:0005737,GO:0047183,GO:0102815,GO:0102777	cytoplasm|anthocyanin 5-aromatic acyltransferase activity|caffeoyl-CoA:delphinidin-3,5-diglucoside 5-O-glucoside-6-O-hydroxycinnamoyltransferase activity|caffeoyl-CoA:pelargonidin-3,5-diglucoside 5-O-glucoside-6-O-hydroxycinnamoyltransferase activity
Os06g0146600	29.1172	21.5818	-0.432055	0.428056	70.7283	30.1528	-1.22999	0.00744519		Hypothetical protein. (Os06t0146600-01)
Os06g0152700	97.9045	52.357	-0.902993	0.0578265	79.3231	36.8299	-1.10686	0.00613802		Protein of unknown function DUF821%2C CAP10-like family protein. (Os06t0152700-01)
Os06g0155500	272.849	175.69	-0.635071	0.0134604	218.091	100.431	-1.11872	1.87466e-10	TAX10	Transferase family protein. (Os06t0155500-00)	GO:0016747,GO:0042617	transferase activity, transferring acyl groups other than amino-acyl groups|paclitaxel biosynthetic process
Os06g0161900	12.6206	15.2459	0.27265	0.77192	13.9098	3.36728	-2.04645	0.0166904		Protein of unknown function DUF569 family protein. (Os06t0161900-01)
Os06g0162550	7.15506	7.76639	0.11828	0.945474	1.84594	12.792	2.79282	0.00257537	CCD1	Carotenoid oxygenase domain containing protein. (Os06t0162550-00)	GO:0005737,GO:0046872,GO:0016702	cytoplasm|metal ion binding|oxidoreductase activity, acting on single donors with incorporation of molecular oxygen, incorporation of two atoms of oxygen
Os06g0166500	85.4243	79.1498	-0.11006	0.716167	80.6591	304.416	1.91614	1.10964e-10	IAA20	Similar to Auxin-responsive protein IAA20 (Indoleacetic acid-induced protein 20). (Os06t0166500-01)	GO:0005634,GO:0009734,GO:0006355,GO:0009733	nucleus|auxin-activated signaling pathway|regulation of transcription, DNA-templated|response to auxin	dosa04075	Plant hormone signal transduction
Os06g0168700	7.45158	9.18286	0.301397	0.749949	12.3508	27.5735	1.15868	0.0119646	TPRP-F1	Similar to Prolin rich protein. (Os06t0168700-01)
Os06g0168901	36.7921	21.7629	-0.757523	0.104771	67.169	31.7413	-1.08143	0.00449879	PDCB4	Hypothetical conserved gene. (Os06t0168901-00)	GO:0031225,GO:0005886,GO:0009506,GO:0001872,GO:0030247	anchored component of membrane|plasma membrane|plasmodesma|(1->3)-beta-D-glucan binding|polysaccharide binding
Os06g0172901	14.3173	15.1481	0.0813743	0.969008	13.5782	37.8774	1.48005	0.000753211	RFS6	Hypothetical protein. (Os06t0172901-00)	GO:0047274,GO:0010325	galactinol-sucrose galactosyltransferase activity|raffinose family oligosaccharide biosynthetic process
Os06g0179400	70.0004	48.5746	-0.527162	0.143221	56.9614	20.74	-1.45757	9.03664e-06	At3g02645	Hypothetical protein. (Os06t0179400-01)	GO:0016021	integral component of membrane
Os06g0179500	859.732	655.991	-0.390211	0.0880928	508.992	100.621	-2.33871	3.35669e-13	At3g02645	Protein of unknown function DUF247%2C plant family protein. (Os06t0179500-00)	GO:0016021	integral component of membrane
Os06g0181700	7.85567	8.99666	0.195656	0.844931	10.5458	51.8042	2.29641	1.77354e-08	ERF003	Ethylene responsive factor protein%2C Control of root architecture and ABA- and ethylene response (Os06t0181700-01)	GO:0005634,GO:0003677,GO:0003700,GO:0009873	nucleus|DNA binding|DNA-binding transcription factor activity|ethylene-activated signaling pathway
Os06g0184900	178.961	154.475	-0.212275	0.414787	77.2064	31.8845	-1.27586	8.86982e-06	PHT1	Transferase family protein. (Os06t0184900-01)	GO:0050734	hydroxycinnamoyltransferase activity	dosa00940,dosa00941,dosa00945	Phenylpropanoid biosynthesis|Flavonoid biosynthesis|Stilbenoid, diarylheptanoid and gingerol biosynthesis
Os06g0185100	394.358	302.421	-0.382947	0.106649	128.048	49.7012	-1.36533	2.60775e-08	At3g03980	Similar to estradiol 17-beta-dehydrogenase 8. (Os06t0185100-00)	GO:0009507,GO:0016491	chloroplast|oxidoreductase activity	dosa00061,dosa00780	Fatty acid biosynthesis|Biotin metabolism
Os06g0185300	5.84991	11.5003	0.97518	0.280057	17.1034	43.1098	1.33374	0.000374794	PHT2	Transferase family protein. (Os06t0185300-01)	GO:0050734	hydroxycinnamoyltransferase activity
Os06g0187500	94.2068	58.2148	-0.694445	0.0559184	75.697	30.044	-1.33316	8.56258e-06	UGT73B4	Hypothetical conserved gene. (Os06t0187500-00)	GO:0005829,GO:0043231,GO:0102360,GO:0047893,GO:0102425,GO:0080043,GO:0080044,GO:0035251,GO:0008194,GO:0051707,GO:0009636	cytosol|intracellular membrane-bounded organelle|daphnetin 3-O-glucosyltransferase activity|flavonol 3-O-glucosyltransferase activity|myricetin 3-O-glucosyltransferase activity|quercetin 3-O-glucosyltransferase activity|quercetin 7-O-glucosyltransferase activity|UDP-glucosyltransferase activity|UDP-glycosyltransferase activity|response to other organism|response to toxic substance
Os06g0195800	88.5557	112.089	0.339991	0.297708	57.5095	128.783	1.16307	5.45823e-07		Similar to DNAJ heat shock N-terminal domain-containing protein. (Os06t0195800-01)
Os06g0207950	6.73445	6.09837	-0.143136	0.904264	6.4334	18.8572	1.55146	0.00903295		Hypothetical gene. (Os06t0207950-00)
Os06g0208700	352.624	494.411	0.487582	0.0344042	277.603	592.999	1.09501	1.22984e-11	DSP2	Similar to Dual-specificity phosphatase protein. (Os06t0208700-01)	GO:0005737,GO:0005634,GO:0004725,GO:0006952,GO:1900150	cytoplasm|nucleus|protein tyrosine phosphatase activity|defense response|regulation of defense response to fungus
Os06g0210400	5.47167	6.52383	0.253737	0.827519	11.8932	26.2694	1.14325	0.00886102	LECRKS4	Concanavalin A-like lectin/glucanase%2C subgroup domain containing protein. (Os06t0210400-01)
Os06g0210900	37.3406	26.1075	-0.516281	0.39471	14.4157	37.7826	1.39008	0.0235798	mdlA	Lipase%2C class 3 family protein. (Os06t0210900-01)	GO:0016787,GO:0016042	hydrolase activity|lipid catabolic process
Os06g0215500	6.47099	1.53464	-2.07609	0.123093	3.91982	17.843	2.1865	0.00126095	OPR6	Similar to Oxo-phytodienoic acid reductase. (Os06t0215500-01)	GO:0016629,GO:0010181,GO:0009695,GO:0031408	12-oxophytodienoate reductase activity|FMN binding|jasmonic acid biosynthetic process|oxylipin biosynthetic process	dosa00592	alpha-Linolenic acid metabolism
Os06g0216000	2.20314	2.09823	-0.0703882	1	19.7071	43.1688	1.13127	0.0221429	OPR3	Similar to 12-oxo-phytodienoic acid reductase. (Os06t0216000-01)	GO:0016629,GO:0010181,GO:0009695,GO:0031408	12-oxophytodienoate reductase activity|FMN binding|jasmonic acid biosynthetic process|oxylipin biosynthetic process
Os06g0216200	23.0049	16.8866	-0.446063	0.414291	21.3025	52.366	1.29761	0.00033393	OPR2	Similar to Oxo-phytodienoic acid reductase. (Os06t0216200-00)	GO:0016629,GO:0010181,GO:0009695,GO:0031408	12-oxophytodienoate reductase activity|FMN binding|jasmonic acid biosynthetic process|oxylipin biosynthetic process	dosa00592	alpha-Linolenic acid metabolism
Os06g0218800	146.407	164.791	0.170652	0.606976	141.472	57.3011	-1.30388	2.83358e-09		Uncharacterised protein family UPF0503 domain containing protein. (Os06t0218800-01)
Os06g0220100	3.35739	7.2006	1.10078	0.306504	15.8863	45.2466	1.51003	0.000139756	PHI-1	Hypothetical protein. (Os06t0220100-01)
Os06g0226500	39.0623	53.5222	0.454362	0.32304	12.8493	63.8306	2.31256	1.78177e-09	ILI4	Helix-loop-helix protein%2C Brassinosteroid signaling (Os06t0226500-01)	GO:0005737,GO:0005634,GO:0046983,GO:0009742,GO:0040008,GO:0009741	cytoplasm|nucleus|protein dimerization activity|brassinosteroid mediated signaling pathway|regulation of growth|response to brassinosteroid
Os06g0233800	172.039	137.849	-0.31965	0.251137	204.759	94.5682	-1.1145	9.85356e-09	RSS3	Conserved hypothetical protein. (Os06t0233800-01)	GO:0005737,GO:0005634	cytoplasm|nucleus
Os06g0235100	8.18837	4.3801	-0.902614	0.330213	11.1015	1.26317	-3.13564	0.00140356	AXY4	Hypothetical conserved gene. (Os06t0235100-00)	GO:0005794,GO:0000139,GO:0016021,GO:0016413,GO:0010411	Golgi apparatus|Golgi membrane|integral component of membrane|O-acetyltransferase activity|xyloglucan metabolic process
Os06g0240050	522.975	306.557	-0.770587	0.0151976	609.049	46.9551	-3.6972	1.48659e-18	BURP9	BURP domain-containing protein 9. (Os06t0240050-00)
Os06g0247900	2879.88	2837.9	-0.0211846	0.893713	2426.16	1161.09	-1.06319	3.16951e-24	Os06g0247900	Similar to Endo-beta-1%2C4-glucanase precursor (EC 3.2.1.4). (Os06t0247900-01)	GO:0005576,GO:0008810,GO:0071555,GO:0030245	extracellular region|cellulase activity|cell wall organization|cellulose catabolic process
Os06g0258000	17.7006	14.7709	-0.261035	0.700598	32.2687	15.0013	-1.10505	0.00771674	MYB20	Similar to Typical P-type R2R3 Myb protein (Fragment). (Os06t0258000-01)	GO:0005634,GO:0003700,GO:0001158,GO:0043565,GO:0044212,GO:0030154,GO:0045892,GO:1901002,GO:2000652	nucleus|DNA-binding transcription factor activity|enhancer sequence-specific DNA binding|sequence-specific DNA binding|transcription regulatory region DNA binding|cell differentiation|negative regulation of transcription, DNA-templated|positive regulation of response to salt stress|regulation of secondary cell wall biogenesis
Os06g0283100	350.351	183.443	-0.933466	0.00398972	487.625	199.917	-1.28637	4.27148e-09	UGT89B2	Similar to UDP-glycosyltransferase. (Os06t0283100-00)	GO:0016758	transferase activity, transferring hexosyl groups
Os06g0287200	3.17969	7.22835	1.18478	0.309844	6.24503	36.6074	2.55136	1.82949e-06	PIKS-2	Similar to NBS-LRR type R protein Nbs7-75. (Os06t0287200-00)	GO:0043531,GO:0005524,GO:0006952	ADP binding|ATP binding|defense response
Os06g0289900	182.966	106.129	-0.785751	0.0495456	79.118	34.1424	-1.21244	0.029986	CGT	UDP-glucuronosyl/UDP-glucosyltransferase family protein. (Os06t0289900-01)	GO:0016758	transferase activity, transferring hexosyl groups
Os06g0291500	48.8318	23.5848	-1.04997	0.0793555	36.8185	15.5626	-1.24235	0.0282589		Conserved hypothetical protein. (Os06t0291500-01)
Os06g0293500	14.7254	7.57591	-0.95882	0.356545	28.7083	69.8338	1.28246	0.0158028		Conserved hypothetical protein. (Os06t0293500-01)
Os06g0296900	106.708	40.3561	-1.40281	0.00482183	147.098	43.9759	-1.74199	1.2471e-14		Conserved hypothetical protein. (Os06t0296900-00)
Os06g0325200	57.6577	21.8809	-1.39784	0.00161946	84.2053	40.5344	-1.05476	0.0176351	PHT1-10	Phosphate transporter%2C Phosphate uptake (Os06t0325200-01)	GO:0016021,GO:0015293,GO:0006817	integral component of membrane|symporter activity|phosphate ion transport
Os06g0325900	166.015	68.1187	-1.28519	1.70537e-05	98.7605	39.2712	-1.33046	0.0141101	CYP71C4	Similar to Bx2-like protein. (Os06t0325900-00)	GO:0016021,GO:0016020,GO:0020037,GO:0005506,GO:0016709	integral component of membrane|membrane|heme binding|iron ion binding|oxidoreductase activity,acting on paired donors, with incorporation or reduction of molecular oxygen, NAD(P)H as one donor, and incorporation of one atom of oxygen
Os06g0331900	537.552	425.332	-0.337815	0.155526	503.467	208.582	-1.27128	1.27897e-18	ALMT10	Uncharacterised protein family UPF0005 domain containing protein. (Os06t0331900-01)	GO:0016021,GO:0009705,GO:0015743	integral component of membrane|plant-type vacuole membrane|malate transport
Os06g0338700	71.4276	71.3676	-0.00121201	0.962287	25.3555	8.13608	-1.63989	0.00158734	At1g31672	Similar to Primary amine oxidase. (Os06t0338700-00)	GO:0052595,GO:0052594,GO:0005507,GO:0052596,GO:0008131,GO:0048038,GO:0052593,GO:0009308	aliphatic-amine oxidase activity|aminoacetone:oxygen oxidoreductase(deaminating) activity|copper ion binding|phenethylamine:oxygen oxidoreductase (deaminating) activity|primary amine oxidase activity|quinone binding|tryptamine:oxygen oxidoreductase (deaminating) activity|amine metabolic process	dosa00260,dosa00350,dosa00360,dosa00410,dosa00950,dosa00960	Glycine, serine and threonine metabolism|Tyrosine metabolism|Phenylalanine metabolism|beta-Alanine metabolism|Isoquinoline alkaloid biosynthesis|Tropane, piperidine and pyridine alkaloid biosynthesis
Os06g0341400	10.5125	11.8752	0.175853	0.791487	4.06326	13.1959	1.69938	0.0411686		Hypothetical protein. (Os06t0341400-01)
Os06g0475400	1277.2	703.131	-0.86112	0.0048956	1141.39	543.657	-1.07002	5.20888e-20	XAX1	Glycosyltransferase AER61%2C uncharacterized domain containing protein. (Os06t0475400-01)
Os06g0480000	85.2818	97.781	0.197316	0.52461	146.235	329.514	1.17205	6.3191e-13	PUB5	Zinc finger%2C RING/FYVE/PHD-type domain containing protein. (Os06t0480000-01)	GO:0005737,GO:0005634,GO:0004842	cytoplasm|nucleus|ubiquitin-protein transferase activity
Os06g0481000	18.2038	37.0568	1.0255	0.0376444	16.5484	36.4717	1.14009	0.00687152		Non-protein coding transcript. (Os06t0481000-01)
Os06g0486900	3.86376	3.65562	-0.0798922	1	1.49642	50.9998	5.0909	0.000326008	Os06g0486900	Similar to Formate dehydrogenase%2C mitochondrial precursor (EC 1.2.1.2) (NAD- dependent formate dehydrogenase) (FDH). (Os06t0486900-01)	GO:0005739,GO:0008863,GO:0051287,GO:0016616,GO:0042183	mitochondrion|formate dehydrogenase (NAD+) activity|NAD binding|oxidoreductase activity, acting on the CH-OH group of donors, NAD or NADP as acceptor|formate catabolic process	dosa00630	Glyoxylate and dicarboxylate metabolism
Os06g0498800	2.36123	3.44179	0.543621	0.835274	10.4251	58.2843	2.48305	5.40444e-06	MFT1	Homolog of Arabidopsis MOTHER OF FT AND TFL1%2C Regulation of heading and panicle architecture (Os06t0498800-01)
Os06g0509900	42.5026	23.3017	-0.867114	0.298237	13.1318	83.0674	2.66121	0.00341321		Similar to Thionin. (Os06t0509900-00)	GO:0005576,GO:0090729,GO:0006952	extracellular region|toxin activity|defense response
Os06g0521500	641.833	546.597	-0.23172	0.593446	394.902	817.329	1.04942	5.77915e-09	PRX112	Haem peroxidase family protein. (Os06t0521500-01)%3BHaem peroxidase family protein. (Os06t0521500-02)	GO:0005576,GO:0020037,GO:0046872,GO:0004601,GO:0042744,GO:0006979	extracellular region|heme binding|metal ion binding|peroxidase activity|hydrogen peroxide catabolic process|response to oxidative stress	dosa00940	Phenylpropanoid biosynthesis
Os06g0521900	22.2454	31.6959	0.510792	0.63072	25.7813	238.447	3.20927	2.56985e-45	PER70	Plant peroxidase domain containing protein. (Os06t0521900-00)	GO:0005576,GO:0020037,GO:0046872,GO:0004601,GO:0042744,GO:0006979	extracellular region|heme binding|metal ion binding|peroxidase activity|hydrogen peroxide catabolic process|response to oxidative stress	dosa00940	Phenylpropanoid biosynthesis
Os06g0522100	6.78093	6.34553	-0.0957424	0.933819	16.8045	38.5673	1.19853	0.00331813	PER70	Plant peroxidase domain containing protein. (Os06t0522100-00)	GO:0005576,GO:0020037,GO:0046872,GO:0004601,GO:0042744,GO:0006979	extracellular region|heme binding|metal ion binding|peroxidase activity|hydrogen peroxide catabolic process|response to oxidative stress
Os06g0522300	100.415	108.613	0.113231	0.938353	103.385	340.828	1.72102	5.11024e-08	PER70	Haem peroxidase family protein. (Os06t0522300-01)	GO:0005576,GO:0020037,GO:0046872,GO:0004601,GO:0042744,GO:0006979	extracellular region|heme binding|metal ion binding|peroxidase activity|hydrogen peroxide catabolic process|response to oxidative stress	dosa00940	Phenylpropanoid biosynthesis
Os06g0528700	20.7727	10.9039	-0.929843	0.115947	15.1237	5.48205	-1.46402	0.0312834	At5g07800	Flavin-containing monooxygenase FMO family protein. (Os06t0528700-01)	GO:0050660,GO:0004497,GO:0004499,GO:0050661	flavin adenine dinucleotide binding|monooxygenase activity|N,N-dimethylaniline monooxygenase activity|NADP binding
Os06g0532101	26.1257	13.7115	-0.930076	0.109703	20.0833	7.87476	-1.35069	0.0180297	At5g45910	Hypothetical protein. (Os06t0532101-00)	GO:0005576,GO:0016788,GO:0016042	extracellular region|hydrolase activity, acting on ester bonds|lipid catabolic process
Os06g0540200	3.88029	0.317027	-3.61349	0.103123	13.3501	2.37138	-2.49305	0.00742278	Os06g0535400	Zinc finger%2C RING-type domain containing protein. (Os06t0540200-00)	GO:0016021,GO:0046872,GO:0004842,GO:0016567	integral component of membrane|metal ion binding|ubiquitin-protein transferase activity|protein ubiquitination
Os06g0549600	224.448	75.7023	-1.56797	5.05355e-07	261.733	112.145	-1.22273	0.000437779		FAD-linked oxidase%2C FAD-binding%2C subdomain 2 domain containing protein. (Os06t0549600-01)
Os06g0551800	1.74948	4.49851	1.36252	0.371228	3.99154	37.1921	3.21998	6.15062e-06	SD25	Bulb-type lectin domain domain containing protein. (Os06t0551800-01)
Os06g0553100	25.0012	9.42443	-1.40752	0.0229342	31.9731	14.2238	-1.16855	0.0146138	HSFC2B	Similar to Heat stress transcription factor C-2b. (Os06t0553100-01)	GO:0005634,GO:0003700,GO:0000978,GO:0043565,GO:0034605,GO:0061408	nucleus|DNA-binding transcription factor activity|RNA polymerase II proximal promoter sequence-specific DNA binding|sequence-specific DNA binding|cellular response to heat|positive regulation of transcription from RNA polymerase II promoter in response to heat stress
Os06g0557600	9.35511	15.7999	0.75609	0.310258	7.23079	17.6898	1.29069	0.0480765		Hypothetical protein. (Os06t0557600-01)
Os06g0558900	8.6255	18.4342	1.09571	0.108817	12.3877	26.6946	1.10764	0.0304864		Conserved hypothetical protein. (Os06t0558900-01)
Os06g0561000	11286.2	8483.72	-0.411789	0.183923	9822.79	4407.69	-1.15611	3.78524e-17	Os06g0561000	Myo-inositol oxygenase%2C Drought stress tolerance (Os06t0561000-01)	GO:0005737,GO:0050113,GO:0005506,GO:0019310,GO:0019853	cytoplasm|inositol oxygenase activity|iron ion binding|inositol catabolic process|L-ascorbic acid biosynthetic process	dosa00053,dosa00562	Ascorbate and aldarate metabolism|Inositol phosphate metabolism
Os06g0561050	107.364	39.5081	-1.44229	0.0649306	94.3624	21.2742	-2.14911	4.13425e-09	Os06g0561000	Hypothetical gene. (Os06t0561050-00)	GO:0005737,GO:0050113,GO:0005506,GO:0019310,GO:0019853	cytoplasm|inositol oxygenase activity|iron ion binding|inositol catabolic process|L-ascorbic acid biosynthetic process
Os06g0564700	44.7862	29.4997	-0.602352	0.232269	43.8705	12.5052	-1.81072	1.62469e-05	CYSK	Similar to Cysteine synthase (EC 4.2.99.8). (Os06t0564700-01)	GO:0009570,GO:0009509,GO:0004124,GO:0006535	chloroplast stroma|chromoplast|cysteine synthase activity|cysteine biosynthetic process from serine	dosa00270,dosa00920	Cysteine and methionine metabolism|Sulfur metabolism
Os06g0567900	15.9118	57.713	1.8588	0.239876	45.545	3254.56	6.15903	0		L-ascorbate oxidase%2C Cold%2C salt%2C drought stress response (Os06t0567900-01)	GO:0005576,GO:0005507,GO:0008447	extracellular region|copper ion binding|L-ascorbate oxidase activity	dosa00053	Ascorbate and aldarate metabolism
Os06g0567950	1.46325	2.76502	0.918112	0.659029	1.93536	77.3622	5.32095	2.59103e-26		Hypothetical protein. (Os06t0567950-00)	GO:0005576,GO:0005507,GO:0008447	extracellular region|copper ion binding|L-ascorbate oxidase activity
Os06g0568600	3.48244	3.19023	-0.126436	0.964842	12.6101	53.605	2.08779	0.000727346	CYP701A9	Similar to Ent-kaurene oxidase 1 (Fragment). (Os06t0568600-01)	GO:0009707,GO:0005783,GO:0016021,GO:0020037,GO:0005506,GO:0016709,GO:0010241,GO:0009686	chloroplast outer membrane|endoplasmic reticulum|integral component of membrane|heme binding|iron ion binding|oxidoreductase activity,acting on paired donors, with incorporation or reduction of molecular oxygen, NAD(P)H as one donor, and incorporation of one atom of oxygen|ent-kaurene oxidation to kaurenoic acid|gibberellin biosynthetic process	dosa00904	Diterpenoid biosynthesis
Os06g0570566	3.72219	9.52079	1.35493	0.548993	8.19809	31.1748	1.92702	9.83267e-05	CYP701A6	Similar to Ent-kaurene oxidase. (Os06t0570566-00)	GO:0009707,GO:0005783,GO:0016021,GO:0052615,GO:0020037,GO:0005506,GO:0016709,GO:0010241,GO:0009686	chloroplast outer membrane|endoplasmic reticulum|integral component of membrane|ent-kaurene oxidase activity|heme binding|iron ion binding|oxidoreductase activity,acting on paired donors, with incorporation or reduction of molecular oxygen, NAD(P)H as one donor, and incorporation of one atom of oxygen|ent-kaurene oxidation to kaurenoic acid|gibberellin biosynthetic process
Os06g0570600	7.10954	5.72645	-0.312115	0.786242	15.7567	48.9775	1.63616	0.0132666	CYP701A7	Similar to Ent-kaurene oxidase. (Os06t0570600-00)	GO:0009707,GO:0005783,GO:0016021,GO:0020037,GO:0005506,GO:0016709,GO:0010241,GO:0009686	chloroplast outer membrane|endoplasmic reticulum|integral component of membrane|heme binding|iron ion binding|oxidoreductase activity,acting on paired donors, with incorporation or reduction of molecular oxygen, NAD(P)H as one donor, and incorporation of one atom of oxygen|ent-kaurene oxidation to kaurenoic acid|gibberellin biosynthetic process
Os06g0581000	65.1922	57.2744	-0.186809	0.639262	78.5126	180.187	1.1985	5.38636e-05	NPF4.6	Similar to Nitrate transporter NTL1. (Os06t0581000-01)	GO:0016021,GO:0005886,GO:0090440,GO:0035673,GO:1904680,GO:0015333,GO:0080168,GO:0042128,GO:0010119,GO:0009624	integral component of membrane|plasma membrane|abscisic acid transmembrane transporter activity|oligopeptide transmembrane transporter activity|peptide transmembrane transporter activity|peptide:proton symporter activity|abscisic acid transport|nitrate assimilation|regulation of stomatal movement|response to nematode
Os06g0586000	104.914	130.886	0.319099	0.606415	58.6062	252.562	2.10752	3.17417e-11		Conserved hypothetical protein. (Os06t0586000-01)
Os06g0586150	3.06807	6.63202	1.11212	0.390651	7.43209	39.764	2.41962	1.86786e-07	XA21	Protein kinase%2C catalytic domain domain containing protein. (Os06t0586150-00)	GO:0005789,GO:0016021,GO:0005634,GO:0005886,GO:0005524,GO:0004674,GO:0006952,GO:0031349,GO:1900426,GO:0046777	endoplasmic reticulum membrane|integral component of membrane|nucleus|plasma membrane|ATP binding|protein serine/threonine kinase activity|defense response|positive regulation of defense response|positive regulation of defense response to bacterium|protein autophosphorylation
Os06g0587000	51.4524	68.015	0.402616	0.409033	22.4715	129.09	2.52221	3.80372e-19	At3g47110	Leucine-rich repeat domain containing protein. (Os06t0587000-00)	GO:0016021,GO:0005886,GO:0005524,GO:0004674	integral component of membrane|plasma membrane|ATP binding|protein serine/threonine kinase activity
Os06g0588800	4.11695	1.60011	-1.36341	0.363865	7.29358	1.68364	-2.11504	0.0451162	XA21	Protein kinase%2C catalytic domain domain containing protein. (Os06t0588800-00)	GO:0032541,GO:0005789,GO:0016021,GO:0005634,GO:1990578,GO:0005886,GO:0005524,GO:0004674,GO:0006952	cortical endoplasmic reticulum|endoplasmic reticulum membrane|integral component of membrane|nucleus|perinuclear endoplasmic reticulum membrane|plasma membrane|ATP binding|protein serine/threonine kinase activity|defense response
Os06g0590700	73.7227	48.0613	-0.617233	0.0948242	48.979	13.3283	-1.87767	1.11531e-06	UGT73B5	UDP-glucuronosyl/UDP-glucosyltransferase family protein. (Os06t0590700-01)	GO:0043231,GO:0102360,GO:0047893,GO:0102425,GO:0080043,GO:0080044,GO:0035251,GO:0008194,GO:0006952,GO:0051707	intracellular membrane-bounded organelle|daphnetin 3-O-glucosyltransferase activity|flavonol 3-O-glucosyltransferase activity|myricetin 3-O-glucosyltransferase activity|quercetin 3-O-glucosyltransferase activity|quercetin 7-O-glucosyltransferase activity|UDP-glucosyltransferase activity|UDP-glycosyltransferase activity|defense response|response to other organism
Os06g0592400	35.8227	39.2833	0.133041	0.750832	29.6037	9.27804	-1.67389	0.00092474	ALDH1	Similar to Cytosolic aldehyde dehydrogenase RF2C. (Os06t0592400-01)
Os06g0593800	43.418	39.5944	-0.132998	0.792952	27.0444	56.1312	1.05347	0.00305884	UGT75L6	UDP-glucuronosyl/UDP-glucosyltransferase family protein. (Os06t0593800-01)	GO:0009507,GO:0016758	chloroplast|transferase activity, transferring hexosyl groups
Os06g0602500	11.5127	11.1804	-0.0422521	0.961732	15.4513	39.0342	1.33701	0.00114485	PK1	Serine/threonine protein kinase-related domain containing protein. (Os06t0602500-01)	GO:0016021,GO:0005886,GO:0005524,GO:0004674,GO:0006468,GO:0048544	integral component of membrane|plasma membrane|ATP binding|protein serine/threonine kinase activity|protein phosphorylation|recognition of pollen
Os06g0605600	154.873	184.028	0.248839	0.392796	188.628	474.703	1.33148	4.81575e-20	GAM1	GAMYB-like protein%2C Flower development and stem elongation at the reproductive stage (Os06t0605600-01)	GO:0005634,GO:0003677,GO:0030154,GO:0009908,GO:0006355	nucleus|DNA binding|cell differentiation|flower development|regulation of transcription, DNA-templated
Os06g0605900	874.836	1198.58	0.454242	0.101238	1552.25	6340.53	2.03024	1.0157e-73	EBF2	E3 ligase%2C Resistance to brown planthopper (BPH) (Os06t0605900-01)%3BLeucine-rich repeat%2C cysteine-containing subtype containing protein. (Os06t0605900-02)	GO:0005634,GO:0019005,GO:0009873,GO:0010105,GO:0016567,GO:0009723,GO:0031146,GO:0006511	nucleus|SCF ubiquitin ligase complex|ethylene-activated signaling pathway|negative regulation of ethylene-activated signaling pathway|protein ubiquitination|response to ethylene|SCF-dependent proteasomal ubiquitin-dependent protein catabolic process|ubiquitin-dependent protein catabolic process	dosa04016,dosa04075	MAPK signaling pathway - plant|Plant hormone signal transduction
Os06g0613600	6.47818	15.3168	1.24145	0.122766	17.5615	135.348	2.94618	7.80247e-25	CYP93A3	Cytochrome P450 family protein. (Os06t0613600-01)	GO:0016021,GO:0016020,GO:0020037,GO:0005506,GO:0016709	integral component of membrane|membrane|heme binding|iron ion binding|oxidoreductase activity,acting on paired donors, with incorporation or reduction of molecular oxygen, NAD(P)H as one donor, and incorporation of one atom of oxygen
Os06g0626700	107.704	63.8609	-0.754064	0.0236194	73.1199	32.22	-1.18231	0.000116088	ANS2	Isopenicillin N synthase family protein. (Os06t0626700-00)	GO:0051213,GO:0031418,GO:0046872,GO:0009718,GO:0010023,GO:0009753,GO:0009611,GO:0007033	dioxygenase activity|L-ascorbic acid binding|metal ion binding|anthocyanin-containing compound biosynthetic process|proanthocyanidin biosynthetic process|response to jasmonic acid|response to wounding|vacuole organization	dosa00941	Flavonoid biosynthesis
Os06g0627500	24.8008	12.0611	-1.04003	0.0728723	20.4408	4.77474	-2.09796	0.00239704	TMM	Leucine-rich repeat%2C plant specific containing protein. (Os06t0627500-01)	GO:0031225,GO:0016021,GO:0016020,GO:0005886,GO:0042277,GO:0033612,GO:0008356,GO:0071215,GO:0050832,GO:0045087,GO:1905034,GO:0009737,GO:0010376,GO:0010375,GO:0010090	anchored component of membrane|integral component of membrane|membrane|plasma membrane|peptide binding|receptor serine/threonine kinase binding|asymmetric cell division|cellular response to abscisic acid stimulus|defense response to fungus|innate immune response|regulation of antifungal innate immune response|response to abscisic acid|stomatal complex formation|stomatal complex patterning|trichom…
Os06g0632400	6.75098	15.0577	1.15733	0.122659	7.1503	42.6121	2.57519	6.9793e-08		Similar to OSIGBa0115M15.3 protein. (Os06t0632400-00)
Os06g0632500	3.21273	6.1591	0.938919	0.43625	11.948	41.226	1.78679	2.23601e-05	Os06g0632500	Putative B3 domain-containing protein Os06g0632500. (Os06t0632500-00)	GO:0005634,GO:0003677	nucleus|DNA binding
Os06g0636600	3.88029	6.89356	0.829086	0.481861	4.61409	13.5195	1.55092	0.0197961	HT1	Protein kinase%2C core domain containing protein. (Os06t0636600-01)	GO:0005524,GO:0004674	ATP binding|protein serine/threonine kinase activity
Os06g0640800	0.795694	0.322018	-1.30507	0.956628	2.52651	14.7945	2.54984	0.000702518	CYP71D351	Similar to Cytochrome P450 CYP71Y10. (Os06t0640800-00)	GO:0005789,GO:0016021,GO:0020037,GO:0005506,GO:0004497,GO:0016705,GO:0009820	endoplasmic reticulum membrane|integral component of membrane|heme binding|iron ion binding|monooxygenase activity|oxidoreductase activity, acting on paired donors, with incorporation or reduction of molecular oxygen|alkaloid metabolic process
Os06g0641200	125.135	76.4955	-0.710038	0.0246481	47.0124	20.3034	-1.21132	0.000525174	CYP71D10	Similar to Cytochrome P450 CYP71Y10. (Os06t0641200-00)	GO:0016020,GO:0020037,GO:0005506,GO:0016709	membrane|heme binding|iron ion binding|oxidoreductase activity,acting on paired donors, with incorporation or reduction of molecular oxygen, NAD(P)H as one donor, and incorporation of one atom of oxygen
Os06g0641500	573.768	177.024	-1.69652	1.26683e-09	543.13	82.9012	-2.71183	7.43621e-21	CYP71D55	Similar to Cytochrome P450 CYP71Y10. (Os06t0641500-00)	GO:0016021,GO:0020037,GO:0005506,GO:0004497,GO:0016705	integral component of membrane|heme binding|iron ion binding|monooxygenase activity|oxidoreductase activity, acting on paired donors, with incorporation or reduction of molecular oxygen
Os06g0642600	151.886	110.402	-0.460216	0.287504	65.9313	26.1536	-1.33396	0.00154031	CYP71Z16	Similar to Cytochrome P450 CYP71Y10. (Os06t0642600-00)
Os06g0642650	137.164	110.732	-0.308835	0.343281	74.7799	33.2481	-1.16938	9.07756e-05		Hypothetical conserved gene. (Os06t0642650-01)
Os06g0651200	13.6167	7.19062	-0.921191	0.210074	27.844	80.138	1.52512	3.81386e-06		Conserved hypothetical protein. (Os06t0651200-01)
Os06g0653200	42.2388	35.592	-0.247018	0.62666	21.8929	118.624	2.43786	4.79668e-18		Basic helix-loop-helix dimerisation region bHLH domain containing protein. (Os06t0653200-01)
Os06g0654900	170.944	150.264	-0.186023	0.485482	88.8967	40.0657	-1.14976	9.21772e-05	COL2	Similar to CONSTANS-like protein CO6. (Os06t0654900-01)	GO:0005634,GO:0003677,GO:0003700,GO:0008270,GO:0009658,GO:0009909	nucleus|DNA binding|DNA-binding transcription factor activity|zinc ion binding|chloroplast organization|regulation of flower development
Os06g0691400	1343.08	855.775	-0.650241	0.00431156	976.614	414.739	-1.23558	2.33372e-23	ILL6	Similar to IAA-amino acid conjugate hydrolase-like protein (Fragment). (Os06t0691400-01)	GO:1990206,GO:0009694,GO:0010112,GO:0009753	jasmonyl-Ile conjugate hydrolase activity|jasmonic acid metabolic process|regulation of systemic acquired resistance|response to jasmonic acid
Os06g0692300	112.803	33.4915	-1.75194	3.28378e-05	85.5727	12.2332	-2.80635	2.12939e-08	PSY1R	Hypothetical conserved gene. (Os06t0692300-00)
Os06g0692600	143.945	72.4207	-0.991045	0.000965409	219.781	71.8609	-1.61279	1.59456e-07	PSY1R	Protein kinase%2C core domain containing protein. (Os06t0692600-01)
Os06g0694200	3.45249	4.30464	0.318258	0.791679	1.45133	33.5425	4.53054	6.15195e-07	AAE	Esterase%2C SGNH hydrolase-type domain containing protein. (Os06t0694200-01)	GO:0033879,GO:0009820	acetylajmaline esterase activity|alkaloid metabolic process
Os06g0696600	136.605	147.811	0.113744	0.824706	302.455	611.094	1.01467	2.36818e-14	XTH25	Similar to Xyloglucan endo-transglycosylase homolog. (Os06t0696600-01)	GO:0048046,GO:0005618,GO:0004553,GO:0016762,GO:0071555,GO:0009832,GO:0010411	apoplast|cell wall|hydrolase activity, hydrolyzing O-glycosyl compounds|xyloglucan:xyloglucosyl transferase activity|cell wall organization|plant-type cell wall biogenesis|xyloglucan metabolic process	dosa04075	Plant hormone signal transduction
Os06g0698300	18.2472	18.381	0.0105453	1	17.2917	68.8508	1.99339	2.69089e-09	Os06g0698300	Protein phosphatase 2C family protein. (Os06t0698300-01)	GO:0046872,GO:0004722	metal ion binding|protein serine/threonine phosphatase activity
Os06g0698711	80.8136	74.9242	-0.109166	0.710018	95.923	216.376	1.17359	3.08094e-10		Conserved hypothetical protein. (Os06t0698711-01)
Os06g0698822	5.69182	12.5494	1.14066	0.169413	7.95645	29.3659	1.88394	0.000314065	PIK6-NP	Hypothetical protein. (Os06t0698822-01)	GO:0043531,GO:0005524,GO:0006952	ADP binding|ATP binding|defense response
Os06g0705400	10.3812	48.0519	2.21062	0.321067	2.69242	13.9216	2.37035	0.00314323		Hypothetical conserved gene. (Os06t0705400-01)%3BSimilar to Nonspecific lipid-transfer protein 2P (LTP2P) (Lipid transfer protein 2 isoform 2) (LTP2-2) (7 kDa lipid transfer protein 2). (Os06t0705400-02)	GO:0008289,GO:0006869	lipid binding|lipid transport
Os06g0705600	170.833	123.27	-0.470773	0.114102	91.2163	37.974	-1.26428	2.54668e-06	NPF8.3	Oligopeptide transporter domain containing protein. (Os06t0705600-00)	GO:0005794,GO:0016021,GO:0000325,GO:0009705,GO:0005774,GO:0005773,GO:0015334,GO:0035673,GO:1904680,GO:0015333,GO:0042937,GO:0042938,GO:0015706,GO:0015833,GO:0015031,GO:0042939	Golgi apparatus|integral component of membrane|plant-type vacuole|plant-type vacuole membrane|vacuolar membrane|vacuole|high-affinity oligopeptide transmembrane transporter activity|oligopeptide transmembrane transporter activity|peptide transmembrane transporter activity|peptide:proton symporter activity|tripeptide transmembrane transporter activity|dipeptide transport|nitrate transport|peptide …
Os06g0706100	3278.3	2036.18	-0.68708	0.0127237	2222.14	1007.94	-1.14054	1.87422e-06	NPF8.3	Similar to Peptide transporter PTR2. (Os06t0706100-00)	GO:0005794,GO:0016021,GO:0000325,GO:0009705,GO:0005774,GO:0005773,GO:0015334,GO:0035673,GO:1904680,GO:0015333,GO:0042937,GO:0042938,GO:0015706,GO:0015833,GO:0015031,GO:0042939	Golgi apparatus|integral component of membrane|plant-type vacuole|plant-type vacuole membrane|vacuolar membrane|vacuole|high-affinity oligopeptide transmembrane transporter activity|oligopeptide transmembrane transporter activity|peptide transmembrane transporter activity|peptide:proton symporter activity|tripeptide transmembrane transporter activity|dipeptide transport|nitrate transport|peptide …
Os06g0707350	6.51746	5.90754	-0.141753	0.890812	1.01239	7.30108	2.85034	0.020714		Similar to NBS-LRR disease resistance protein homologue. (Os06t0707350-00)
Os06g0707400	29.0986	39.7285	0.449226	0.297258	23.7036	50.4098	1.0886	0.00470014	RGA3	Conserved hypothetical protein. (Os06t0707400-01)%3BSimilar to NBS-LRR disease resistance protein homologue. (Os06t0707400-02)	GO:0043531,GO:0005524,GO:0006952	ADP binding|ATP binding|defense response
Os06g0710300	88.9024	128.753	0.534314	0.385343	131.606	614.439	2.22305	1.69535e-50		Uncharacterised conserved protein UCP022348 domain containing protein. (Os06t0710300-01)
Os06g0714800	110.538	158.946	0.523986	0.0694056	186.06	482.099	1.37356	1.77078e-21	FLZ1	Protein of unknown function DUF581 family protein. (Os06t0714800-01)
Os06g0719500	22.0261	13.302	-0.727572	0.339459	26.2478	11.6761	-1.16863	0.0132287	FD	Hypothetical conserved gene. (Os06t0719500-00)	GO:0005634,GO:0003677,GO:0003700,GO:0043621,GO:0009648,GO:0009911,GO:0045893,GO:0009909,GO:2000028,GO:0006355	nucleus|DNA binding|DNA-binding transcription factor activity|protein self-association|photoperiodism|positive regulation of flower development|positive regulation of transcription, DNA-templated|regulation of flower development|regulation of photoperiodism, flowering|regulation of transcription, DNA-templated
Os06g0720301	25.0892	10.4687	-1.26098	0.0333591	26.1051	12.7636	-1.0323	0.0187805		Similar to endo/excinuclease amino terminal domain-containing protein. (Os06t0720301-00)
Os06g0722100	32.109	22.4313	-0.517462	0.39209	42.379	20.8955	-1.02016	0.00682081		Hypothetical conserved gene. (Os06t0722100-01)
Os06g0726100	130.305	84.4561	-0.625616	0.139404	179.334	526.03	1.5525	8.80711e-17	Cht3	Pathogenesis related (PR)-3 chitinase 3%2C Resistance against sheath blight pathogen (Os06t0726100-01)	GO:0016231,GO:0008061,GO:0004568,GO:0008843,GO:0006040,GO:0016998,GO:0006032,GO:0050832,GO:0000272	beta-N-acetylglucosaminidase activity|chitin binding|chitinase activity|endochitinase activity|amino sugar metabolic process|cell wall macromolecule catabolic process|chitin catabolic process|defense response to fungus|polysaccharide catabolic process	dosa00520,dosa04016	Amino sugar and nucleotide sugar metabolism|MAPK signaling pathway - plant
Os06g0727400	97.959	106.746	0.123933	0.741358	147.465	309.423	1.06921	2.59871e-10	PIX13	Similar to Protein kinase APK1A%2C chloroplast precursor (EC 2.7.1.-). (Os06t0727400-01)
Os06g0727600	5.18235	4.43559	-0.224482	0.847795	13.9688	28.108	1.00877	0.0402093		Similar to Lysine ketoglutarate reductase trans-splicing related 1. (Os06t0727600-00)
Os06g0727900	11.1872	8.33498	-0.424599	0.592942	11.2893	3.64818	-1.62971	0.0422842	Os08g0121900	Domain of unknown function DUF23 domain containing protein. (Os06t0727900-00)	GO:0016021,GO:0016757	integral component of membrane|transferase activity, transferring glycosyl groups
Os07g0103100	1423.61	801.538	-0.828706	0.000191385	1057.17	480.213	-1.13846	1.69687e-05	GLR3.5	Similar to Glutamate receptor 3.4 precursor (Ligand-gated ion channel 3.4) (AtGLR4). Splice isoform 2. (Os07t0103100-01)	GO:0016021,GO:0005622,GO:0005886,GO:0005262,GO:0008066,GO:0004970,GO:0006816,GO:0019722,GO:0071230	integral component of membrane|intracellular|plasma membrane|calcium channel activity|glutamate receptor activity|ionotropic glutamate receptor activity|calcium ion transport|calcium-mediated signaling|cellular response to amino acid stimulus
Os07g0103600	30.1877	24.0294	-0.329162	0.563005	15.0076	32.8472	1.13008	0.0119272	GA2OX5	Armadillo-like helical domain containing protein. (Os07t0103600-01)	GO:0005737,GO:0005634,GO:0051213,GO:0045543,GO:0046872,GO:0009686	cytoplasm|nucleus|dioxygenase activity|gibberellin 2-beta-dioxygenase activity|metal ion binding|gibberellin biosynthetic process
Os07g0106700	470.991	213.916	-1.13866	6.40666e-06	307.508	147.498	-1.05993	2.14852e-07	DIR1	Similar to disease resistance response protein 206. (Os07t0106700-01)%3BSimilar to Aminotransferase-like protein. (Os07t0106700-02)	GO:0048046	apoplast
Os07g0109100	45.899	31.6553	-0.536016	0.186732	31.9677	11.3489	-1.49406	0.00105828		Protein of unknown function DUF594 family protein. (Os07t0109100-00)
Os07g0112000	867.288	418.319	-1.05191	5.37186e-05	500.973	200.727	-1.3195	8.16429e-09	At5g61290	Dimethylaniline monooxygenase-like protein. (Os07t0112000-00)	GO:0050660,GO:0004497,GO:0004499,GO:0050661	flavin adenine dinucleotide binding|monooxygenase activity|N,N-dimethylaniline monooxygenase activity|NADP binding
Os07g0112100	289.769	157.931	-0.875613	0.000736839	141.87	41.7499	-1.76473	3.33448e-12	At5g07800	Similar to J023132I08%2C full insert sequence. (Os07t0112100-00)	GO:0050660,GO:0004497,GO:0004499,GO:0050661	flavin adenine dinucleotide binding|monooxygenase activity|N,N-dimethylaniline monooxygenase activity|NADP binding
Os07g0119800	11.8507	15.9084	0.424819	0.727881	22.1659	9.26386	-1.25866	0.0204988		Protein of unknown function DUF538 domain containing protein. (Os07t0119800-00)
Os07g0122350	13.1465	11.0676	-0.24834	0.677742	24.5136	11.6506	-1.07318	0.0367327		Hypothetical genes. (Os07t0122350-00)
Os07g0124300	14.2553	20.4266	0.518951	0.426078	9.83302	28.13	1.5164	0.00149478		Similar to bZIP transcription factor family protein. (Os07t0124300-00)
Os07g0127500	42.9458	32.6109	-0.397162	0.46731	15.3128	86.5124	2.49817	3.12151e-09		Similar to PR-1a pathogenesis related protein (Hv-1a) precursor. (Os07t0127500-01)	GO:0005576,GO:0006952,GO:0009607	extracellular region|defense response|response to biotic stimulus	dosa04016,dosa04075,dosa04626	MAPK signaling pathway - plant|Plant hormone signal transduction|Plant-pathogen interaction
Os07g0129300	10.871	0.322018	-5.0772	0.000484828	3.94245	55.0338	3.80315	8.09627e-11		Similar to PR1a protein. (Os07t0129300-00)	GO:0005576,GO:0006952,GO:0009607	extracellular region|defense response|response to biotic stimulus	dosa04016,dosa04075,dosa04626	MAPK signaling pathway - plant|Plant hormone signal transduction|Plant-pathogen interaction
Os07g0129700	25.054	12.4563	-1.00816	0.0749774	63.887	139.274	1.12434	0.00376389	OSH15	KNOTTED-type homeodomain protein%2C KNOX protein%2C Shoot formation during embryogenesis%2C Control of seed shattering%2C Control of internode development%2C Repression of lignin biosynthesis (Os07t0129700-01)	GO:0005634,GO:0043565,GO:0006355	nucleus|sequence-specific DNA binding|regulation of transcription, DNA-templated
Os07g0130200	0.325516	0.634054	0.961875	1	3.85703	11.9439	1.63072	0.0279359	SIT2	Similar to Resistance protein candidate (Fragment). (Os07t0130200-01)
Os07g0135550	13.8606	9.82469	-0.496503	0.441748	18.4837	6.88358	-1.42503	0.0219678	SDH1	Non-protein coding transcript. (Os07t0135550-00)	GO:0005749,GO:0045282,GO:0045273,GO:0009055,GO:0050660,GO:0008177,GO:0000104,GO:0009061,GO:0006121,GO:0006099	mitochondrial respiratory chain complex II, succinate dehydrogenase complex (ubiquinone)|plasma membrane succinate dehydrogenase complex|respiratory chain complex II|electron transfer activity|flavin adenine dinucleotide binding|succinate dehydrogenase (ubiquinone) activity|succinate dehydrogenase activity|anaerobic respiration|mitochondrial electron transport, succinate to ubiquinone|tricarboxyl…
Os07g0142700	49.5271	31.6782	-0.644728	0.297631	127.641	62.9172	-1.02057	0.000301174	At3g50280	Transferase family protein. (Os07t0142700-00)	GO:0016747	transferase activity, transferring acyl groups other than amino-acyl groups
Os07g0155600	479.864	228.223	-1.07218	1.39925e-05	280.041	139.747	-1.00281	5.83863e-07	EIN2	Nramp ion-transporter family protein%2C Ethylene signaling pathway (Os07t0155600-01)	GO:0016021,GO:0005622,GO:0015086,GO:0005384,GO:0009873,GO:0010104	integral component of membrane|intracellular|cadmium ion transmembrane transporter activity|manganese ion transmembrane transporter activity|ethylene-activated signaling pathway|regulation of ethylene-activated signaling pathway	dosa04016,dosa04075	MAPK signaling pathway - plant|Plant hormone signal transduction
Os07g0162500	50.791	21.3201	-1.25236	0.00356858	40.4653	5.34842	-2.9195	2.79995e-07	CXE15	Alpha/beta hydrolase fold-3 domain containing protein. (Os07t0162500-02)	GO:0052689	carboxylic ester hydrolase activity
Os07g0162900	267.412	185.674	-0.526292	0.0354356	350.219	170.161	-1.04135	3.29972e-06	CXE15	Lipase%2C GDXG%2C active site domain containing protein. (Os07t0162900-01)	GO:0052689	carboxylic ester hydrolase activity
Os07g0167700	57.0126	37.8874	-0.589563	0.396082	119.28	59.3671	-1.00662	2.14912e-05		Conserved hypothetical protein. (Os07t0167700-01)
Os07g0170900	3.19621	3.71111	0.215488	0.952171	26.4305	6.72565	-1.97446	0.000268048		Conserved hypothetical protein. (Os07t0170900-01)
Os07g0171100	11.6636	45.5912	1.96674	0.0559929	25.8587	6.43706	-2.00618	5.63394e-05	MET1	Tetratricopeptide-like helical domain containing protein. (Os07t0171100-01)%3BSimilar to predicted protein. (Os07t0171100-02)	GO:0009507,GO:0009941,GO:0031969,GO:0009570,GO:0009534,GO:0009535,GO:0009575,GO:0035448,GO:0009523,GO:0009579,GO:0015979,GO:0010207,GO:0010206,GO:0009644,GO:0009416,GO:0009611	chloroplast|chloroplast envelope|chloroplast membrane|chloroplast stroma|chloroplast thylakoid|chloroplast thylakoid membrane|chromoplast stroma|extrinsic component of thylakoid membrane|photosystem II|thylakoid|photosynthesis|photosystem II assembly|photosystem II repair|response to high light intensity|response to light stimulus|response to wounding
Os07g0174900	233.286	379.482	0.70193	0.368681	828.904	3734.31	2.17156	1.95711e-42	LTPG2	Plant lipid transfer protein and hydrophobic protein%2C helical domain containing protein. (Os07t0174900-00)	GO:0031225,GO:0046658,GO:0005886,GO:0008289,GO:0042335,GO:0006869	anchored component of membrane|anchored component of plasma membrane|plasma membrane|lipid binding|cuticle development|lipid transport
Os07g0175500	835.198	939.304	0.169473	0.567797	1167.24	2449.52	1.0694	6.49829e-20		Similar to lipid binding protein. (Os07t0175500-00)
Os07g0184950	4.5148	6.09083	0.431979	0.742522	3.39069	14.1722	2.06342	0.00307207		Conserved hypothetical protein. (Os07t0184950-00)
Os07g0185900	3359.06	3738.59	0.154439	0.531046	3659.44	8118.7	1.14963	3.22032e-33		Conserved hypothetical protein. (Os07t0185900-01)
Os07g0190000	39.6205	22.6411	-0.807301	0.145506	13.3993	352.756	4.71844	1.06645e-24	Os07g0190000	Similar to 1-deoxy-D-xylulose 5-phosphate synthase 2 precursor. (Os07t0190000-01)	GO:0009507,GO:0008661,GO:0046872,GO:0052865,GO:0016114,GO:0009228	chloroplast|1-deoxy-D-xylulose-5-phosphate synthase activity|metal ion binding|1-deoxy-D-xylulose 5-phosphate biosynthetic process|terpenoid biosynthetic process|thiamine biosynthetic process	dosa00730,dosa00900	Thiamine metabolism|Terpenoid backbone biosynthesis
Os07g0194300	27.5527	55.0424	0.998348	0.059352	39.2661	87.74	1.15995	0.00189441		Hypothetical protein. (Os07t0194300-01)
Os07g0194351	37.0524	55.6522	0.58687	0.122936	45.0061	91.3128	1.0207	0.000253107		Non-protein coding transcript. (Os07t0194351-01)
Os07g0197500	102.138	48.3594	-1.07865	0.103571	81.1184	23.8475	-1.76619	0.00205579	PIKM2-TS	Disease resistance protein domain containing protein. (Os07t0197500-00)	GO:0043531,GO:0005524,GO:0006952	ADP binding|ATP binding|defense response	dosa04626	Plant-pathogen interaction
Os07g0214600	0.651033	0.284291	-1.19536	0.955362	0.92297	8.0042	3.1164	0.0109724	RA16	Similar to Seed allergenic protein RA17 precursor. (Os07t0214600-01)	GO:0005615,GO:0019863,GO:0045735,GO:0004867	extracellular space|IgE binding|nutrient reservoir activity|serine-type endopeptidase inhibitor activity
Os07g0214900	117.797	103.024	-0.193317	0.594574	51.5888	13.2006	-1.96645	0.0268848	CHS2	Chalcone synthase%2C Sakuranetin biosynthesis under UV stress conditions (Os07t0214900-01)	GO:0016210,GO:0009813	naringenin-chalcone synthase activity|flavonoid biosynthetic process	dosa00941,dosa04712	Flavonoid biosynthesis|Circadian rhythm - plant
Os07g0253000	549.741	490.689	-0.163945	0.506674	369.915	144.078	-1.36034	7.28196e-18		Conserved hypothetical protein. (Os07t0253000-01)
Os07g0257200	2358.83	762.893	-1.62852	3.99826e-11	3761.97	754.462	-2.31797	1.48786e-45	NRAMP5	Manganese and Cadmium transporter%2C Mn and Cd uptake (Os07t0257200-01)	GO:0016021,GO:0015086,GO:0005384,GO:0055072	integral component of membrane|cadmium ion transmembrane transporter activity|manganese ion transmembrane transporter activity|iron ion homeostasis
Os07g0257400	2.13081	0.966053	-1.14122	0.658589	5.30436	0.698401	-2.92505	0.0340966	NRAMP5	Hypothetical protein. (Os07t0257400-00)	GO:0016021,GO:0015086,GO:0005384,GO:0055072	integral component of membrane|cadmium ion transmembrane transporter activity|manganese ion transmembrane transporter activity|iron ion homeostasis
Os07g0280200	1770.86	990.446	-0.838302	0.00427103	1508.41	358.373	-2.07349	2.32588e-09	4CLL7	AMP-dependent synthetase and ligase domain containing protein. (Os07t0280200-01)	GO:0005524,GO:0016874	ATP binding|ligase activity
Os07g0280600	8.17494	5.55	-0.558722	0.583732	10.268	2.10114	-2.28891	0.00909036	4CLL7	Hypothetical protein. (Os07t0280600-00)	GO:0005524,GO:0016874	ATP binding|ligase activity
Os07g0297400	757.339	678.492	-0.158606	0.70208	906.792	289.387	-1.64777	3.49393e-39		Conserved hypothetical protein. (Os07t0297400-01)%3BConserved hypothetical protein. (Os07t0297400-02)
Os07g0406350	4.89612	4.61668	-0.0847838	0.998261	13.2205	3.80435	-1.79705	0.0158294	G6PD2	Hypothetical protein. (Os07t0406350-00)	GO:0009507,GO:0009570,GO:0004345,GO:0050661,GO:0006006,GO:0009051	chloroplast|chloroplast stroma|glucose-6-phosphate dehydrogenase activity|NADP binding|glucose metabolic process|pentose-phosphate shunt, oxidative branch
Os07g0416900	10.6612	17.6311	0.725752	0.631734	26.6392	370.9	3.79941	1.46566e-59	DES2	Similar to Omega-6 fatty acid desaturase%2C endoplasmic reticulum isozyme 2 (EC 1.14.19.-). (Os07t0416900-01)	GO:0016021,GO:0016717,GO:0006636	integral component of membrane|oxidoreductase activity, acting on paired donors, with oxidation of a pair of donors resulting in the reduction of molecular oxygen to two molecules of water|unsaturated fatty acid biosynthetic process
Os07g0417200	14.0941	31.9189	1.17932	0.349553	72.2437	555.94	2.94399	1.0125e-23	DES2	Similar to Delta 12 oleic acid desaturase FAD2. (Os07t0417200-01)	GO:0016021,GO:0016717,GO:0006636	integral component of membrane|oxidoreductase activity, acting on paired donors, with oxidation of a pair of donors resulting in the reduction of molecular oxygen to two molecules of water|unsaturated fatty acid biosynthetic process
Os07g0442900	3864.17	2310.2	-0.742137	0.101534	5177.87	2584.72	-1.00235	1.60447e-08	Os07g0442900	Uncharacterised protein family UPF0497%2C trans-membrane plant subgroup domain containing protein. (Os07t0442900-01)	GO:0016021,GO:0005886,GO:0051539	integral component of membrane|plasma membrane|4 iron, 4 sulfur cluster binding
Os07g0449700	17.063	18.9141	0.148593	0.83218	15.5506	95.7578	2.62242	1.68468e-15	RR7	A-type response regulator%2C Cytokinin signaling (Os07t0449700-01)	GO:0005622,GO:0009736,GO:0000160,GO:0009735	intracellular|cytokinin-activated signaling pathway|phosphorelay signal transduction system|response to cytokinin	dosa04075	Plant hormone signal transduction
Os07g0462500	1331.21	538.548	-1.30559	0.000735455	1645.68	639.779	-1.36304	2.79818e-07	OsI_07012	C2 calcium-dependent membrane targeting domain containing protein. (Os07t0462500-00)	GO:0005829,GO:0005634,GO:0005886,GO:0005096,GO:0008289,GO:0046872,GO:0009738,GO:1902479,GO:0043547,GO:1901002,GO:0009651,GO:0009611	cytosol|nucleus|plasma membrane|GTPase activator activity|lipid binding|metal ion binding|abscisic acid-activated signaling pathway|positive regulation of defense response to bacterium, incompatible interaction|positive regulation of GTPase activity|positive regulation of response to salt stress|response to salt stress|response to wounding
Os07g0468100	3101.55	2089.36	-0.569923	0.0106773	1295.19	146.883	-3.14043	1.51548e-09	GSTU1	Similar to Glutathione S-transferase GST 19 (EC 2.5.1.18). (Os07t0468100-01)%3BSimilar to Glutathione S-transferase GST 19 (EC 2.5.1.18). (Os07t0468100-02)	GO:0005737,GO:0004364,GO:0006749	cytoplasm|glutathione transferase activity|glutathione metabolic process	dosa00480	Glutathione metabolism
Os07g0485000	37.9133	25.2347	-0.587298	0.19317	50.6528	25.1654	-1.0092	0.00510199	TPP10	Similar to Trehalose-6-phosphate phosphatase. (Os07t0485000-01)	GO:0004805,GO:0005992	trehalose-phosphatase activity|trehalose biosynthetic process	dosa00500	Starch and sucrose metabolism
Os07g0486700	95.9221	50.5976	-0.922795	0.0549609	45.2725	17.4272	-1.37729	0.00545203	UGT709C2	Similar to cytokinin-O-glucosyltransferase 2. (Os07t0486700-00)	GO:0102970,GO:0035251,GO:1900994	7-deoxyloganetic acid glucosyltransferase activity|UDP-glucosyltransferase activity|(-)-secologanin biosynthetic process
Os07g0495150	12.6402	9.15291	-0.465713	0.551284	10.9268	2.51567	-2.11886	0.0248351	PBL19	Similar to Ser/thr protein kinase. (Os07t0495150-00)
Os07g0496250	0.667555	1.42145	1.09041	0.791692	2.177	12.795	2.55517	0.00239417	EXLB1	Similar to Expansin-like B1. (Os07t0496250-01)
Os07g0502900	139.679	88.4487	-0.659208	0.0248023	130.629	58.5957	-1.15661	4.36249e-07	UGT71K2	UDP-glucuronosyl/UDP-glucosyltransferase family protein. (Os07t0502900-00)	GO:0035251	UDP-glucosyltransferase activity
Os07g0517900	247.988	119.971	-1.04758	9.91344e-05	286.908	100.381	-1.51511	1.69819e-05	CYP725A1	Similar to taxane 10-beta-hydroxylase. (Os07t0517900-01)	GO:0020037,GO:0005506,GO:0004497,GO:0016705,GO:0042617	heme binding|iron ion binding|monooxygenase activity|oxidoreductase activity, acting on paired donors, with incorporation or reduction of molecular oxygen|paclitaxel biosynthetic process
Os07g0519600	46.546	13.7167	-1.76273	0.000236733	59.3952	24.3125	-1.28865	9.7911e-05	CYP716B1	Similar to taxane 10-beta-hydroxylase. (Os07t0519600-00)	GO:0016021,GO:0020037,GO:0005506,GO:0004497,GO:0016705	integral component of membrane|heme binding|iron ion binding|monooxygenase activity|oxidoreductase activity, acting on paired donors, with incorporation or reduction of molecular oxygen
Os07g0520100	393.711	238.921	-0.720603	0.00318121	548.618	257.506	-1.09119	9.79623e-13	CYP716B1	Similar to taxane 10-beta-hydroxylase. (Os07t0520100-00)	GO:0016021,GO:0020037,GO:0005506,GO:0004497,GO:0016705	integral component of membrane|heme binding|iron ion binding|monooxygenase activity|oxidoreductase activity, acting on paired donors, with incorporation or reduction of molecular oxygen
Os07g0526400	26.4771	35.2328	0.412174	0.660567	3.5977	25.3588	2.81734	0.0123989	Os07g0271500	Polyketide synthase%2C type III domain containing protein. (Os07t0526400-01)	GO:0102452,GO:0042802,GO:0009813	bisdemethoxycurcumin synthase activity|identical protein binding|flavonoid biosynthetic process
Os07g0528200	2.45632	2.25412	-0.123932	1	2.22209	13.9399	2.64924	0.00142343	At4g10955	Conserved hypothetical protein. (Os07t0528200-00)	GO:0016787,GO:0016042	hydrolase activity|lipid catabolic process
Os07g0537000	9.22382	19.0476	1.04617	0.341928	13.1706	27.5469	1.06456	0.0280397	CRK6	Similar to Receptor protein kinase. (Os07t0537000-01)%3BSimilar to receptor-like serine-threonine protein kinase. (Os07t0537000-02)	GO:0016021,GO:0005886,GO:0005524,GO:0004672,GO:0004674,GO:0042742,GO:0006468	integral component of membrane|plasma membrane|ATP binding|protein kinase activity|protein serine/threonine kinase activity|defense response to bacterium|protein phosphorylation
Os07g0537500	255.056	319.148	0.32341	0.426365	405.292	1155.94	1.51203	3.08072e-37	CRK6	Serine/threonine protein kinase-related domain containing protein. (Os07t0537500-01)	GO:0016021,GO:0005886,GO:0005524,GO:0004672,GO:0004674,GO:0042742,GO:0006468	integral component of membrane|plasma membrane|ATP binding|protein kinase activity|protein serine/threonine kinase activity|defense response to bacterium|protein phosphorylation
Os07g0537550	4.73179	3.77379	-0.326372	0.859683	12.3281	26.2872	1.09241	0.0171391	CRK6	Hypothetical gene. (Os07t0537550-00)	GO:0016021,GO:0005886,GO:0005524,GO:0004672,GO:0004674,GO:0042742,GO:0006468	integral component of membrane|plasma membrane|ATP binding|protein kinase activity|protein serine/threonine kinase activity|defense response to bacterium|protein phosphorylation
Os07g0537600	107.495	167.653	0.641208	0.202501	188.168	571.775	1.60342	2.17384e-29	CRK6	Hypothetical conserved gene. (Os07t0537600-01)	GO:0016021,GO:0005886,GO:0005524,GO:0004672,GO:0004674,GO:0042742,GO:0006468	integral component of membrane|plasma membrane|ATP binding|protein kinase activity|protein serine/threonine kinase activity|defense response to bacterium|protein phosphorylation
Os07g0538300	46.0128	38.9539	-0.24027	0.505776	25.58	54.1475	1.08188	0.000882033	CRK10	Hypothetical conserved gene. (Os07t0538300-01)	GO:0016021,GO:0005886,GO:0005524,GO:0004674,GO:0042742,GO:0006468	integral component of membrane|plasma membrane|ATP binding|protein serine/threonine kinase activity|defense response to bacterium|protein phosphorylation
Os07g0541800	46.2173	95.7911	1.05146	0.0212752	107.662	577.322	2.42286	9.89435e-44	CRK6	Similar to KI domain interacting kinase 1. (Os07t0541800-01)	GO:0016021,GO:0005886,GO:0005524,GO:0004672,GO:0004674,GO:0042742,GO:0006468	integral component of membrane|plasma membrane|ATP binding|protein kinase activity|protein serine/threonine kinase activity|defense response to bacterium|protein phosphorylation
Os07g0552800	18.5615	16.5749	-0.163311	0.80625	31.0414	63.6389	1.03572	0.00110373	CSLF2	Cellulose synthase family protein. (Os07t0552800-01)%3BSimilar to Mixed-linked glucan synthase 2. (Os07t0552800-02)	GO:0005794,GO:0000139,GO:0016021,GO:0005886,GO:0005802,GO:0016760,GO:0051753,GO:0071555,GO:0030244,GO:0009833	Golgi apparatus|Golgi membrane|integral component of membrane|plasma membrane|trans-Golgi network|cellulose synthase (UDP-forming) activity|mannan synthase activity|cell wall organization|cellulose biosynthetic process|plant-type primary cell wall biogenesis
Os07g0553000	2.90374	4.13632	0.510438	0.794898	7.19863	21.5036	1.57878	0.00367386	CSFL1	Similar to Mixed-linked glucan synthase 2. (Os07t0553000-00)	GO:0005794,GO:0000139,GO:0016021,GO:0005886,GO:0005802,GO:0016760,GO:0051753,GO:0071555,GO:0030244,GO:0009833	Golgi apparatus|Golgi membrane|integral component of membrane|plasma membrane|trans-Golgi network|cellulose synthase (UDP-forming) activity|mannan synthase activity|cell wall organization|cellulose biosynthetic process|plant-type primary cell wall biogenesis
Os07g0558100	175.267	90.0524	-0.960715	0.00941647	131.984	62.5342	-1.07765	3.21527e-06	MYB102	Similar to Myb-related transcription factor LBM1. (Os07t0558100-00)	GO:0005634,GO:0003700,GO:0043565,GO:0044212,GO:0030154,GO:0006952,GO:0006355,GO:0009737,GO:0006970,GO:0009651,GO:0009611	nucleus|DNA-binding transcription factor activity|sequence-specific DNA binding|transcription regulatory region DNA binding|cell differentiation|defense response|regulation of transcription, DNA-templated|response to abscisic acid|response to osmotic stress|response to salt stress|response to wounding
Os07g0572050	387.458	180.123	-1.10506	0.00228106	270.87	79.5445	-1.76777	6.30813e-21		Similar to Copper amine oxidase. (Os07t0572050-00)	GO:0052595,GO:0052594,GO:0005507,GO:0052597,GO:0052596,GO:0008131,GO:0048038,GO:0052593,GO:0009308,GO:0097185,GO:0055114	aliphatic-amine oxidase activity|aminoacetone:oxygen oxidoreductase(deaminating) activity|copper ion binding|diamine oxidase activity|phenethylamine:oxygen oxidoreductase (deaminating) activity|primary amine oxidase activity|quinone binding|tryptamine:oxygen oxidoreductase (deaminating) activity|amine metabolic process|cellular response to azide|oxidation-reduction process
Os07g0572075	31.7513	21.9939	-0.529711	0.273487	26.9113	9.83808	-1.45176	0.00402463	At1g31672	Hypothetical protein. (Os07t0572075-00)	GO:0052595,GO:0052594,GO:0005507,GO:0052596,GO:0008131,GO:0048038,GO:0052593,GO:0009308	aliphatic-amine oxidase activity|aminoacetone:oxygen oxidoreductase(deaminating) activity|copper ion binding|phenethylamine:oxygen oxidoreductase (deaminating) activity|primary amine oxidase activity|quinone binding|tryptamine:oxygen oxidoreductase (deaminating) activity|amine metabolic process
Os07g0572100	1333.66	851.667	-0.647025	0.00336703	908.604	334.447	-1.44187	3.46697e-10	At1g31672	Similar to Amine oxidase like protein (EC 1.4.3.6) (Copper amine oxidase). (Os07t0572100-01)	GO:0052595,GO:0052594,GO:0005507,GO:0052596,GO:0008131,GO:0048038,GO:0052593,GO:0009308	aliphatic-amine oxidase activity|aminoacetone:oxygen oxidoreductase(deaminating) activity|copper ion binding|phenethylamine:oxygen oxidoreductase (deaminating) activity|primary amine oxidase activity|quinone binding|tryptamine:oxygen oxidoreductase (deaminating) activity|amine metabolic process	dosa00260,dosa00350,dosa00360,dosa00410,dosa00950,dosa00960	Glycine, serine and threonine metabolism|Tyrosine metabolism|Phenylalanine metabolism|beta-Alanine metabolism|Isoquinoline alkaloid biosynthesis|Tropane, piperidine and pyridine alkaloid biosynthesis
Os07g0572850	8.3558	1.85665	-2.17007	0.0568815	11.4824	3.51333	-1.70852	0.040858	WNK1	Non-protein coding transcript. (Os07t0572850-00)	GO:0005524,GO:0004674	ATP binding|protein serine/threonine kinase activity
Os07g0574850	51.9723	17.4785	-1.57216	0.0772819	60.2539	29.9988	-1.00615	0.00265202	TUBA6	Non-protein coding transcript. (Os07t0574850-00)	GO:0005737,GO:0005874,GO:0005525,GO:0003924,GO:0005200,GO:0000226,GO:0007017,GO:0000278	cytoplasm|microtubule|GTP binding|GTPase activity|structural constituent of cytoskeleton|microtubule cytoskeleton organization|microtubule-based process|mitotic cell cycle
Os07g0575750	171.956	93.0464	-0.886017	0.0840396	148.795	68.8709	-1.11136	0.000163536	SIT2	Similar to Lectin receptor-type kinase. (Os07t0575750-00)
Os07g0578333	44.2147	76.239	0.786001	0.370649	85.589	368.762	2.10719	9.3709e-34		Conserved hypothetical protein. (Os07t0578333-01)
Os07g0580300	4.22857	6.62204	0.647107	0.604097	10.1334	42.3983	2.06488	0.00744069		Hypothetical conserved gene. (Os07t0580300-00)
Os07g0592000	30.6601	48.3652	0.657608	0.206675	25.1637	59.3078	1.23688	0.000249452		A member of gibberellic acid (GA)-stimulated transcript gene family%2C Regulation of grain size and yield (Os07t0592000-01)
Os07g0601600	1248.76	801.12	-0.640408	0.0378014	751.523	272.6	-1.46303	1.04715e-20	VEP1	Similar to VEP1 (VEIN PATTERNING 1)%3B binding / catalytic. (Os07t0601600-00)	GO:0005829,GO:0047787,GO:0035671,GO:0009611,GO:0008202,GO:0010051	cytosol|delta4-3-oxosteroid 5beta-reductase activity|enone reductase activity|response to wounding|steroid metabolic process|xylem and phloem pattern formation
Os07g0625400	3.34402	1.55739	-1.10245	0.505435	9.67188	23.3065	1.26887	0.0252214	SKP5	SKP1 component domain containing protein. (Os07t0625400-01)			dosa04120,dosa04141	Ubiquitin mediated proteolysis|Protein processing in endoplasmic reticulum
Os07g0630800	35.6317	23.5517	-0.59733	0.201484	29.5634	12.9577	-1.19001	0.01406	At3g47520	Similar to Nodule-enhanced malate dehydrogenase. (Os07t0630800-01)%3BSimilar to Nodule-enhanced malate dehydrogenase. (Os07t0630800-02)%3BSimilar to Nodule-enhanced malate dehydrogenase. (Os07t0630800-03)%3BSimilar to Nodule-enhanced malate dehydrogenase. (Os07t0630800-04)	GO:0048046,GO:0009507,GO:0009941,GO:0009570,GO:0016020,GO:0005739,GO:0009536,GO:0009532,GO:0010319,GO:0005774,GO:0030060,GO:0008746,GO:0005975,GO:0009793,GO:0006108,GO:0009409,GO:0009735,GO:0006099	apoplast|chloroplast|chloroplast envelope|chloroplast stroma|membrane|mitochondrion|plastid|plastid stroma|stromule|vacuolar membrane|L-malate dehydrogenase activity|NAD(P)+ transhydrogenase activity|carbohydrate metabolic process|embryo development ending in seed dormancy|malate metabolic process|response to cold|response to cytokinin|tricarboxylic acid cycle	dosa00020,dosa00270,dosa00620,dosa00630,dosa00710	Citrate cycle (TCA cycle)|Cysteine and methionine metabolism|Pyruvate metabolism|Glyoxylate and dicarboxylate metabolism|Carbon fixation in photosynthetic organisms
Os07g0635200	4.22232	3.49728	-0.271805	0.864759	44.3328	15.1996	-1.54434	9.9017e-05	CYP709B2	Cytochrome P450%2C E-class%2C group I domain containing protein. (Os07t0635200-00)	GO:0016021,GO:0020037,GO:0005506,GO:0004497,GO:0016705	integral component of membrane|heme binding|iron ion binding|monooxygenase activity|oxidoreductase activity, acting on paired donors, with incorporation or reduction of molecular oxygen
Os07g0637700	1636.59	916.688	-0.836187	0.00957151	746.788	263.38	-1.50355	3.2288e-17	DIR5	Similar to Disease resistance-responsive family protein. (Os07t0637700-00)	GO:0048046,GO:0042349,GO:1901599	apoplast|guiding stereospecific synthesis activity|(-)-pinoresinol biosynthetic process
Os07g0638600	167.041	54.0902	-1.62676	0.000299559	283.352	618.428	1.12601	0.00179973	PER2	Similar to Class III peroxidase 44. (Os07t0638600-00)	GO:0005576,GO:0009505,GO:0009506,GO:0020037,GO:0046872,GO:0004601,GO:0032922,GO:0097167,GO:0042744,GO:0042752,GO:0006979	extracellular region|plant-type cell wall|plasmodesma|heme binding|metal ion binding|peroxidase activity|circadian regulation of gene expression|circadian regulation of translation|hydrogen peroxide catabolic process|regulation of circadian rhythm|response to oxidative stress	dosa00940	Phenylpropanoid biosynthesis
Os07g0643400	1284.15	755.11	-0.766059	0.0104588	491.199	133.303	-1.8816	1.64359e-24	CXE18	Alpha/beta hydrolase fold-3 domain containing protein. (Os07t0643400-01)	GO:0052689,GO:0009860	carboxylic ester hydrolase activity|pollen tube growth
Os07g0643800	723.812	219.703	-1.72006	1.61131e-12	259.498	566.15	1.12546	0.00131533	DIR5	Similar to Dirigent protein. (Os07t0643800-01)	GO:0048046,GO:0042349,GO:1901599	apoplast|guiding stereospecific synthesis activity|(-)-pinoresinol biosynthetic process
Os07g0647200	422.494	177.63	-1.25006	7.84305e-06	344.705	118.305	-1.54285	2.00787e-13	CYP734A5	Similar to Cytochrome P450 CYP734A7. (Os07t0647200-00)	GO:0016021,GO:0020037,GO:0005506,GO:0004497,GO:0016705,GO:0010268,GO:0016131	integral component of membrane|heme binding|iron ion binding|monooxygenase activity|oxidoreductase activity, acting on paired donors, with incorporation or reduction of molecular oxygen|brassinosteroid homeostasis|brassinosteroid metabolic process	dosa00905	Brassinosteroid biosynthesis
Os07g0650600	1214.54	484.079	-1.3271	1.08709e-07	1413.47	527.48	-1.42205	1.98544e-10		Similar to BLE2 protein. (Os07t0650600-02)%3BHypothetical conserved gene. (Os07t0650600-03)%3BBLE2 protein. (Os07t0650600-04)
Os07g0663500	3275.6	2123.53	-0.625293	0.0200184	2708.38	946.821	-1.51626	2.32329e-25	TS2	Similar to Short-chain dehydrogenase/reductase (Fragment). (Os07t0663500-00)	GO:0016491,GO:0007275	oxidoreductase activity|multicellular organism development
Os07g0664000	100.738	71.3191	-0.498244	0.291924	228.303	100.028	-1.19054	1.04686e-10	Os04g0179200	Similar to Oxidoreductase%2C short chain dehydrogenase/reductase family protein%2C expressed. (Os07t0664000-00)	GO:0102960	momilactone-A synthase activity
Os07g0668300	2055.31	1411.1	-0.542532	0.0247208	1537.67	566.634	-1.44026	9.37207e-36	At2g23540	Lipase%2C GDSL domain containing protein. (Os07t0668300-01)	GO:0005576,GO:0016788,GO:0016042	extracellular region|hydrolase activity, acting on ester bonds|lipid catabolic process
Os07g0672600	217.12	155.005	-0.486179	0.0604601	249.9	117.028	-1.09449	1.64832e-10	At1g53870	Hypothetical conserved gene. (Os07t0672600-00)
Os07g0681200	6.62908	12.562	0.922182	0.260648	10.0079	26.4831	1.40394	0.00791598	APS1	Vegetative storage protein/acid phosphatase domain containing protein. (Os07t0681200-01)	GO:0003993	acid phosphatase activity
Os07g0684900	44.6612	30.5857	-0.546165	0.204544	44.0889	133.377	1.59703	5.28943e-12	WOX11	WUSCHEL-related homeobox protein%2C Transcription factor%2C Crown root development (Os07t0684900-01)	GO:0005634,GO:0003677,GO:0010311	nucleus|DNA binding|lateral root formation
Os07g0686300	9.2662	10.4308	0.170795	0.865218	12.4046	27.6828	1.15811	0.0116512	BRH1	Zinc finger%2C RING/FYVE/PHD-type domain containing protein. (Os07t0686300-01)
Os07g0689600	485.122	259.762	-0.901156	0.00106824	402.687	176.572	-1.1894	1.34542e-06	NAS3	Nicotianamine synthase 3%2C Mitigation of excess Fe stress%2C Fe detoxification%2C Transport of iron (Os07t0689600-01)	GO:0030410,GO:0030418	nicotianamine synthase activity|nicotianamine biosynthetic process
Os07g0689800	348.672	305.288	-0.191698	0.729451	231.471	106.528	-1.1196	5.72451e-10		Tetratricopeptide-like helical domain containing protein. (Os07t0689800-01)
Os07g0693100	47.9525	34.0119	-0.495564	0.259627	35.7329	9.82863	-1.86219	4.15913e-05	PDC3	Similar to Pyruvate decarboxylase isozyme 3 (EC 4.1.1.1) (PDC). (Os07t0693100-01)%3BSimilar to cDNA clone:J023088I11%2C full insert sequence. (Os07t0693100-02)	GO:0005829,GO:0005622,GO:0016831,GO:0000287,GO:0004737,GO:0030976	cytosol|intracellular|carboxy-lyase activity|magnesium ion binding|pyruvate decarboxylase activity|thiamine pyrophosphate binding	dosa00010	Glycolysis / Gluconeogenesis
Os07g0694050	12.2298	6.18904	-0.982618	0.217212	14.183	4.52408	-1.64847	0.0360104	PLC6	Hypothetical gene. (Os07t0694050-00)	GO:0005622,GO:0005886,GO:0004435,GO:0035556,GO:0016042	intracellular|plasma membrane|phosphatidylinositol phospholipase C activity|intracellular signal transduction|lipid catabolic process
Os07g0694400	197.581	157.809	-0.324266	0.234795	135.786	67.5537	-1.00722	5.63732e-06	IRX9	Glycosyl transferase%2C family 43 protein. (Os07t0694400-01)
Os08g0101500	96.1694	41.9405	-1.19723	0.00044344	188.803	93.4029	-1.01534	6.4483e-08	MOT1	Molybdate transporter%2C Uptake and translocation of molybdate (Os08t0101500-01)	GO:0016021,GO:0031966,GO:0005739,GO:0005773,GO:0015098,GO:0015689	integral component of membrane|mitochondrial membrane|mitochondrion|vacuole|molybdate ion transmembrane transporter activity|molybdate ion transport
Os08g0102400	52.0003	50.0583	-0.0549105	0.902977	27.761	12.0758	-1.20094	0.0166584	OFP13	Hypothetical conserved gene. (Os08t0102400-00)	GO:0005634,GO:0045892	nucleus|negative regulation of transcription, DNA-templated
Os08g0109250	33.9492	15.8127	-1.1023	0.0414019	77.2557	28.9923	-1.41397	2.77989e-06	SFA1	Hypothetical protein. (Os08t0109250-00)	GO:0004022,GO:0033833,GO:0051903,GO:0008270,GO:0000947,GO:0006069,GO:0046294,GO:0033859	alcohol dehydrogenase (NAD) activity|hydroxymethylfurfural reductase (NADH) activity|S-(hydroxymethyl)glutathione dehydrogenase activity|zinc ion binding|amino acid catabolic process to alcohol via Ehrlich pathway|ethanol oxidation|formaldehyde catabolic process|furaldehyde metabolic process
Os08g0110600	3.48244	5.97521	0.778892	0.562022	4.58269	37.237	3.02247	4.81671e-09		Protein of unknown function DUF1442 domain containing protein. (Os08t0110600-00)
Os08g0111500	92.4821	46.5363	-0.990818	0.00396623	54.6643	24.9896	-1.12927	0.000584142	At3g50280	Hypothetical conserved gene. (Os08t0111500-00)	GO:0016747	transferase activity, transferring acyl groups other than amino-acyl groups
Os08g0114100	24.3306	24.2534	-0.00458434	0.968217	10.8317	2.66294	-2.02417	0.0242977	D27	Green tissues expressed protein (Os08t0114100-01)
Os08g0114400	67.0222	21.5716	-1.6355	4.90261e-05	58.027	23.7324	-1.28987	0.000113383	GULLO1	Hypothetical protein. (Os08t0114400-01)	GO:0016020,GO:0003885,GO:0071949,GO:0050105,GO:0019853	membrane|D-arabinono-1,4-lactone oxidase activity|FAD binding|L-gulonolactone oxidase activity|L-ascorbic acid biosynthetic process
Os08g0124700	215.367	211.129	-0.028675	0.931211	181.977	84.8229	-1.10123	5.62241e-08	LECRK91	Similar to Resistance protein candidate (Fragment). (Os08t0124700-01)
Os08g0158400	87.6212	45.7728	-0.93679	0.0121182	243.878	87.3206	-1.48177	3.73955e-15	BBE1	Similar to Berberine bridge enzyme-like protein. (Os08t0158400-00)	GO:0031410,GO:0071949,GO:0050468,GO:0009820	cytoplasmic vesicle|FAD binding|reticuline oxidase activity|alkaloid metabolic process
Os08g0160901	91.4819	43.1055	-1.08561	0.0141752	79.2256	38.363	-1.04625	0.00025954	CSLF6	Hypothetical protein. (Os08t0160901-00)	GO:0005794,GO:0000139,GO:0016021,GO:0005886,GO:0005802,GO:0016760,GO:0051753,GO:0071555,GO:0030244,GO:0009833	Golgi apparatus|Golgi membrane|integral component of membrane|plasma membrane|trans-Golgi network|cellulose synthase (UDP-forming) activity|mannan synthase activity|cell wall organization|cellulose biosynthetic process|plant-type primary cell wall biogenesis
Os08g0168700	1314.16	800.088	-0.715905	0.00138464	660.616	189.673	-1.80029	5.72279e-39	UGT85A24	Similar to cytokinin-O-glucosyltransferase 2. (Os08t0168700-00)	GO:0035251	UDP-glucosyltransferase activity
Os08g0173300	9.04297	8.66454	-0.0616738	0.979515	6.93036	17.2835	1.31839	0.0243601		Small peptides%2C Anti-herbivore defense response%2C Response to wounding and oral secretion (Os08t0173300-01)
Os08g0173600	5009.4	2895.67	-0.79074	0.0593689	3934.7	1482.2	-1.40851	5.47966e-14		Conserved hypothetical protein. (Os08t0173600-01)
Os08g0189900	200.682	131.815	-0.606398	0.241156	140.122	398.086	1.5064	5.2651e-18	GLP2	Germin-like protein 8-10%2C Disease resistance (Os08t0189900-01)	GO:0048046,GO:0005618,GO:0030145,GO:0045735	apoplast|cell wall|manganese ion binding|nutrient reservoir activity
Os08g0190100	508.175	581.764	0.195109	0.836312	604.688	1882.87	1.63867	7.47421e-51	Os08g0190100	Germin-like protein 8-11%2C Disease resistance (Os08t0190100-01)	GO:0048046,GO:0005618,GO:0030145,GO:0045735	apoplast|cell wall|manganese ion binding|nutrient reservoir activity
Os08g0195400	426.878	458.362	0.102661	0.699531	505.983	191.134	-1.4045	9.11843e-22		Protein of unknown function DUF3778 domain containing protein. (Os08t0195400-01)
Os08g0201500	8.2566	14.3912	0.801569	0.324376	12.8757	43.1313	1.74408	4.08871e-05	At1g56130	Similar to SHR5-receptor-like kinase (Fragment). (Os08t0201500-01)
Os08g0203100	69.8456	67.8186	-0.0424871	0.849087	67.9285	146.219	1.10604	0.000272992	At1g56140	Hypothetical conserved gene. (Os08t0203100-01)
Os08g0203201	54.996	48.4338	-0.183313	0.578299	54.3053	110.183	1.02073	0.000770906	At1g56140	Similar to SHR5-receptor-like kinase (Fragment). (Os08t0203201-00)
Os08g0203400	1.00959	5.43438	2.42834	0.148093	1.48273	59.3257	5.32233	3.69726e-15	At1g56140	Protein kinase%2C core domain containing protein. (Os08t0203400-01)
Os08g0203600	73.7235	119.173	0.69286	0.0261983	90.3015	498.185	2.46386	2.69529e-15	At1g56130	Hypothetical conserved gene. (Os08t0203600-01)%3BHypothetical conserved gene. (Os08t0203600-02)%3BHypothetical conserved gene. (Os08t0203600-03)%3BSimilar to SHR5-receptor-like kinase (Fragment). (Os08t0203600-04)%3BSimilar to SHR5-receptor-like kinase (Fragment). (Os08t0203600-05)%3BSimilar to SHR5-receptor-like kinase (Fragment). (Os08t0203600-06)
Os08g0235800	380.979	219.215	-0.797368	0.0438319	308.728	129.555	-1.25278	7.15644e-10	WRKY11	Similar to WRKY transcription factor 25. (Os08t0235800-00)	GO:0005634,GO:0005516,GO:0003700,GO:0043565,GO:0042742,GO:0009682,GO:2000022,GO:0009617,GO:0010200	nucleus|calmodulin binding|DNA-binding transcription factor activity|sequence-specific DNA binding|defense response to bacterium|induced systemic resistance|regulation of jasmonic acid mediated signaling pathway|response to bacterium|response to chitin
Os08g0237800	165.272	87.6025	-0.915797	0.00465466	118.938	44.0934	-1.43157	1.61856e-09	XTH25	Similar to Xyloglucan endotransglycosylase (Fragment). (Os08t0237800-00)	GO:0048046,GO:0005618,GO:0004553,GO:0016762,GO:0071555,GO:0009832,GO:0010411	apoplast|cell wall|hydrolase activity, hydrolyzing O-glycosyl compounds|xyloglucan:xyloglucosyl transferase activity|cell wall organization|plant-type cell wall biogenesis|xyloglucan metabolic process
Os08g0240000	102.478	66.8192	-0.616982	0.0619242	84.8432	20.526	-2.04735	1.28945e-10	SOT1	Similar to STF-1 (Fragment). (Os08t0240000-02)	GO:0005737,GO:0008146	cytoplasm|sulfotransferase activity
Os08g0241300	16.9451	21.8259	0.36517	0.535303	16.3471	37.3612	1.19251	0.00450865		Similar to OSIGBa0118P15.3 protein. (Os08t0241300-01)
Os08g0242400	5.31049	4.58394	-0.212256	0.918892	17.0726	98.8854	2.53408	1.04092e-16	WOX10	Similar to WUSCHEL-related homeobox 8. (Os08t0242400-01)	GO:0005634,GO:0003677,GO:0007275	nucleus|DNA binding|multicellular organism development
Os08g0249000	93.4237	73.6038	-0.344008	0.273276	148.656	56.3948	-1.39835	9.80029e-07		Zinc finger%2C B-box domain containing protein. (Os08t0249000-01)
Os08g0266400	22.4695	16.4415	-0.450626	0.386373	59.0609	24.2325	-1.28526	0.00419665		Leucine-rich repeat%2C N-terminal domain containing protein. (Os08t0266400-00)
Os08g0277300	131.978	59.8431	-1.14104	0.0016954	40.2155	14.886	-1.43379	0.00066568		Similar to Flavonol 4-sulfotransferase. (Os08t0277300-00)	GO:0005737,GO:0047894	cytoplasm|flavonol 3-sulfotransferase activity
Os08g0297800	5077.58	3325.02	-0.610778	0.0146544	3108.18	1030.51	-1.5927	3.53592e-13	SOT5	Sulfotransferase family protein. (Os08t0297800-01)	GO:0005737,GO:1990135,GO:0008146,GO:0009812	cytoplasm|flavonoid sulfotransferase activity|sulfotransferase activity|flavonoid metabolic process
Os08g0300333	49.0715	28.3392	-0.792085	0.0520697	48.4187	21.6117	-1.16375	0.000743616	CLC-G	Hypothetical protein. (Os08t0300333-00)	GO:0034707,GO:0005247,GO:1902476,GO:0034765	chloride channel complex|voltage-gated chloride channel activity|chloride transmembrane transport|regulation of ion transmembrane transport
Os08g0302000	167.993	49.735	-1.75607	4.07539e-05	306.756	49.9904	-2.61737	2.01217e-17	PER40	Similar to Peroxidase 40 precursor (EC 1.11.1.7) (Atperox P40). (Os08t0302000-01)	GO:0005576,GO:0020037,GO:0046872,GO:0004601,GO:0042744,GO:0006979	extracellular region|heme binding|metal ion binding|peroxidase activity|hydrogen peroxide catabolic process|response to oxidative stress	dosa00940	Phenylpropanoid biosynthesis
Os08g0331000	588.688	739.498	0.329043	0.302976	537.633	1465.19	1.44639	4.97801e-19		Conserved hypothetical protein. (Os08t0331000-01)
Os08g0331800	8.92826	22.2636	1.31824	0.126136	10.3977	75.7555	2.86509	3.04887e-05		Conserved hypothetical protein. (Os08t0331800-01)
Os08g0331900	165.894	205.653	0.30995	0.44452	85.7969	212.656	1.30952	0.000206932	XA21	Similar to Leucine Rich Repeat family protein%2C expressed. (Os08t0331900-01)	GO:0032541,GO:0005789,GO:0016021,GO:0005634,GO:1990578,GO:0005886,GO:0005524,GO:0004674,GO:0006952	cortical endoplasmic reticulum|endoplasmic reticulum membrane|integral component of membrane|nucleus|perinuclear endoplasmic reticulum membrane|plasma membrane|ATP binding|protein serine/threonine kinase activity|defense response
Os08g0335200	4.92917	11.334	1.20124	0.158531	10.5281	46.7151	2.14965	7.68087e-06		Hypothetical protein. (Os08t0335200-01)	GO:0044373,GO:0005537,GO:0046872,GO:0098609,GO:0080037	cytokinin binding|mannose binding|metal ion binding|cell-cell adhesion|negative regulation of cytokinin-activated signaling pathway
Os08g0360300	10.1673	17.2716	0.764463	0.284711	13.7311	31.176	1.18298	0.0125856	SARD1	Calmodulin binding protein-like domain containing protein. (Os08t0360300-00)	GO:0005634,GO:0003700,GO:0043565,GO:0071219,GO:0042742,GO:0002229,GO:0009626,GO:1900426,GO:0080142,GO:0010112,GO:0006355,GO:0009617,GO:0010224	nucleus|DNA-binding transcription factor activity|sequence-specific DNA binding|cellular response to molecule of bacterial origin|defense response to bacterium|defense response to oomycetes|plant-type hypersensitive response|positive regulation of defense response to bacterium|regulation of salicylic acid biosynthetic process|regulation of systemic acquired resistance|regulation of transcription,…
Os08g0384500	185.367	225.894	0.28526	0.669252	177.425	610.747	1.78336	7.61166e-36	ABCG44	ABC transporter-like domain containing protein. (Os08t0384500-01)	GO:0016021,GO:0005886,GO:0005524,GO:0042626,GO:0055085	integral component of membrane|plasma membrane|ATP binding|ATPase activity, coupled to transmembrane movement of substances|transmembrane transport
Os08g0402001	17.7274	10.7377	-0.723299	0.283321	8.06357	1.54704	-2.38191	0.0343293		Hypothetical conserved gene. (Os08t0402001-00)
Os08g0402500	226.743	264.866	0.224209	0.432045	210.575	95.1142	-1.1466	0.00643112		Protein of unknown function DUF761%2C plant domain containing protein. (Os08t0402500-01)
Os08g0408300	37.0927	53.7394	0.534845	0.191988	58.27	125.508	1.10696	9.2409e-07		Conserved hypothetical protein. (Os08t0408300-02)
Os08g0424100	53.1832	4.45834	-3.57639	4.18389e-09	128.154	34.9353	-1.87512	3.46417e-10	ACA7	Similar to carbonic anhydrase. (Os08t0424100-00)	GO:0009570,GO:0004089,GO:0008270	chloroplast stroma|carbonate dehydratase activity|zinc ion binding	dosa00910	Nitrogen metabolism
Os08g0436700	9.36135	8.71272	-0.103593	0.94985	3.67342	12.7754	1.79818	0.0257956	FEZ	NAC transcription factor%2C Tolerance to salinity stress (Os08t0436700-01)	GO:0005634,GO:0003677,GO:0003700,GO:0045770,GO:0009733,GO:0048829,GO:0048103	nucleus|DNA binding|DNA-binding transcription factor activity|positive regulation of asymmetric cell division|response to auxin|root cap development|somatic stem cell division
Os08g0441100	342.301	346.65	0.0182157	0.997888	450.595	1002.9	1.15428	5.25252e-23	CIPK6	Similar to PnC401 homologue. (Os08t0441100-01)	GO:0005524,GO:0004674,GO:0007165	ATP binding|protein serine/threonine kinase activity|signal transduction
Os08g0441600	123.121	70.9824	-0.794539	0.0616523	114.469	31.9153	-1.84263	4.39913e-10	CM2	Similar to Chorismate mutase CM2 (EC 5.4.99.5) (Chorimate mutase). (Os08t0441600-01)			dosa00400	Phenylalanine, tyrosine and tryptophan biosynthesis
Os08g0445000	295.118	179.617	-0.716369	0.00633009	162.387	50.4074	-1.68773	4.18558e-14	ATL13	Similar to RING-H2 finger protein ATL5A. (Os08t0445000-01)	GO:0016021,GO:0046872,GO:0016740,GO:0031625,GO:0016567,GO:0080167	integral component of membrane|metal ion binding|transferase activity|ubiquitin protein ligase binding|protein ubiquitination|response to karrikin
Os08g0451201	24.2707	23.8238	-0.0268122	1	25.0155	10.1249	-1.30491	0.0132868		Conserved hypothetical protein. (Os08t0451201-00)
Os08g0451800	0.795694	4.37291	2.45831	0.358446	3.61539	32.8146	3.18211	6.28364e-08	ARI8	Zinc finger%2C C6HC-type domain containing protein. (Os08t0451800-01)	GO:0005737,GO:0000151,GO:0046872,GO:0031624,GO:0061630,GO:0004842,GO:0032436,GO:0000209,GO:0006511	cytoplasm|ubiquitin ligase complex|metal ion binding|ubiquitin conjugating enzyme binding|ubiquitin protein ligase activity|ubiquitin-protein transferase activity|positive regulation of proteasomal ubiquitin-dependent protein catabolic process|protein polyubiquitination|ubiquitin-dependent protein catabolic process
Os08g0452900	19.8055	44.0514	1.15329	0.0128347	39.1009	169.305	2.11435	8.03197e-20		Similar to Chaperone protein dnaJ. (Os08t0452900-01)
Os08g0455600	148.09	119.302	-0.311853	0.332557	119.021	48.1478	-1.30568	4.75891e-08	Os03g0268000	Similar to Serine/threonine protein phosphatase PP1-alpha catalytic subunit (EC 3.1.3.16) (PP-1A). Splice isoform 1. (Os08t0455600-01)	GO:0046872,GO:0004721	metal ion binding|phosphoprotein phosphatase activity	dosa03015	mRNA surveillance pathway
Os08g0465300	9.45424	13.4675	0.510452	0.505847	3.48088	45.1319	3.69662	2.72984e-12	CHX4	Similar to Sodium/hydrogen exchanger family protein. (Os08t0465300-01)	GO:0012505,GO:0016021,GO:0015299,GO:0006813,GO:0006885	endomembrane system|integral component of membrane|solute:proton antiporter activity|potassium ion transport|regulation of pH
Os08g0466200	7.09302	12.8459	0.856837	0.296847	8.92775	1.5334	-2.54156	0.0353285	HAK4	Similar to KUP-related potassium transporter. (Os08t0466200-01)	GO:0016021,GO:0016020,GO:0015079,GO:0006813	integral component of membrane|membrane|potassium ion transmembrane transporter activity|potassium ion transport
Os08g0468100	29.4532	84.8135	1.52587	9.3892e-05	193.838	84.3026	-1.2012	9.60978e-10	NIA1	Similar to Nitrate reductase. (Os08t0468100-01)%3BSimilar to Nitrate reductase. (Os08t0468100-02)%3BSimilar to Nitrate reductase. (Os08t0468100-03)	GO:0005829,GO:0071949,GO:0020037,GO:0030151,GO:0043546,GO:0009703,GO:0050464,GO:0042128,GO:0006809	cytosol|FAD binding|heme binding|molybdenum ion binding|molybdopterin cofactor binding|nitrate reductase (NADH) activity|nitrate reductase (NADPH) activity|nitrate assimilation|nitric oxide biosynthetic process	dosa00910	Nitrogen metabolism
Os08g0475500	26.5078	14.24	-0.896472	0.156004	19.2981	67.6779	1.81023	3.31932e-08		C-terminally encoded peptide%2C Regulation of panicle and grain development%2C Regulation of root and seedling growth (Os08t0475500-01)
Os08g0476300	27.6911	41.2071	0.573467	0.4374	39.0905	82.2277	1.07281	5.46363e-05	NFIA_086780	Glucose/ribitol dehydrogenase family protein. (Os08t0476300-01)%3BGlucose/ribitol dehydrogenase family protein. (Os08t0476300-02)	GO:0005789,GO:0016021,GO:0102339,GO:0102340,GO:0102342,GO:0102341,GO:0045703,GO:0030497,GO:0030148,GO:0042761	endoplasmic reticulum membrane|integral component of membrane|3-oxo-arachidoyl-CoA reductase activity|3-oxo-behenoyl-CoA reductase activity|3-oxo-cerotoyl-CoA reductase activity|3-oxo-lignoceroyl-CoA reductase activity|ketoreductase activity|fatty acid elongation|sphingolipid biosynthetic process|very long-chain fatty acid biosynthetic process
Os08g0478000	3498.33	2743.86	-0.350457	0.4152	2448.08	5247.04	1.09985	2.22492e-28		Similar to mucin-2. (Os08t0478000-01)%3BConserved hypothetical protein. (Os08t0478000-02)
Os08g0478700	907.989	1057.42	0.219797	0.384198	1165.9	2405.41	1.04483	7.77727e-24	PUMP5	Similar to Mitochondrial uncoupling protein 4. (Os08t0478700-01)	GO:0016021,GO:0005743,GO:0015297,GO:0005310,GO:0015140,GO:0015131,GO:0017077,GO:0015141,GO:0015116,GO:0015117,GO:0071423,GO:0006839,GO:0015729,GO:0035435,GO:1902600,GO:0071422,GO:0008272,GO:0015709	integral component of membrane|mitochondrial inner membrane|antiporter activity|dicarboxylic acid transmembrane transporter activity|malate transmembrane transporter activity|oxaloacetate transmembrane transporter activity|oxidative phosphorylation uncoupler activity|succinate transmembrane transporter activity|sulfate transmembrane transporter activity|thiosulfate transmembrane transporter activ…
Os08g0485500	11.3247	11.5077	0.023121	1	9.10812	2.25138	-2.01635	0.0290155		Epidermal patterning factor-like 1 (EPFL1) protein%2C Small secretary signal peptide%2C Regulation of awn elongation (Dysfunctional RAE2 protein)%2C Regulation of grain number%2C grain length%2C and awn development (Os08t0485500-01)
Os08g0486300	153.82	151.108	-0.0256579	0.91784	135.566	67.6504	-1.00283	7.63408e-06	MYB93	Similar to P-type R2R3 Myb protein (Fragment). (Os08t0486300-00)	GO:0005737,GO:0005634,GO:0003700,GO:0043565,GO:0044212,GO:0030154,GO:0071365,GO:1901332,GO:0040008,GO:0009737,GO:0009733,GO:0009751	cytoplasm|nucleus|DNA-binding transcription factor activity|sequence-specific DNA binding|transcription regulatory region DNA binding|cell differentiation|cellular response to auxin stimulus|negative regulation of lateral root development|regulation of growth|response to abscisic acid|response to auxin|response to salicylic acid
Os08g0490600	1507.69	1396.6	-0.110421	0.6591	1236.27	605.16	-1.03061	2.03109e-18	FLA1	FAS1 domain domain containing protein. (Os08t0490600-01)	GO:0031225,GO:0046658,GO:0048046,GO:0005618,GO:0005886,GO:0048364,GO:0048367	anchored component of membrane|anchored component of plasma membrane|apoplast|cell wall|plasma membrane|root development|shoot system development
Os08g0495866	9.79224	6.44559	-0.603328	0.492831	11.3254	24.8448	1.13337	0.0434741	RFS1	Hypothetical protein. (Os08t0495866-00)	GO:0047274,GO:0010325	galactinol-sucrose galactosyltransferase activity|raffinose family oligosaccharide biosynthetic process
Os08g0501500	288.049	237.925	-0.275807	0.264183	162.746	80.6599	-1.0127	0.000140659	WAK5	EGF-type aspartate/asparagine hydroxylation site domain containing protein. (Os08t0501500-00)
Os08g0503700	15.827	70.3631	2.15243	0.0527161	27.8423	221.119	2.98948	7.30935e-24	TDT	Sodium/sulphate symporter family protein. (Os08t0503700-01)%3BSodium/sulphate symporter family protein. (Os08t0503700-02)	GO:0016021,GO:0005774,GO:0005773,GO:0015140,GO:0015743,GO:0051453,GO:0006814	integral component of membrane|vacuolar membrane|vacuole|malate transmembrane transporter activity|malate transport|regulation of intracellular pH|sodium ion transport
Os08g0515000	579.644	248.443	-1.22226	0.000100487	250.011	88.3366	-1.50091	0.000811961	SOT15	Sulfotransferase domain domain containing protein. (Os08t0515000-00)	GO:0005737,GO:0080131,GO:0009694,GO:0009753	cytoplasm|hydroxyjasmonate sulfotransferase activity|jasmonic acid metabolic process|response to jasmonic acid
Os08g0518800	7.6552	6.20181	-0.303749	0.757163	5.55076	40.3388	2.86141	7.8123e-09	Chib3H-h	Similar to Class III chitinase homologue (OsChib3H-h) (Fragment). (Os08t0518800-01)	GO:0005576,GO:0004568,GO:0005975,GO:0006952	extracellular region|chitinase activity|carbohydrate metabolic process|defense response	dosa00520	Amino sugar and nucleotide sugar metabolism
Os08g0519100	428.187	202.294	-1.08178	1.52766e-05	266.078	42.3466	-2.65153	1.05769e-37	GULLO2	D-arabinono-1%2C4-lactone oxidase domain containing protein. (Os08t0519100-01)%3BHypothetical conserved gene. (Os08t0519100-02)	GO:0016020,GO:0003885,GO:0071949,GO:0050105,GO:0019853	membrane|D-arabinono-1,4-lactone oxidase activity|FAD binding|L-gulonolactone oxidase activity|L-ascorbic acid biosynthetic process	dosa00053	Ascorbate and aldarate metabolism
Os08g0526100	135.236	169.595	0.32662	0.289904	169.129	352.044	1.05763	8.92399e-12	GAE6	NAD(P)-binding domain containing protein. (Os08t0526100-01)	GO:0005768,GO:0005794,GO:0032580,GO:0016021,GO:0005802,GO:0050378,GO:0050832,GO:0050829,GO:0033481	endosome|Golgi apparatus|Golgi cisterna membrane|integral component of membrane|trans-Golgi network|UDP-glucuronate 4-epimerase activity|defense response to fungus|defense response to Gram-negative bacterium|galacturonate biosynthetic process	dosa00053,dosa00520	Ascorbate and aldarate metabolism|Amino sugar and nucleotide sugar metabolism
Os08g0526200	78.7323	91.0057	0.209002	0.56253	91.7357	213.994	1.22202	7.1651e-11		Conserved hypothetical protein. (Os08t0526200-01)%3BConserved hypothetical protein. (Os08t0526200-02)
Os08g0528500	257.9	183.552	-0.490624	0.0682379	202.168	93.1099	-1.11855	2.98946e-06	OsI_29993	Uncharacterised protein family UPF0016 domain containing protein. (Os08t0528500-01)	GO:0016021	integral component of membrane
Os08g0529400	79.8361	49.123	-0.700642	0.0398084	72.1404	31.7639	-1.18342	9.26548e-05	At1g15680	F-box domain%2C cyclin-like domain containing protein. (Os08t0529400-00)
Os08g0531000	48555.7	21900.5	-1.14868	7.67667e-05	36796.8	13892.9	-1.40523	1.98059e-08	PAP27	Nucleotide pyrophosphatase/phosphodiesterase%2C Negative effect on plant growth and starch accumulation (Os08t0531000-01)%3BSimilar to Nucleotide pyrophosphatase/phosphodiesterase (Fragments). (Os08t0531000-02)	GO:0005576,GO:0003993,GO:0046872	extracellular region|acid phosphatase activity|metal ion binding
Os08g0536800	3.17344	12.5337	1.9817	0.40605	1.04379	12.1929	3.54614	0.000538209	BHLH137	Similar to TA1 protein (Fragment). (Os08t0536800-01)	GO:0005634,GO:0003700,GO:0046983,GO:0043565,GO:0009739	nucleus|DNA-binding transcription factor activity|protein dimerization activity|sequence-specific DNA binding|response to gibberellin
Os08g0543050	1.35163	0.961063	-0.492002	0.927243	8.09497	1.26614	-2.67659	0.0205262	RGA1	Similar to NBS2-RDG2A. (Os08t0543050-00)	GO:0043531,GO:0005524,GO:0006952	ADP binding|ATP binding|defense response
Os08g0546000	2.05847	1.45918	-0.496416	0.90609	1.49642	7.88839	2.39821	0.0345842	DTX49	Hypothetical protein. (Os08t0546000-00)	GO:0016021,GO:0015297,GO:0015238,GO:0006855	integral component of membrane|antiporter activity|drug transmembrane transporter activity|drug transmembrane transport
Os08g0547300	10.6777	23.7577	1.15379	0.0730991	49.6605	364.196	2.87454	8.75106e-52	CYP78A9	Cytochrome P450 protein%2C CYP78A family protein%2C Disease resistance%2C Regulation of growth rate and seed size (Os08t0547300-01)	GO:0016021,GO:0016020,GO:0020037,GO:0005506,GO:0016709,GO:0010154,GO:0040008,GO:0048316	integral component of membrane|membrane|heme binding|iron ion binding|oxidoreductase activity,acting on paired donors, with incorporation or reduction of molecular oxygen, NAD(P)H as one donor, and incorporation of one atom of oxygen|fruit development|regulation of growth|seed development
Os08g0547800	1187.95	639.303	-0.8939	0.0117584	1167.42	463.707	-1.33204	2.65608e-18	CXE8	Alpha/beta hydrolase fold-3 domain containing protein. (Os08t0547800-01)	GO:0052689	carboxylic ester hydrolase activity
Os08g0551900	59.84	32.2054	-0.893806	0.177129	11.0338	30.1028	1.44797	0.000964475		Hypothetical conserved gene. (Os08t0551900-00)
Os08g0556300	271.484	170.915	-0.667588	0.264629	652.41	252.808	-1.36774	3.82865e-05	At4g39670	Glycolipid transfer protein domain domain containing protein. (Os08t0556300-01)	GO:0005737,GO:0005829,GO:0016020,GO:0005634,GO:1902387,GO:1902388,GO:0120013,GO:0008289,GO:0035627,GO:0120009	cytoplasm|cytosol|membrane|nucleus|ceramide 1-phosphate binding|ceramide 1-phosphate transporter activity|intermembrane lipid transfer activity|lipid binding|ceramide transport|intermembrane lipid transfer
Os08g0556450	18.8652	14.5645	-0.373265	0.522437	31.2967	13.4999	-1.21306	0.00885082	PAT19	Hypothetical protein. (Os08t0556450-00)	GO:0005783,GO:0005794,GO:0016021,GO:0005886,GO:0019706,GO:0018230,GO:0006612	endoplasmic reticulum|Golgi apparatus|integral component of membrane|plasma membrane|protein-cysteine S-palmitoyltransferase activity|peptidyl-L-cysteine S-palmitoylation|protein targeting to membrane
Os08g0560000	130.923	91.5473	-0.516132	0.21809	137.618	348.137	1.33899	4.46351e-07	DLO2	2-oxoglutarate-dependent dioxygenase%2C Gibberellin 20 oxidase%2C Shoot development%2C Salicylic acid (SA) production%2C Phytohormone homeostasis (Os08t0560000-01)	GO:0051213,GO:0046872,GO:0002229,GO:0046244	dioxygenase activity|metal ion binding|defense response to oomycetes|salicylic acid catabolic process
Os08g0565450	8.43746	6.65722	-0.34189	0.812977	5.42994	14.5992	1.42688	0.0492178	HCAR	Similar to H0107B07.4 protein. (Os08t0565450-00)	GO:0009507,GO:0090415,GO:0051536,GO:0046872,GO:0033354	chloroplast|7-hydroxymethyl chlorophyll a reductase activity|iron-sulfur cluster binding|metal ion binding|chlorophyll cycle
Os09g0109600	5.23192	1.87442	-1.4809	0.277529	3.94645	35.7668	3.17999	8.72807e-06		Small peptide%2C Drought tolerance (Os09t0109600-01)
Os09g0128101	10.7335	3.05929	-1.81086	0.0567211	10.4967	1.98114	-2.40553	0.0126847	Os09g0127800	Hypothetical protein. (Os09t0128101-00)	GO:0030126,GO:0000139,GO:0005198,GO:0006888,GO:0006891,GO:0006886,GO:0006890	COPI vesicle coat|Golgi membrane|structural molecule activity|ER to Golgi vesicle-mediated transport|intra-Golgi vesicle-mediated transport|intracellular protein transport|retrograde vesicle-mediated transport, Golgi to ER
Os09g0128400	89.9672	106.401	0.242041	0.516785	88.8977	188.199	1.08205	4.86713e-07		Conserved hypothetical protein. (Os09t0128400-01)%3BConserved hypothetical protein. (Os09t0128400-02)
Os09g0129600	77.2051	58.3473	-0.40403	0.28035	123.218	59.309	-1.05489	7.25769e-06		Conserved hypothetical protein. (Os09t0129600-01)
Os09g0247600	2.54517	0.284291	-3.16232	0.289422	3.08227	23.3588	2.9219	1.22355e-05	At2g42990	Lipase%2C GDSL domain containing protein. (Os09t0247600-01)	GO:0005576,GO:0016788,GO:0016042	extracellular region|hydrolase activity, acting on ester bonds|lipid catabolic process
Os09g0255300	20.6633	15.9255	-0.375728	0.554393	17.8975	7.58319	-1.23888	0.0286592	CIN7	Glycoside hydrolase%2C family 32 protein. (Os09t0255300-00)	GO:0048046,GO:0005618,GO:0004564,GO:0005975	apoplast|cell wall|beta-fructofuranosidase activity|carbohydrate metabolic process
Os09g0272600	555.386	659.73	0.248385	0.655842	780.85	1602.22	1.03696	1.95025e-18		Conserved hypothetical protein. (Os09t0272600-01)
Os09g0287000	14.2811	36.4656	1.35243	0.0085343	26.7623	87.7793	1.71368	2.91962e-09	RAP2-2	Similar to Ethylene-responsive transcription factor 5 (Ethylene-responsive element binding factor 5) (EREBP-5) (AtERF5). (Os09t0287000-01)	GO:0005634,GO:0003677,GO:0003700,GO:0009873,GO:0010468,GO:0001666	nucleus|DNA binding|DNA-binding transcription factor activity|ethylene-activated signaling pathway|regulation of gene expression|response to hypoxia
Os09g0306566	8.0468	9.56536	0.249403	0.822368	3.16276	20.3515	2.68588	8.26555e-05		Hypothetical conserved gene. (Os09t0306566-00)
Os09g0328600	12.5151	20.0544	0.680246	0.281031	7.55215	48.5697	2.6851	6.82096e-07		Hypothetical conserved gene. (Os09t0328600-01)
Os09g0330000	181.983	132.761	-0.454973	0.313294	221.328	108.343	-1.03058	4.24053e-05	UGT90A1	UDP-glucuronosyl/UDP-glucosyltransferase family protein. (Os09t0330000-00)	GO:0043231,GO:0080043,GO:0080044,GO:0008194	intracellular membrane-bounded organelle|quercetin 3-O-glucosyltransferase activity|quercetin 7-O-glucosyltransferase activity|UDP-glycosyltransferase activity
Os09g0332300	244.73	147.222	-0.733198	0.0968026	82.9215	27.8017	-1.57657	6.27373e-08	ABCG46	Similar to PDR20. (Os09t0332300-00)	GO:0016021,GO:0005886,GO:0005524,GO:0042626,GO:0055085	integral component of membrane|plasma membrane|ATP binding|ATPase activity, coupled to transmembrane movement of substances|transmembrane transport
Os09g0341500	83.479	40.5461	-1.04185	0.207318	33.3504	8.16456	-2.03026	0.00591049		F-box domain%2C cyclin-like domain containing protein. (Os09t0341500-01)
Os09g0341600	161.458	86.5011	-0.900364	0.301591	28.4351	10.4325	-1.44658	0.00825685		Cyclin-like F-box domain containing protein. (Os09t0341600-01)
Os09g0344650	20.8111	33.3111	0.678654	0.173078	30.6437	69.2063	1.17531	0.000687356		Non-protein coding transcript. (Os09t0344650-01)
Os09g0348600	65.3168	7.70347	-3.08387	0.00182253	42.4779	6.43112	-2.72357	2.22055e-09	At5g59680	Protein kinase%2C catalytic domain domain containing protein. (Os09t0348600-00)
Os09g0358100	61.4233	23.8531	-1.36461	0.000666863	31.7807	12.9286	-1.29758	0.00300591	At1g51810	Hypothetical conserved gene. (Os09t0358100-00)
Os09g0361500	765.871	500.564	-0.613546	0.0255289	578.823	267.299	-1.11467	3.67659e-16	ICS2	Isochorismate synthase domain containing protein. (Os09t0361500-01)%3BIsochorismate synthase (Os09t0361500-02)	GO:0009507,GO:0009536,GO:0008909,GO:0006952,GO:0042372,GO:0009697	chloroplast|plastid|isochorismate synthase activity|defense response|phylloquinone biosynthetic process|salicylic acid biosynthetic process	dosa00130	Ubiquinone and other terpenoid-quinone biosynthesis
Os09g0362500	5181.49	2148.84	-1.26981	3.63586e-07	1892.65	928.157	-1.02797	0.00100469	Os09g0362500	Peptidase M1%2C membrane alanine aminopeptidase family protein. (Os09t0362500-01)	GO:0005737,GO:0005783,GO:0031090,GO:0070006,GO:0042277,GO:0008270,GO:0043171,GO:0006508	cytoplasm|endoplasmic reticulum|organelle membrane|metalloaminopeptidase activity|peptide binding|zinc ion binding|peptide catabolic process|proteolysis
Os09g0367700	25.0116	30.4708	0.28483	0.758762	26.4128	182.462	2.78828	6.17163e-12	GSTU1	Tau class glutathione S-transferase%2C Tolerance against sheath blight disease (Os09t0367700-01)	GO:0004364	glutathione transferase activity	dosa00480	Glutathione metabolism
Os09g0369400	13.2787	33.7079	1.34397	0.0109785	24.8907	67.9128	1.44808	0.000333658	TPP7	Trehalose-6-phosphate phosphatase%2C Anaerobic germination tolerance (Os09t0369400-01)	GO:0004805,GO:0005992	trehalose-phosphatase activity|trehalose biosynthetic process	dosa00500	Starch and sucrose metabolism
Os09g0371300	75.5133	57.4053	-0.395547	0.280701	35.472	15.1865	-1.22389	0.00337778		Similar to predicted protein. (Os09t0371300-00)
Os09g0388000	14.061	23.2214	0.723752	0.229254	6.42863	22.2458	1.79095	0.00136419		Non-protein coding transcript. (Os09t0388000-01)
Os09g0397300	854.427	683.24	-0.322565	0.146977	889.4	2310.01	1.37699	2.26502e-38	TPS6	HAD-superfamily hydrolase subfamily IIB protein. (Os09t0397300-01)	GO:0005737,GO:0003825,GO:0004805,GO:0005992,GO:0070413	cytoplasm|alpha,alpha-trehalose-phosphate synthase (UDP-forming) activity|trehalose-phosphatase activity|trehalose biosynthetic process|trehalose metabolism in response to stress	dosa00500	Starch and sucrose metabolism
Os09g0400300	155.83	209.133	0.424449	0.555738	263.085	701.267	1.41444	6.92535e-27	CAD8C	Similar to Cinnamyl alcohol dehydrogenase (EC 1.1.1.195). (Os09t0400300-01)	GO:0045551,GO:0052747,GO:0008270,GO:0009809	cinnamyl-alcohol dehydrogenase activity|sinapyl alcohol dehydrogenase activity|zinc ion binding|lignin biosynthetic process
Os09g0400400	37.9795	50.8922	0.422226	0.658934	134.335	289.693	1.10868	1.51151e-11	CAD8D	Cinnamyl alcohol dehydrogenase (EC 1.1.1.195). (Os09t0400400-01)	GO:0045551,GO:0052747,GO:0008270,GO:0009809	cinnamyl-alcohol dehydrogenase activity|sinapyl alcohol dehydrogenase activity|zinc ion binding|lignin biosynthetic process
Os09g0400700	9.04611	9.71406	0.102777	0.997579	6.74676	22.3184	1.72597	0.00774395		Conserved hypothetical protein. (Os09t0400700-01)
Os09g0401000	7.45473	9.43975	0.340594	0.81191	7.48612	18.2516	1.28573	0.0461476	MYB20	Myb factor. (Os09t0401000-01)	GO:0005634,GO:0003700,GO:0001158,GO:0043565,GO:0044212,GO:0030154,GO:0045892,GO:1901002,GO:2000652	nucleus|DNA-binding transcription factor activity|enhancer sequence-specific DNA binding|sequence-specific DNA binding|transcription regulatory region DNA binding|cell differentiation|negative regulation of transcription, DNA-templated|positive regulation of response to salt stress|regulation of secondary cell wall biogenesis
Os09g0412300	1534.37	1393.03	-0.139414	0.685973	1143.71	409.839	-1.48059	7.72419e-09	CML45	Similar to Calmodulin-like protein. (Os09t0412300-01)	GO:0005634,GO:0005509,GO:0030234,GO:0019722,GO:0051300	nucleus|calcium ion binding|enzyme regulator activity|calcium-mediated signaling|spindle pole body organization
Os09g0418500	6.73445	6.29723	-0.0968437	0.955099	1.84594	13.5189	2.87255	0.00514818	CIPK27	Similar to CBL-interacting protein kinase 14. (Os09t0418500-00)	GO:0005524,GO:0004674,GO:0007165	ATP binding|protein serine/threonine kinase activity|signal transduction
Os09g0431300	356.388	193.806	-0.878833	0.000705707	493.533	193.935	-1.34758	1.46631e-20	MYB36	Similar to MYB transcription factor MYB71 (Fragment). (Os09t0431300-00)	GO:0048226,GO:0005634,GO:0003700,GO:0043565,GO:0044212,GO:0030154,GO:0035987,GO:0050801,GO:0008285,GO:0045892,GO:0045597,GO:0045893,GO:2000067	Casparian strip|nucleus|DNA-binding transcription factor activity|sequence-specific DNA binding|transcription regulatory region DNA binding|cell differentiation|endodermal cell differentiation|ion homeostasis|negative regulation of cell proliferation|negative regulation of transcription, DNA-templated|positive regulation of cell differentiation|positive regulation of transcription, DNA-templated|…
Os09g0435100	0.723364	1.2731	0.815551	0.909486	0.604848	6.16682	3.34988	0.0331668		Hypothetical gene. (Os09t0435100-01)
Os09g0437100	14.495	20.1347	0.474128	0.426517	22.6589	128.554	2.50423	8.0181e-20	SAUR76	Similar to SAUR33-auxin-responsive SAUR family member. (Os09t0437100-00)	GO:0005737,GO:0019897,GO:0005634,GO:0009873,GO:0007275,GO:0030307,GO:0009733	cytoplasm|extrinsic component of plasma membrane|nucleus|ethylene-activated signaling pathway|multicellular organism development|positive regulation of cell growth|response to auxin
Os09g0439200	998.009	589.672	-0.759139	0.000790196	499.578	184.276	-1.43884	6.40242e-23	TIFY10C	Jasmonate ZIM-domain protein%2C Jasmonate-induced resistance to bacterial blight%2C Repressor of jasmonic acid signaling (Os09t0439200-01)	GO:0005829,GO:0005634,GO:0006952,GO:0031347,GO:2000022,GO:0009611	cytosol|nucleus|defense response|regulation of defense response|regulation of jasmonic acid mediated signaling pathway|response to wounding	dosa04075	Plant hormone signal transduction
Os09g0441900	21.5902	21.8077	0.0144611	0.975528	22.3722	8.97878	-1.31711	0.0159983		Unknown phosphatidylethanolamine-binding protein (PEBP) like domain protein%2C 426-amino-acid protein%2C homologous to the keratin-associated protein (KAP) 5-4 family%2C Panicle architecture%2C Panicle erectness (Os09t0441900-01)%3BSimilar to Keratin associated protein. (Os09t0441900-02)%3BSimilar to Keratin associated protein. (Os09t0441900-03)%3BSimilar to Truncated keratin associated protein. …
Os09g0442400	42.0561	39.9626	-0.0736619	0.927691	47.9474	21.7993	-1.13717	0.00207555	GEX1	t-snare domain containing protein. (Os09t0442400-01)	GO:0005887,GO:0005886,GO:0042802,GO:0009793,GO:0009553,GO:0009555	integral component of plasma membrane|plasma membrane|identical protein binding|embryo development ending in seed dormancy|embryo sac development|pollen development
Os09g0444900	2.13081	3.75382	0.816962	0.646495	1.2097	17.1344	3.82418	1.95386e-05		Similar to plant viral-response family protein. (Os09t0444900-01)%3BSimilar to plant viral-response family protein. (Os09t0444900-02)
Os09g0447500	27.1299	15.4705	-0.810368	0.254532	79.4082	26.2161	-1.59884	0.00265817	CYP76M8	Cytochrome P450 family protein. (Os09t0447500-01)
Os09g0451400	10.0722	48.7916	2.27625	0.270291	11.6299	25.5165	1.13359	0.0340321	ACO1	ACC oxidase%2C Ethylene biosynthesis (Os09t0451400-01)	GO:0009815,GO:0051213,GO:0031418,GO:0046872,GO:0071398,GO:0071281,GO:0071732,GO:0009727,GO:0009693,GO:0009835,GO:0010030,GO:0009735,GO:0009620,GO:0009651	1-aminocyclopropane-1-carboxylate oxidase activity|dioxygenase activity|L-ascorbic acid binding|metal ion binding|cellular response to fatty acid|cellular response to iron ion|cellular response to nitric oxide|detection of ethylene stimulus|ethylene biosynthetic process|fruit ripening|positive regulation of seed germination|response to cytokinin|response to fungus|response to salt stress	dosa00270	Cysteine and methionine metabolism
Os09g0455000	12.4066	6.55877	-0.919611	0.272314	19.5275	4.92201	-1.98819	0.00233892	At5g35370	Hypothetical protein. (Os09t0455000-01)
Os09g0455300	223.187	340.108	0.607742	0.276609	148.054	400.143	1.43439	3.7691e-17	HEC2	Similar to INDEHISCENT protein. (Os09t0455300-01)	GO:0005634,GO:0003677,GO:0003700,GO:0046983,GO:0048462,GO:0080126,GO:0006355,GO:0010500	nucleus|DNA binding|DNA-binding transcription factor activity|protein dimerization activity|carpel formation|ovary septum development|regulation of transcription, DNA-templated|transmitting tissue development
Os09g0459850	8.73403	2.87321	-1.60399	0.127707	12.4497	4.22185	-1.56017	0.0358836		Hypothetical protein. (Os09t0459850-00)	GO:0005737,GO:0052579,GO:0052580,GO:0070402,GO:0042214,GO:0016114	cytoplasm|(+)-pulegone reductase, (+)-isomenthone as substrate, activity|(+)-pulegone reductase, (-)-menthone as substrate, activity|NADPH binding|terpene metabolic process|terpenoid biosynthetic process
Os09g0466300	134.767	112.663	-0.258457	0.352519	105.023	51.8409	-1.01854	0.00361685	GEM	Similar to FIP1. (Os09t0466300-01)	GO:0005829,GO:0051567,GO:0010482,GO:0048765,GO:0010026	cytosol|histone H3-K9 methylation|regulation of epidermal cell division|root hair cell differentiation|trichome differentiation
Os09g0468000	652.071	306.34	-1.08989	0.000340616	330.723	117.091	-1.49799	9.08925e-07	DTX27	Multi antimicrobial extrusion protein MatE family protein. (Os09t0468000-01)	GO:0016021,GO:0015297,GO:0015238,GO:0006855	integral component of membrane|antiporter activity|drug transmembrane transporter activity|drug transmembrane transport
Os09g0471200	44.9225	67.3523	0.58429	0.528064	90.0136	379.512	2.07593	5.1148e-35	WAK3	Similar to WAK80 - OsWAK receptor-like protein kinase. (Os09t0471200-00)
Os09g0471500	10.7366	21.2143	0.982496	0.11704	10.057	21.7691	1.11409	0.0370132	WAK5	Conserved hypothetical protein. (Os09t0471500-01)
Os09g0471800	102.14	135.202	0.40457	0.500014	73.2096	172.478	1.23631	2.85586e-09	WAK2	Similar to WAK80 - OsWAK receptor-like protein kinase. (Os09t0471800-01)
Os09g0478300	486.229	289.389	-0.748625	0.0020997	382.259	163.908	-1.22166	1.82271e-14	CSLE6	Similar to Cellulose synthase-like protein E6. (Os09t0478300-01)	GO:0005794,GO:0000139,GO:0016021,GO:0005886,GO:0005802,GO:0016760,GO:0016759,GO:0071555,GO:0030244,GO:0009833	Golgi apparatus|Golgi membrane|integral component of membrane|plasma membrane|trans-Golgi network|cellulose synthase (UDP-forming) activity|cellulose synthase activity|cell wall organization|cellulose biosynthetic process|plant-type primary cell wall biogenesis
Os09g0487200	415.138	351.765	-0.238978	0.360204	403.032	194.132	-1.05385	3.11081e-12		Conserved hypothetical protein. (Os09t0487200-01)
Os09g0498500	1193.44	946.22	-0.334876	0.130043	1070.09	453.025	-1.24007	3.64103e-05	At2g24580	NAD-binding site containing protein. (Os09t0498500-00)	GO:0008115,GO:0046653	sarcosine oxidase activity|tetrahydrofolate metabolic process	dosa00260,dosa00310,dosa04146	Glycine, serine and threonine metabolism|Lysine degradation|Peroxisome
Os09g0499450	38.4992	33.0131	-0.221787	0.662266	47.6518	21.3717	-1.15683	0.00262402		Hypothetical protein. (Os09t0499450-00)
Os09g0507300	24.5074	16.8561	-0.539943	0.419485	8.65472	18.312	1.08123	0.0346907		Ascorbate oxidase%2C Abiotic stress response (Os09t0507300-01)	GO:0005576,GO:0005507,GO:0008447	extracellular region|copper ion binding|L-ascorbate oxidase activity
Os09g0511200	23.8439	16.6653	-0.516772	0.319775	10.3131	2.38973	-2.10955	0.0194165		Conserved hypothetical protein. (Os09t0511200-00)
Os09g0511300	172.077	109.275	-0.655088	0.0186218	108.785	29.6396	-1.87587	2.6676e-12		Conserved hypothetical protein. (Os09t0511300-00)
Os09g0513200	404.499	133.858	-1.59543	5.42201e-05	512.867	175.434	-1.54766	4.93758e-05	SPCC320.08	Similar to Solute carrier family 35%2C member F1. (Os09t0513200-00)	GO:0005794,GO:0000139,GO:0016021,GO:0022857,GO:0055085	Golgi apparatus|Golgi membrane|integral component of membrane|transmembrane transporter activity|transmembrane transport
Os09g0516750	25.5335	30.6867	0.265221	0.614895	33.5985	15.7862	-1.08973	0.0273669		Hypothetical protein. (Os09t0516750-00)
Os09g0522100	17.1786	23.0885	0.42656	0.599611	20.1468	7.13843	-1.49688	0.00348808	DREB1H	Similar to Dehydration-responsive element-binding protein 1H. (Os09t0522100-00)	GO:0005634,GO:0003677,GO:0003700	nucleus|DNA binding|DNA-binding transcription factor activity
Os09g0527700	19.4997	24.3362	0.319653	0.575293	17.3418	40.1178	1.20999	0.00213437	IAA26	Similar to Auxin-induced protein IAA4. (Os09t0527700-01)	GO:0005634,GO:0009734,GO:0006355,GO:0009733	nucleus|auxin-activated signaling pathway|regulation of transcription, DNA-templated|response to auxin	dosa04075	Plant hormone signal transduction
Os09g0528700	147.696	48.0723	-1.61936	7.64411e-06	213.055	95.9561	-1.15078	4.48531e-05	CYP78A9	Similar to Cytochrome p450 (CYP78A9). (Os09t0528700-00)	GO:0016021,GO:0016020,GO:0020037,GO:0005506,GO:0016709,GO:0010154,GO:0040008,GO:0048316	integral component of membrane|membrane|heme binding|iron ion binding|oxidoreductase activity,acting on paired donors, with incorporation or reduction of molecular oxygen, NAD(P)H as one donor, and incorporation of one atom of oxygen|fruit development|regulation of growth|seed development
Os09g0529300	7.76681	19.7418	1.34586	0.19977	7.93799	22.7382	1.51828	0.00550888		Similar to Leaf angle-associated protein. (Os09t0529300-01)%3BRegulation of tiller angle (Os09t0529300-02)
Os09g0530300	0.342039	12.1319	5.1485	0.0183709	2.86726	21.7406	2.92264	8.11068e-05	CYP71A9	Cytochrome P450 family protein. (Os09t0530300-01)	GO:0016021,GO:0016020,GO:0020037,GO:0005506,GO:0016709	integral component of membrane|membrane|heme binding|iron ion binding|oxidoreductase activity,acting on paired donors, with incorporation or reduction of molecular oxygen, NAD(P)H as one donor, and incorporation of one atom of oxygen
Os09g0540400	53.9118	66.3637	0.299793	0.439277	88.3509	187.641	1.08666	0.00012801	EXL3	Similar to Anther-specific proline-rich protein APG. (Os09t0540400-01)%3BSimilar to Family II lipase EXL3. (Os09t0540400-02)	GO:0005576,GO:0016298,GO:0016042	extracellular region|lipase activity|lipid catabolic process
Os09g0542700	77.3529	85.5587	0.145458	0.680518	98.2701	209.907	1.09493	2.73842e-09	B'ALPHA	Protein phosphatase 2A%2C regulatory B subunit%2C B56 family protein. (Os09t0542700-00)	GO:0005737,GO:0005829,GO:0005634,GO:0000159,GO:0072542,GO:0009742,GO:0042325,GO:0031952	cytoplasm|cytosol|nucleus|protein phosphatase type 2A complex|protein phosphatase activator activity|brassinosteroid mediated signaling pathway|regulation of phosphorylation|regulation of protein autophosphorylation	dosa03015	mRNA surveillance pathway
Os09g0548600	4.78855	0.644036	-2.89438	0.419509	8.22055	18.6892	1.1849	0.027305	PUP11	Similar to 001-003-F02%2C full insert sequence. (Os09t0548600-00)	GO:0016021,GO:0016020,GO:0005345,GO:0006863	integral component of membrane|membrane|purine nucleobase transmembrane transporter activity|purine nucleobase transport
Os09g0555100	256.039	244.731	-0.065165	0.855696	106.192	672.407	2.66267	9.04105e-46	PILS7	Similar to auxin Efflux Carrier family protein. (Os09t0555100-00)	GO:0005789,GO:0016021,GO:0009734,GO:0009733,GO:0055085	endoplasmic reticulum membrane|integral component of membrane|auxin-activated signaling pathway|response to auxin|transmembrane transport
Os09g0555500	32.552	39.1725	0.267093	0.761321	47.2893	111.549	1.23809	0.000417363	PSY3	Similar to Chloroplast phytoene synthase 3. (Os09t0555500-01)	GO:0031969,GO:0010287,GO:0004310,GO:0016767,GO:0046905,GO:0051996,GO:0016117,GO:0006696	chloroplast membrane|plastoglobule|farnesyl-diphosphate farnesyltransferase activity|geranylgeranyl-diphosphate geranylgeranyltransferase activity|phytoene synthase activity|squalene synthase activity|carotenoid biosynthetic process|ergosterol biosynthetic process	dosa00906	Carotenoid biosynthesis
Os09g0555800	589.812	247.422	-1.25328	0.000161723	241.615	73.7626	-1.71175	2.95397e-10	AAE11	Similar to AMP-binding protein (Adenosine monophosphate binding protein 6 AMPBP6). (Os09t0555800-00)	GO:0005777,GO:0047760,GO:0019605	peroxisome|butyrate-CoA ligase activity|butyrate metabolic process
Os09g0559600	13.2385	11.9052	-0.153152	0.896429	14.4479	5.35314	-1.4324	0.049108	Os03g0800700	Thioredoxin domain 2 containing protein. (Os09t0559600-01)	GO:0005737,GO:0015035,GO:0045454,GO:0006662	cytoplasm|protein disulfide oxidoreductase activity|cell redox homeostasis|glycerol ether metabolic process
Os09g0559900	4.85684	8.5011	0.807632	0.421891	11.9971	2.96044	-2.0188	0.0204396	SRF5	Protein kinase%2C core domain containing protein. (Os09t0559900-01)
Os09g0564400	83.2459	21.7026	-1.93951	0.00411645	203.764	80.4936	-1.33995	0.000522101	SEN102	Hypothetical conserved gene. (Os09t0564400-00)	GO:0005788,GO:0008234	endoplasmic reticulum lumen|cysteine-type peptidase activity
Os09g0567800	66.2783	105.013	0.663956	0.308809	68.1662	153.821	1.17412	8.71493e-08	At3g09930	Hypothetical conserved gene. (Os09t0567800-00)	GO:0005576,GO:0016788,GO:0016042	extracellular region|hydrolase activity, acting on ester bonds|lipid catabolic process
Os09g0570800	15.7578	20.6254	0.388362	0.462584	17.6373	142.274	3.01197	2.21711e-17	DLO2	Dioxygenase%2C Shoot development%2C Salicylic acid (SA) production%2C Phytohormone homeostasis (Os09t0570800-01)	GO:0051213,GO:0046872,GO:0002229,GO:0046244	dioxygenase activity|metal ion binding|defense response to oomycetes|salicylic acid catabolic process
Os09g0570850	3.24578	3.31084	0.0286357	1	1.36191	7.88839	2.5341	0.0201725	At1g08170	Similar to Histone H2B. (Os09t0570850-00)	GO:0000786,GO:0005634,GO:0003677,GO:0046982	nucleosome|nucleus|DNA binding|protein heterodimerization activity
Os09g0572000	44.4938	41.4665	-0.101657	0.825685	30.3157	109.3	1.85015	4.32983e-12	ERF1B	Pathogenesis-related transcriptional factor and ERF domain containing protein. (Os09t0572000-01)	GO:0005634,GO:0003677,GO:0003700,GO:0006952,GO:0009873,GO:0009867	nucleus|DNA binding|DNA-binding transcription factor activity|defense response|ethylene-activated signaling pathway|jasmonic acid mediated signaling pathway	dosa04016,dosa04075	MAPK signaling pathway - plant|Plant hormone signal transduction
Os09g0572500	2.67022	2.775	0.0555271	1	2.72382	14.3681	2.39917	0.00159928	CSLA2	Similar to Beta-1%2C4-mannan synthase. (Os09t0572500-01)	GO:0005794,GO:0000139,GO:0016021,GO:0047259,GO:0051753,GO:0071555,GO:0010192,GO:0048359	Golgi apparatus|Golgi membrane|integral component of membrane|glucomannan 4-beta-mannosyltransferase activity|mannan synthase activity|cell wall organization|mucilage biosynthetic process|mucilage metabolic process involved in seed coat development
Os10g0106600	418.953	185.272	-1.17714	2.59514e-05	259.195	80.5624	-1.68586	1.70408e-17	AT1	Similar to Transferase family protein. (Os10t0106600-00)	GO:0016747,GO:0006952	transferase activity, transferring acyl groups other than amino-acyl groups|defense response
Os10g0108700	132.247	55.7172	-1.24704	0.00130024	71.5057	226.258	1.66184	1.13072e-06	AT15	Transferase family protein. (Os10t0108700-01)%3BTransferase family protein. (Os10t0108700-02)	GO:0016747	transferase activity, transferring acyl groups other than amino-acyl groups
Os10g0108800	105.121	37.2856	-1.49536	0.000128667	24.6434	7.7696	-1.66529	0.00406146	AT15	Hypothetical conserved gene. (Os10t0108800-00)	GO:0016747	transferase activity, transferring acyl groups other than amino-acyl groups
Os10g0109900	289.216	188.885	-0.61464	0.145519	197.586	520.52	1.39747	1.16658e-05	NPF8.5	Major facilitator superfamily%2C general substrate transporter domain containing protein. (Os10t0109900-00)	GO:0016021,GO:0009705,GO:0035673,GO:1904680,GO:0015333	integral component of membrane|plant-type vacuole membrane|oligopeptide transmembrane transporter activity|peptide transmembrane transporter activity|peptide:proton symporter activity
Os10g0113900	21.2089	23.5058	0.148347	0.816055	46.8762	105.096	1.16478	1.50412e-06	DMAS1-B	Similar to NAD(P)H-dependent oxidoreductase. (Os10t0113900-01)%3BSimilar to NADPH-dependent codeinone reductase (EC 1.1.1.247). (Os10t0113900-02)	GO:0033707,GO:1990641,GO:0019290	3''-deamino-3''-oxonicotianamine reductase activity|response to iron ion starvation|siderophore biosynthetic process
Os10g0114300	9.93066	8.76298	-0.180468	0.845747	43.5893	107.878	1.30736	4.88629e-07	DMAS1	Similar to NADPH-dependent codeinone reductase (EC 1.1.1.247). (Os10t0114300-01)	GO:0033707,GO:0008106,GO:0004032,GO:0016491,GO:0034224,GO:1990641,GO:0019290	3''-deamino-3''-oxonicotianamine reductase activity|alcohol dehydrogenase (NADP+) activity|alditol:NADP+ 1-oxidoreductase activity|oxidoreductase activity|cellular response to zinc ion starvation|response to iron ion starvation|siderophore biosynthetic process
Os10g0116600	0.739886	0.601318	-0.299175	1	33.1846	9.15156	-1.85843	0.0281742	WAK1	Serine/threonine protein kinase domain containing protein. (Os10t0116600-00)
Os10g0116701	0.325516	0.639045	0.973187	1	25.5583	5.04795	-2.34002	2.18175e-05	WAK2	Hypothetical conserved gene. (Os10t0116701-00)
Os10g0116800	6.49779	13.8778	1.09476	0.151696	22.1444	71.6946	1.69492	5.59676e-05	PAP3	Similar to Purple acid phosphatase. (Os10t0116800-01)	GO:0005576,GO:0005773,GO:0003993,GO:0046872	extracellular region|vacuole|acid phosphatase activity|metal ion binding	dosa00740	Riboflavin metabolism
Os10g0138100	3206.45	1517.51	-1.07927	1.07009e-06	2180.85	631.247	-1.78861	3.5209e-61	Os10g0138100	Similar to Aldehyde oxidase-2. (Os10t0138100-01)%3BSimilar to aldehyde oxidase-2. (Os10t0138100-02)	GO:0051537,GO:0004031,GO:0009055,GO:0071949,GO:0102797,GO:0102798,GO:0005506,GO:0009688,GO:0009851	2 iron, 2 sulfur cluster binding|aldehyde oxidase activity|electron transfer activity|FAD binding|geranial:oxygen oxidoreductase activity|heptaldehyde:oxygen oxidoreductase activity|iron ion binding|abscisic acid biosynthetic process|auxin biosynthetic process	dosa00380	Tryptophan metabolism
Os10g0139700	361.766	126.934	-1.51098	0.000165622	568.182	257.099	-1.14403	2.27238e-10	CYP89A9	Cytochrome P450 family protein. (Os10t0139700-01)	GO:0005789,GO:0016021,GO:0016020,GO:0020037,GO:0005506,GO:0016709	endoplasmic reticulum membrane|integral component of membrane|membrane|heme binding|iron ion binding|oxidoreductase activity,acting on paired donors, with incorporation or reduction of molecular oxygen, NAD(P)H as one donor, and incorporation of one atom of oxygen
Os10g0147400	950.229	1250.7	0.396392	0.330438	663.955	317.337	-1.06507	0.000388446	Os10g0147400	Similar to Auxin influx carrier protein. (Os10t0147400-01)%3BSimilar to Auxin transporter-like protein 3. (Os10t0147400-03)	GO:0016021,GO:0005886,GO:0015171,GO:0015293,GO:0003333,GO:0009734	integral component of membrane|plasma membrane|amino acid transmembrane transporter activity|symporter activity|amino acid transmembrane transport|auxin-activated signaling pathway	dosa04075	Plant hormone signal transduction
Os10g0148700	38.3742	15.948	-1.26676	0.00867764	11.6839	3.52048	-1.73068	0.0296216		Protein of unknown function DUF1210 family protein. (Os10t0148700-01)
Os10g0150400	7.70476	76.9104	3.31936	0.23229	27.3569	257.601	3.23516	6.26345e-48	PRP4	Protein of unknown function DUF1210 family protein. (Os10t0150400-01)	GO:0005618,GO:0005576	cell wall|extracellular region
Os10g0150600	17.434	77.5551	2.15332	0.197574	66.2154	358.994	2.43872	3.95166e-43	PRP4	Protein of unknown function DUF1210 family protein. (Os10t0150600-01)	GO:0005618,GO:0005576	cell wall|extracellular region
Os10g0159800	2447.96	1218.3	-1.00672	0.000364654	1801.73	602.7	-1.57987	6.24194e-21	At1g32780	Alcohol dehydrogenase superfamily%2C zinc-containing protein. (Os10t0159800-01)%3BSimilar to Alcohol dehydrogenase 2. (Os10t0159800-03)%3BSimilar to Alcohol dehydrogenase 2. (Os10t0159800-04)	GO:0005737,GO:0004022,GO:0008270	cytoplasm|alcohol dehydrogenase (NAD) activity|zinc ion binding	dosa00010,dosa00071,dosa00350	Glycolysis / Gluconeogenesis|Fatty acid degradation|Tyrosine metabolism
Os10g0162100	43.2971	85.6063	0.983444	0.0065264	41.4166	84.8728	1.03509	0.000206737		Hypothetical conserved gene. (Os10t0162100-01)
Os10g0162980	24.5074	16.4287	-0.576994	0.317225	15.6294	1.822	-3.10067	0.00313	UGT88F3	Similar to Anthocyanidin 5%2C3-O-glucosyltransferase. (Os10t0162980-01)	GO:0016758	transferase activity, transferring hexosyl groups
Os10g0167200	145.839	50.0892	-1.54181	6.39273e-05	304.995	143.907	-1.08365	1.3589e-06	CYP76B6	Similar to Cytochrome P450 family protein. (Os10t0167200-00)	GO:0005789,GO:0016021,GO:0020037,GO:0005506,GO:0016709,GO:0016099	endoplasmic reticulum membrane|integral component of membrane|heme binding|iron ion binding|oxidoreductase activity,acting on paired donors, with incorporation or reduction of molecular oxygen, NAD(P)H as one donor, and incorporation of one atom of oxygen|monoterpenoid biosynthetic process
Os10g0169900	29.7166	17.5684	-0.758281	0.166474	31.5923	7.03678	-2.16659	2.26298e-05	MCH1	Similar to nitrate and chloride transporter. (Os10t0169900-00)	GO:0016021,GO:0005774,GO:0055085	integral component of membrane|vacuolar membrane|transmembrane transport
Os10g0178800	11.181	10.1443	-0.140379	0.861978	22.5381	2.38676	-3.23924	5.20057e-06	WAKL2	Hypothetical conserved gene. (Os10t0178800-01)
Os10g0185400	2141.15	1508.19	-0.505571	0.0238182	1305.43	427.512	-1.61049	2.33451e-23		Pectinesterase inhibitor domain containing protein. (Os10t0185400-00)	GO:0004857	enzyme inhibitor activity
Os10g0191300	27990.4	13200.3	-1.08436	0.00543026	38436.6	18592.1	-1.04779	1.18939e-05		Similar to PR-1a pathogenesis related protein (Hv-1a) precursor. (Os10t0191300-01)	GO:0005576,GO:0006952,GO:0009607	extracellular region|defense response|response to biotic stimulus	dosa04016,dosa04075,dosa04626	MAPK signaling pathway - plant|Plant hormone signal transduction|Plant-pathogen interaction
Os10g0194400	9.22697	10.1392	0.136011	0.914882	8.50251	19.1245	1.16946	0.0296709		Hypothetical gene. (Os10t0194400-01)
Os10g0370500	1200.43	1268.15	0.0791764	0.891322	1182.9	3760.18	1.66847	1.71569e-59	exgA	Glycoside hydrolase%2C catalytic core domain containing protein. (Os10t0370500-01)	GO:0009986,GO:0005576,GO:0004338,GO:0046872,GO:0071555,GO:0006073,GO:0009251	cell surface|extracellular region|glucan exo-1,3-beta-glucosidase activity|metal ion binding|cell wall organization|cellular glucan metabolic process|glucan catabolic process
Os10g0375000	3.70258	7.21558	0.962584	0.440032	8.57423	68.9361	3.00718	3.86187e-15	At3g47110	Hypothetical conserved gene. (Os10t0375000-01)	GO:0016021,GO:0005886,GO:0005524,GO:0004674	integral component of membrane|plasma membrane|ATP binding|protein serine/threonine kinase activity
Os10g0376900	46.4603	87.3301	0.910482	0.0111623	160.532	909.003	2.50143	2.99845e-37	BHLH96	Helix-loop-helix DNA-binding domain containing protein. (Os10t0376900-01)	GO:0005634,GO:0003677,GO:0003700,GO:0046983	nucleus|DNA binding|DNA-binding transcription factor activity|protein dimerization activity
Os10g0389150	10.7491	17.7319	0.722129	0.241845	13.7713	30.8755	1.1648	0.0102895		Non-protein coding transcript. (Os10t0389150-00)
Os10g0390000	29.3674	60.0999	1.03315	0.0125713	47.1289	96.6024	1.03545	5.04759e-05		Conserved hypothetical protein. (Os10t0390000-00)
Os10g0391400	208.328	155.464	-0.422276	0.221706	76.7579	31.648	-1.2782	2.25918e-05	TIFY11E	Jasmonate ZIM-domain (JAZ) protein%2C TIFY family protein%2C Negative regulation of JA signal transduction pathway%2C Activation of hypersensitive cell death (Os10t0391400-01)	GO:0031347,GO:2000022,GO:0009611	regulation of defense response|regulation of jasmonic acid mediated signaling pathway|response to wounding	dosa04075	Plant hormone signal transduction
Os10g0392800	871.55	475.585	-0.87388	0.115242	488.726	182.183	-1.42364	0.000989228	At3g48460	Similar to esterase. (Os10t0392800-00)	GO:0005576,GO:0008126,GO:0006631,GO:0016042	extracellular region|acetylesterase activity|fatty acid metabolic process|lipid catabolic process
Os10g0392900	2701.16	1684.83	-0.680979	0.13151	1425.41	564.724	-1.33576	0.000295106	At1g28640	Similar to esterase. (Os10t0392900-00)	GO:0005576,GO:0016788,GO:0016042	extracellular region|hydrolase activity, acting on ester bonds|lipid catabolic process
Os10g0395400	3.26854	2.1637	-0.595146	0.787422	3.36006	11.5336	1.77928	0.0281286	BZ2	Thioredoxin fold domain containing protein. (Os10t0395400-00)	GO:0005737,GO:0004364,GO:0009718,GO:0006749	cytoplasm|glutathione transferase activity|anthocyanin-containing compound biosynthetic process|glutathione metabolic process	dosa00480	Glutathione metabolism
Os10g0397433	14.9446	14.225	-0.0712002	0.992076	11.0026	3.09407	-1.83026	0.0281041	DIM	Hypothetical gene. (Os10t0397433-00)	GO:0005737,GO:0005783,GO:0016021,GO:0016020,GO:0005886,GO:0005774,GO:0005773,GO:0005516,GO:0050614,GO:0071949,GO:0016628,GO:0016132,GO:0009808,GO:0009834,GO:0008202,GO:0009826	cytoplasm|endoplasmic reticulum|integral component of membrane|membrane|plasma membrane|vacuolar membrane|vacuole|calmodulin binding|delta24-sterol reductase activity|FAD binding|oxidoreductase activity, acting on the CH-CH group of donors, NAD or NADP as acceptor|brassinosteroid biosynthetic process|lignin metabolic process|plant-type secondary cell wall biogenesis|steroid metabolic process|unid…
Os10g0404300	49.544	52.1919	0.0751176	0.869525	32.5509	6.86401	-2.24557	4.32154e-06	ILI7	Similar to predicted protein. (Os10t0404300-00)	GO:0046983,GO:0040008	protein dimerization activity|regulation of growth
Os10g0415100	577.703	234.912	-1.29821	0.000114016	457.812	65.5086	-2.805	1.3709e-32	GAT1	Amino acid transporter%2C transmembrane domain containing protein. (Os10t0415100-01)%3BAmino acid transporter%2C transmembrane domain containing protein. (Os10t0415100-02)	GO:0016021,GO:0005886,GO:0015171,GO:0015185,GO:0003333,GO:0015812	integral component of membrane|plasma membrane|amino acid transmembrane transporter activity|gamma-aminobutyric acid transmembrane transporter activity|amino acid transmembrane transport|gamma-aminobutyric acid transport
Os10g0419400	37.782	84.056	1.15365	0.00153158	78.7584	492.317	2.64408	6.15124e-46	ARD1	Acireductone dioxygenase%2C Ethylene synthesis%2C Abiotic stress response (Os10t0419400-01)	GO:0005737,GO:0005634,GO:0010309,GO:0005506,GO:0019509	cytoplasm|nucleus|acireductone dioxygenase [iron(II)-requiring] activity|iron ion binding|L-methionine salvage from methylthioadenosine	dosa00270	Cysteine and methionine metabolism
Os10g0420400	4.45899	6.77759	0.604055	0.629338	8.72721	27.2351	1.64187	0.00213987	SULTR3	Similar to Sulfate transporter 3.1 (AST12) (AtST1). (Os10t0420400-01)	GO:0009507,GO:0016021,GO:0015301,GO:0008271,GO:0015116,GO:0015293,GO:0008272	chloroplast|integral component of membrane|anion:anion antiporter activity|secondary active sulfate transmembrane transporter activity|sulfate transmembrane transporter activity|symporter activity|sulfate transport
Os10g0436900	39.1926	34.5589	-0.181523	0.701035	30.2537	15.0209	-1.01014	0.0140981	CCX1	Sodium/calcium exchanger membrane region domain containing protein. (Os10t0436900-01)	GO:0016021,GO:0005774,GO:0015297,GO:0006813,GO:0006814	integral component of membrane|vacuolar membrane|antiporter activity|potassium ion transport|sodium ion transport
Os10g0439200	160.794	96.9423	-0.730017	0.0601024	128.599	62.6976	-1.0364	0.000147834	EXPA28	Similar to Expansin-A28. (Os10t0439200-00)
Os10g0439924	305.447	94.7832	-1.68822	7.14168e-07	278.006	125.272	-1.15006	1.74703e-09	CYP71Z6	Cytochrome P450 family protein. (Os10t0439924-01)
Os10g0454300	1237.08	1118.48	-0.145399	0.645793	559.343	185.067	-1.59569	0.0387903		Eggshell protein family protein. (Os10t0454300-01)
Os10g0469600	11.456	12.0914	0.0778698	0.999301	5.41148	23.8018	2.13697	0.0001792		Similar to Leucine Rich Repeat family protein%2C expressed. (Os10t0469600-01)
Os10g0470100	12.3147	19.4082	0.656288	0.406709	23.5916	51.5139	1.12669	0.00245297		Conserved hypothetical protein. (Os10t0470100-01)
Os10g0474800	20.9566	9.13491	-1.19794	0.14192	17.1137	2.67657	-2.67669	0.000429706	FAO1	Similar to predicted protein. (Os10t0474800-00)	GO:0016021,GO:0050660,GO:0046577,GO:0006066,GO:0055114,GO:0009409	integral component of membrane|flavin adenine dinucleotide binding|long-chain-alcohol oxidase activity|alcohol metabolic process|oxidation-reduction process|response to cold
Os10g0477900	800.716	435.45	-0.878784	0.0163299	536.111	239.231	-1.16413	9.74658e-17	ANR	Similar to NAD dependent epimerase/dehydratase family protein%2C expressed. (Os10t0477900-00)	GO:0033729,GO:0050662,GO:0016491,GO:0016616,GO:0009813	anthocyanidin reductase activity|coenzyme binding|oxidoreductase activity|oxidoreductase activity, acting on the CH-OH group of donors, NAD or NADP as acceptor|flavonoid biosynthetic process
Os10g0481300	23.5845	19.8785	-0.246625	0.642351	106.562	25.2943	-2.07481	2.52601e-13	GSTU17	Similar to Glutathione S-transferase%2C N-terminal domain containing protein%2C expressed. (Os10t0481300-01)	GO:0009507,GO:0005737,GO:0005829,GO:0004364,GO:0009704,GO:0006749,GO:0048527,GO:0080148,GO:0040008,GO:0060416,GO:0080167,GO:0009651,GO:0009407	chloroplast|cytoplasm|cytosol|glutathione transferase activity|de-etiolation|glutathione metabolic process|lateral root development|negative regulation of response to water deprivation|regulation of growth|response to growth hormone|response to karrikin|response to salt stress|toxin catabolic process	dosa00480	Glutathione metabolism
Os10g0481500	3.95886	1.92712	-1.03864	0.514401	9.15245	24.2907	1.40817	0.00957189	FLOT1	Similar to Flotillin-like protein 1. (Os10t0481500-00)	GO:0005901	caveola
Os10g0483700	4.80103	7.78416	0.697198	0.546638	2.52651	9.43543	1.90094	0.0281885		Conserved hypothetical protein. (Os10t0483700-00)
Os10g0491400	34.8886	36.6552	0.0712601	0.998182	23.6504	110.829	2.2284	1.49482e-14		Conserved hypothetical protein. (Os10t0491400-01)
Os10g0492900	106.081	64.5112	-0.717551	0.0323451	139.785	314.349	1.16916	8.36436e-13	AGAL1	Similar to alpha-galactosidase. (Os10t0492900-01)	GO:0048046,GO:0005618,GO:0009505,GO:0052692,GO:0005975,GO:0071555	apoplast|cell wall|plant-type cell wall|raffinose alpha-galactosidase activity|carbohydrate metabolic process|cell wall organization	dosa00052,dosa00561,dosa00600,dosa00603	Galactose metabolism|Glycerolipid metabolism|Sphingolipid metabolism|Glycosphingolipid biosynthesis - globo and isoglobo series
Os10g0498100	207.764	107.755	-0.947183	0.00146344	397.577	189.574	-1.06847	7.67495e-06		Alpha/beta hydrolase fold-1 domain containing protein. (Os10t0498100-01)
Os10g0510000	6327.19	6587.39	0.0581417	0.765238	3869.18	1892.62	-1.03164	0.00142979	ACT2	Similar to actin. (Os10t0510000-01)	GO:0005737,GO:0005856,GO:0005524	cytoplasm|cytoskeleton|ATP binding
Os10g0516900	73.0774	115.71	0.663021	0.199482	41.0052	8.70085	-2.23658	0.00527783		Conserved hypothetical protein. (Os10t0516900-01)
Os10g0521900	689.523	610.159	-0.176415	0.551167	556.489	198.027	-1.49066	0.000707566	RBL2	Similar to Membrane protein. (Os10t0521900-01)	GO:0005794,GO:0000139,GO:0016021,GO:0009506,GO:0004252	Golgi apparatus|Golgi membrane|integral component of membrane|plasmodesma|serine-type endopeptidase activity
Os10g0524700	2653.28	1192.77	-1.15347	0.000499899	2643.35	846.426	-1.64291	7.84488e-19	CYP704C1	Cytochrome P450 family protein. (Os10t0524700-00)	GO:0016021,GO:0020037,GO:0005506,GO:0004497,GO:0016705	integral component of membrane|heme binding|iron ion binding|monooxygenase activity|oxidoreductase activity, acting on paired donors, with incorporation or reduction of molecular oxygen
Os10g0529500	395.875	170.622	-1.21424	5.68918e-06	395.766	132.539	-1.57823	4.63577e-06	GSTU6	Tau class glutathione S-transferase%2C Heavy metal and drought stress tolerance (Os10t0529500-01)	GO:0005737,GO:0004364,GO:0006749	cytoplasm|glutathione transferase activity|glutathione metabolic process	dosa00480	Glutathione metabolism
Os10g0530800	4.53132	5.33118	0.234523	0.931659	7.80824	42.5522	2.44616	4.58006e-08	GSTU6	Hypothetical protein. (Os10t0530800-01)	GO:0005737,GO:0004364,GO:0006749	cytoplasm|glutathione transferase activity|glutathione metabolic process
Os10g0530900	395.143	374.179	-0.0786487	0.807602	461.296	2198.21	2.25256	2.83816e-91	GSTU6	Similar to Glutathione S-transferase GST 30 (EC 2.5.1.18). (Os10t0530900-01)%3BSimilar to cDNA clone:006-203-F02%2C full insert sequence. (Os10t0530900-03)	GO:0005737,GO:0004364,GO:0006749	cytoplasm|glutathione transferase activity|glutathione metabolic process	dosa00480	Glutathione metabolism
Os10g0531400	174.26	235.852	0.436646	0.569916	367.221	1340.57	1.86813	3.64304e-56	GSTU6	Glutathione S-transferase GST 30 (EC 2.5.1.18). (Os10t0531400-01)	GO:0005737,GO:0004364,GO:0006749	cytoplasm|glutathione transferase activity|glutathione metabolic process	dosa00480	Glutathione metabolism
Os10g0533200	99.5473	105.765	0.0874059	0.81728	116.36	290.863	1.32175	1.01766e-14	SARD4	NAD(P)-binding domain containing protein. (Os10t0533200-01)	GO:0009507,GO:0005737,GO:0009536,GO:0062046,GO:0016639,GO:0006527,GO:0062034,GO:1901672,GO:0009627	chloroplast|cytoplasm|plastid|dehydropipecolic acid reductase|oxidoreductase activity, acting on the CH-NH2 group of donors, NAD or NADP as acceptor|arginine catabolic process|L-pipecolic acid biosynthetic process|positive regulation of systemic acquired resistance|systemic acquired resistance
Os10g0533500	18.858	34.4727	0.870278	0.0763916	31.0963	220.173	2.82382	3.26534e-33	BETA-OHASE	Similar to Beta-ring hydroxylase (Fragment). (Os10t0533500-00)	GO:0031969,GO:0016021,GO:0016787,GO:0005506,GO:0016491,GO:0016123	chloroplast membrane|integral component of membrane|hydrolase activity|iron ion binding|oxidoreductase activity|xanthophyll biosynthetic process	dosa00906	Carotenoid biosynthesis
Os10g0550400	2.45632	6.44339	1.39132	0.264499	5.12952	19.1446	1.90004	0.00181143		Conserved hypothetical protein. (Os10t0550400-01)
Os10g0550800	151.858	106.561	-0.511042	0.0678592	64.3211	21.4589	-1.58372	0.000102372		Hypothetical conserved gene. (Os10t0550800-00)
Os10g0550900	4250.12	2481.06	-0.776551	0.00254257	2235.79	866.504	-1.36751	5.83815e-37	POX2	Proline dehydrogenase%2C Negative regulation of thermotolerance (Os10t0550900-01)	GO:0005739,GO:0071949,GO:0004657,GO:0006562,GO:0010133,GO:0006970,GO:0009414	mitochondrion|FAD binding|proline dehydrogenase activity|proline catabolic process|proline catabolic process to glutamate|response to osmotic stress|response to water deprivation	dosa00330	Arginine and proline metabolism
Os10g0552200	6438.87	4775.74	-0.431083	0.048077	2594.7	336.726	-2.94592	0.000188426		Plant lipid transfer protein and hydrophobic protein%2C helical domain containing protein. (Os10t0552200-01)
Os10g0552300	8897.35	7785.04	-0.192671	0.403739	4333.48	1535.52	-1.4968	0.00477578		Conserved hypothetical protein. (Os10t0552300-01)
Os10g0567400	22.8044	87.0035	1.93176	0.12056	56.8179	28.0648	-1.01758	0.00113162	CAO	Chlorophyllide a oxygenase%2C Chlorophyll b synthesis%2C Regulation of photosynthesis%2C Chlorophyll degradation and ROS scavenging%2C Regulation of both natural and induced senescence (Os10t0567400-01)%3BSimilar to Isoform 2 of Chlorophyllide a oxygenase%2C chloroplastic. (Os10t0567400-02)%3BSimilar to Isoform 2 of Chlorophyllide a oxygenase%2C chloroplastic. (Os10t0567400-03)	GO:0031969,GO:0009535,GO:0051537,GO:0010277,GO:0005506,GO:0015995	chloroplast membrane|chloroplast thylakoid membrane|2 iron, 2 sulfur cluster binding|chlorophyllide a oxygenase [overall] activity|iron ion binding|chlorophyll biosynthetic process	dosa00860	Porphyrin and chlorophyll metabolism
Os10g0568900	130.437	158.151	0.277949	0.310368	95.0194	237.875	1.32391	2.68204e-12	SGPP	Similar to Catalytic/ hydrolase. (Os10t0568900-01)	GO:0005829,GO:0005886,GO:0046872,GO:0050308	cytosol|plasma membrane|metal ion binding|sugar-phosphatase activity
Os10g0569400	7.12921	14.8869	1.06223	0.347763	9.27327	27.6816	1.57778	0.0012048		RIR1a protein precursor. (Os10t0569400-01)
Os10g0576600	89.4248	110.445	0.304588	0.358202	150.922	337.127	1.15949	2.16252e-13		Tetratricopeptide-like helical domain containing protein. (Os10t0576600-01)%3BHypothetical conserved gene. (Os10t0576600-02)
Os10g0578800	36.6627	30.02	-0.288387	0.625619	85.7845	22.4811	-1.932	2.0037e-08	PLGG1	Similar to LrgB-like family protein%2C expressed. (Os10t0578800-01)%3BLrgB-like protein family protein. (Os10t0578800-02)	GO:0009507,GO:0009941,GO:0009706,GO:0016021,GO:0016020,GO:1901974,GO:0043879,GO:0009658,GO:1901975,GO:0097339,GO:0009853	chloroplast|chloroplast envelope|chloroplast inner membrane|integral component of membrane|membrane|glycerate transmembrane transporter activity|glycolate transmembrane transporter activity|chloroplast organization|glycerate transmembrane transport|glycolate transmembrane transport|photorespiration
Os10g0579800	825.083	455.623	-0.856699	0.000191696	893.501	434.81	-1.03908	2.67487e-17	NPF8.3	TGF-beta receptor%2C type I/II extracellular region family protein. (Os10t0579800-01)%3BTGF-beta receptor%2C type I/II extracellular region family protein. (Os10t0579800-02)	GO:0005794,GO:0016021,GO:0000325,GO:0009705,GO:0005774,GO:0005773,GO:0015334,GO:0035673,GO:1904680,GO:0015333,GO:0042937,GO:0042938,GO:0015706,GO:0015833,GO:0015031,GO:0042939	Golgi apparatus|integral component of membrane|plant-type vacuole|plant-type vacuole membrane|vacuolar membrane|vacuole|high-affinity oligopeptide transmembrane transporter activity|oligopeptide transmembrane transporter activity|peptide transmembrane transporter activity|peptide:proton symporter activity|tripeptide transmembrane transporter activity|dipeptide transport|nitrate transport|peptide …
Os10g0580400	504.904	238.34	-1.08299	0.00864241	520.796	104.031	-2.32371	3.30776e-15	DUR3	High-affinity urea transporter%2C Effective urea acquisition and utilisation%2C Effective use of low external urea as a N source (Os10t0580400-01)	GO:0016021,GO:0005886,GO:0015293,GO:0015204,GO:0071918	integral component of membrane|plasma membrane|symporter activity|urea transmembrane transporter activity|urea transmembrane transport
Os11g0102200	17.8949	33.4684	0.903255	0.232596	20.4554	49.0325	1.26125	0.00135733	PHOT1B	Similar to NPH1-1. (Os11t0102200-00)	GO:0005737,GO:0005634,GO:0005886,GO:0005524,GO:0009882,GO:0000155,GO:0004674,GO:0006468,GO:0018298	cytoplasm|nucleus|plasma membrane|ATP binding|blue light photoreceptor activity|phosphorelay sensor kinase activity|protein serine/threonine kinase activity|protein phosphorylation|protein-chromophore linkage
Os11g0105000	10.4008	6.6947	-0.635608	0.448022	9.32729	2.24841	-2.05256	0.0238832	CML25	EF-HAND 2 domain containing protein. (Os11t0105000-00)	GO:0005509	calcium ion binding	dosa04626	Plant-pathogen interaction
Os11g0105750	66.1202	91.6227	0.470614	0.553459	90.6628	34.3777	-1.39904	3.11207e-07	CHUP1	Quinonprotein alcohol dehydrogenase-like domain containing protein. (Os11t0105750-01)	GO:0009507,GO:0009707,GO:0009902	chloroplast|chloroplast outer membrane|chloroplast relocation
Os11g0106900	7.76057	8.52884	0.136187	0.913484	3.11366	28.3753	3.18795	4.37069e-07	LBD12	Lateral organ boundaries%2C LOB domain containing protein. (Os11t0106900-01)	GO:0003677,GO:0009965,GO:0010016	DNA binding|leaf morphogenesis|shoot system morphogenesis
Os11g0112200	385.964	310.12	-0.315638	0.205869	351.823	125.564	-1.48643	9.49036e-07	PNC1	Similar to Cationic peroxidase 1 precursor (EC 1.11.1.7) (PNPC1). (Os11t0112200-01)	GO:0005576,GO:0020037,GO:0046872,GO:0004601,GO:0042744,GO:0006979	extracellular region|heme binding|metal ion binding|peroxidase activity|hydrogen peroxide catabolic process|response to oxidative stress	dosa00940	Phenylpropanoid biosynthesis
Os11g0115100	131.121	213.212	0.701389	0.065361	171.315	514.891	1.58761	0.00306729	LTP110-A	Similar to Lipid transfer protein. (Os11t0115100-01)	GO:0008289,GO:0006952,GO:0006869	lipid binding|defense response|lipid transport
Os11g0117900	267.631	114.773	-1.22146	6.98347e-06	295.736	131.364	-1.17074	4.26778e-08	MES17	Similar to Hydrolase%2C alpha/beta fold family protein%2C expressed. (Os11t0117900-01)	GO:0016788,GO:0080030,GO:0033473,GO:0048367	hydrolase activity, acting on ester bonds|methyl indole-3-acetate esterase activity|indoleacetic acid conjugate metabolic process|shoot system development
Os11g0120300	22.5646	35.585	0.657209	0.278979	17.4133	39.8399	1.19402	0.00154127	At2g38640	Protein of unknown function DUF567 family protein. (Os11t0120300-01)
Os11g0126800	8297.86	4134.65	-1.00497	3.03718e-05	4596.43	1096.85	-2.06714	1.7311e-07	APY3	Nucleoside phosphatase GDA1/CD39 family protein. (Os11t0126800-01)	GO:0005576,GO:0102490,GO:0005524,GO:0102485,GO:0102486,GO:0102491,GO:0102488,GO:0102487,GO:0102489	extracellular region|8-oxo-dGTP phosphohydrolase activity|ATP binding|dATP phosphohydrolase activity|dCTP phosphohydrolase activity|dGTP phosphohydrolase activity|dTTP phosphohydrolase activity|dUTP phosphohydrolase activity|GTP phosphohydrolase activity
Os11g0126900	161.192	84.8424	-0.925924	0.00743063	123.627	54.09	-1.19256	4.29422e-07	NAM-B1	NAC-domain protein%2C Drought tolerance (Os11t0126900-01)	GO:0005634,GO:0003677,GO:0006355	nucleus|DNA binding|regulation of transcription, DNA-templated
Os11g0129000	60.511	130.247	1.10598	0.000677678	94.7019	315.032	1.73403	2.85752e-24	DTX21	Similar to Transparent testa 12 protein. (Os11t0129000-00)	GO:0016021,GO:0015297,GO:0015238,GO:0006855	integral component of membrane|antiporter activity|drug transmembrane transporter activity|drug transmembrane transport
Os11g0133800	145.851	163.089	0.161169	0.639106	164.439	371.708	1.17662	8.3157e-14	PAT04	Similar to zinc finger (DHHC type) family protein. (Os11t0133800-00)	GO:0005783,GO:0005794,GO:0016021,GO:0005886,GO:0035618,GO:0030140,GO:0019706,GO:0018230,GO:0006612,GO:0048767	endoplasmic reticulum|Golgi apparatus|integral component of membrane|plasma membrane|root hair|trans-Golgi network transport vesicle|protein-cysteine S-palmitoyltransferase activity|peptidyl-L-cysteine S-palmitoylation|protein targeting to membrane|root hair elongation
Os11g0134950	10.3129	2.19643	-2.23122	0.10399	19.621	6.31409	-1.63575	0.00782813	ZIF1	Hypothetical protein. (Os11t0134950-00)	GO:0016021,GO:0009705,GO:0005886,GO:0022821,GO:0090333,GO:0009624,GO:0010043,GO:0055069	integral component of membrane|plant-type vacuole membrane|plasma membrane|potassium ion antiporter activity|regulation of stomatal closure|response to nematode|response to zinc ion|zinc ion homeostasis
Os11g0138400	72.1911	57.5212	-0.327726	0.340057	42.1556	19.5378	-1.10946	0.00632734	At3g50520	Similar to Phosphoglycerate mutase family protein%2C expressed. (Os11t0138400-00)	GO:0016791	phosphatase activity
Os11g0138900	2380.86	1296.42	-0.876951	0.0361112	1646.35	790.134	-1.05911	1.60744e-05	CXE17	Alpha/beta hydrolase fold-3 domain containing protein. (Os11t0138900-01)%3BAlpha/beta hydrolase fold-3 domain containing protein. (Os11t0138900-02)	GO:0052689	carboxylic ester hydrolase activity
Os11g0140300	38.6046	25.9819	-0.571265	0.184919	42.9024	19.6424	-1.12709	0.00459696	ACA8	Hypothetical protein. (Os11t0140300-01)	GO:0005887,GO:0005524,GO:0005388,GO:0005516,GO:0046872	integral component of plasma membrane|ATP binding|calcium-transporting ATPase activity|calmodulin binding|metal ion binding
Os11g0141333	733.024	516.849	-0.504119	0.0295229	393.945	111.755	-1.81766	1.01169e-08	SOT1	Similar to Sulfotransferase domain containing protein. (Os11t0141333-00)	GO:0005737,GO:0008146	cytoplasm|sulfotransferase activity
Os11g0145700	14.3204	19.4302	0.440229	0.441056	18.6811	6.33069	-1.56114	0.0114245	TRO	Similar to SPRY domain containing protein. (Os11t0145700-00)	GO:0005634,GO:0048188,GO:0031490,GO:0044212,GO:0009793,GO:0051568,GO:0080182,GO:0060776,GO:0006351,GO:0010228	nucleus|Set1C/COMPASS complex|chromatin DNA binding|transcription regulatory region DNA binding|embryo development ending in seed dormancy|histone H3-K4 methylation|histone H3-K4 trimethylation|simple leaf morphogenesis|transcription, DNA-templated|vegetative to reproductive phase transition of meristem
Os11g0149900	222.448	90.8027	-1.29266	0.000230938	274.037	117.947	-1.21623	7.93855e-13	At5g03700	PAN-like%2C type 2 domain containing protein. (Os11t0149900-00)	GO:0005768,GO:0005794,GO:0016021,GO:0005886,GO:0005802,GO:0048544	endosome|Golgi apparatus|integral component of membrane|plasma membrane|trans-Golgi network|recognition of pollen
Os11g0154500	19.6917	15.9708	-0.302153	0.712772	14.8071	37.6563	1.3466	0.00212547	NAC090	Blast disease-responsive transcription factor%2C Disease resistance (Os11t0154500-01)%3BNo apical meristem (NAM) protein domain containing protein. (Os11t0154500-02)	GO:0005634,GO:0003677,GO:0003700	nucleus|DNA binding|DNA-binding transcription factor activity
Os11g0155500	145.198	234.426	0.691116	0.00989562	229.247	608.68	1.40878	8.67936e-25	CAT7	Similar to Amino acid permease family protein%2C expressed. (Os11t0155500-01)	GO:0031969,GO:0016021,GO:0022857,GO:0006865	chloroplast membrane|integral component of membrane|transmembrane transporter activity|amino acid transport
Os11g0156000	198.811	161.476	-0.300077	0.550844	118.257	356.03	1.59007	1.63098e-06	Os11g0156000	Similar to AP2 domain containing protein RAP2.8 (Fragment). (Os11t0156000-01)%3BSimilar to B3 DNA binding domain containing protein. (Os11t0156000-02)	GO:0005634,GO:0003677	nucleus|DNA binding
Os11g0156050	11.0291	6.67718	-0.724006	0.412755	4.08573	12.232	1.58199	0.0372949	Os11g0156000	Non-protein coding transcript. (Os11t0156050-00)	GO:0005634,GO:0003677	nucleus|DNA binding
Os11g0176000	11.2327	13.9433	0.311859	0.702007	16.2487	5.76768	-1.49426	0.0281221	creC	Similar to nucleotide binding protein. (Os11t0176000-01)
Os11g0181200	2.96579	1.59512	-0.894752	0.679533	2.27118	13.6164	2.58383	0.00168152		Hypothetical protein. (Os11t0181200-01)
Os11g0182200	266.237	271.745	0.0295459	0.981895	354.438	760.889	1.10215	1.03711e-18	HCT4	Transferase family protein. (Os11t0182200-01)%3BSimilar to anthranilate N-benzoyltransferase protein 1. (Os11t0182200-02)	GO:0016747	transferase activity, transferring acyl groups other than amino-acyl groups
Os11g0184300	32.2308	33.386	0.0508017	0.910779	28.5986	5.92088	-2.27206	0.00203198	BGLU35	Beta-glucosidase 30. (Os11t0184300-00)	GO:0008422,GO:0102483,GO:0005975	beta-glucosidase activity|scopolin beta-glucosidase activity|carbohydrate metabolic process	dosa00460,dosa00500,dosa00940	Cyanoamino acid metabolism|Starch and sucrose metabolism|Phenylpropanoid biosynthesis
Os11g0186900	1302.93	666.912	-0.966196	0.0191297	1890.04	519.17	-1.86414	8.27437e-24	MAO1B	ACC oxidase%2C Ethylene biosynthesis (Os11t0186900-01)	GO:0009815,GO:0031418,GO:0046872,GO:0009693,GO:0009835	1-aminocyclopropane-1-carboxylate oxidase activity|L-ascorbic acid binding|metal ion binding|ethylene biosynthetic process|fruit ripening	dosa00270	Cysteine and methionine metabolism
Os11g0195500	1222.7	1053.1	-0.215432	0.523795	958.095	471.047	-1.0243	0.000109177	PAD4	Rice ortholog of Arabidopsis phytoalexin deficient 4%2C Positive regulation of defense responses to bacterial pathogens (Os11t0195500-01)	GO:0005737,GO:0005634,GO:0016298,GO:0016740,GO:0010618,GO:0071327,GO:0009816,GO:0050829,GO:0002213,GO:0009873,GO:0060866,GO:0010150,GO:0016042,GO:0031348,GO:0010105,GO:0009626,GO:1901183,GO:0010942,GO:1900426,GO:1900367,GO:0080151,GO:0010310,GO:2000022,GO:0080142,GO:2000031,GO:0009617,GO:0001666,GO:0009625,GO:0051707,GO:0009751,GO:0010225,GO:0009627,GO:0009862	cytoplasm|nucleus|lipase activity|transferase activity|aerenchyma formation|cellular response to trehalose stimulus|defense response to bacterium, incompatible interaction|defense response to Gram-negative bacterium|defense response to insect|ethylene-activated signaling pathway|leaf abscission|leaf senescence|lipid catabolic process|negative regulation of defense response|negative regulation of …
Os11g0195600	4.78136	6.95624	0.540888	0.705547	12.5618	43.8416	1.80326	3.09562e-05	AAP3	Similar to Amino acid carrier (Fragment). (Os11t0195600-01)	GO:0016021,GO:0031965,GO:0005886,GO:0015171,GO:0015293,GO:0003333,GO:0015802	integral component of membrane|nuclear membrane|plasma membrane|amino acid transmembrane transporter activity|symporter activity|amino acid transmembrane transport|basic amino acid transport
Os11g0209900	36.1937	26.5736	-0.445747	0.472699	43.5797	20.3373	-1.09953	0.00199141		Similar to NifS-like protein. (Os11t0209900-00)
Os11g0211800	611.585	408.164	-0.583405	0.10404	236.142	482.099	1.02968	9.70272e-05		Cysteine-rich peptide%2C Short-chain peptide%2C ABA-dependent drought tolerance (Os11t0211800-01)
Os11g0214400	44.7707	19.5735	-1.19366	0.0603079	19.4381	6.70905	-1.53471	0.00574338	DIR1	Plant disease resistance response protein family protein. (Os11t0214400-01)	GO:0048046	apoplast
Os11g0229500	9.77263	46.3391	2.24541	0.115265	19.9939	397.314	4.31265	3.28327e-89	RPM1	Similar to NBS-LRR protein (Fragment). (Os11t0229500-01)
Os11g0238400	6.29732	3.51724	-0.840294	0.440878	17.2305	6.03913	-1.51255	0.00956801		Protein of unknown function DUF3475 domain containing protein. (Os11t0238400-01)
Os11g0242200	126.492	67.6003	-0.903942	0.058486	85.9376	21.2256	-2.01748	6.92361e-11	Os11g0242200	Protein phosphatase 2C-like domain containing protein. (Os11t0242200-00)	GO:0046872,GO:0004722	metal ion binding|protein serine/threonine phosphatase activity
Os11g0242300	19.639	30.8548	0.651769	0.270289	14.8547	45.4985	1.6149	3.09752e-05	TINY	Similar to AP2 domain containing protein%2C expressed. (Os11t0242300-00)	GO:0005634,GO:0003677,GO:0003700	nucleus|DNA binding|DNA-binding transcription factor activity
Os11g0245200	10.7532	1.2731	-3.07834	0.00627148	15.1598	3.93205	-1.9469	0.00671497	At5g49770	Similar to leucine-rich repeat family protein / protein kinase family protein. (Os11t0245200-01)
Os11g0247000	389.2	750.462	0.947267	0.00197158	586.095	1906.64	1.70183	8.74269e-54		Similar to Auxin-inducible protein. (Os11t0247000-01)%3BSimilar to Auxin-inducible protein. (Os11t0247000-02)
Os11g0247350	87.6108	43.6464	-1.00525	0.175719	83.7334	36.8882	-1.18264	0.000288209	TUBA	Hypothetical gene. (Os11t0247350-00)	GO:0005737,GO:0005874,GO:0005525,GO:0003924,GO:0005200,GO:0000226,GO:0007017,GO:0000278	cytoplasm|microtubule|GTP binding|GTPase activity|structural constituent of cytoskeleton|microtubule cytoskeleton organization|microtubule-based process|mitotic cell cycle
Os11g0250400	2.74255	3.83427	0.483432	0.853284	1.75175	11.7825	2.74977	0.00696843		Conserved hypothetical protein. (Os11t0250400-01)
Os11g0250600	13.936	15.5082	0.154214	0.922964	11.4059	39.2526	1.783	3.00822e-05		Similar to cDNA clone:001-115-E06%2C full insert sequence. (Os11t0250600-00)
Os11g0256900	17.2831	29.0489	0.749119	0.152405	8.1216	69.1815	3.09055	1.28911e-06	AAMT1	SAM dependent carboxyl methyltransferase family protein. (Os11t0256900-01)	GO:0008168,GO:0006952	methyltransferase activity|defense response
Os11g0291900	1.44673	2.80274	0.954047	0.65809	7.42809	1.39977	-2.4078	0.0227352		Hypothetical gene. (Os11t0291900-01)
Os11g0293800	60.878	58.3459	-0.0612887	0.907899	65.5461	152.315	1.21648	1.55343e-05	HD3A	Similar to ZCN17. (Os11t0293800-00)	GO:0005737,GO:0005634,GO:0008429,GO:0030154,GO:0009908,GO:0010229,GO:0009909,GO:0048510,GO:0048572,GO:0048575	cytoplasm|nucleus|phosphatidylethanolamine binding|cell differentiation|flower development|inflorescence development|regulation of flower development|regulation of timing of transition from vegetative to reproductive phase|short-day photoperiodism|short-day photoperiodism, flowering
Os11g0297800	270.384	374.505	0.469975	0.133578	293.881	739.764	1.33183	3.27315e-25	BXL7	Similar to Beta-D-xylosidase. (Os11t0297800-01)	GO:0048046,GO:0005618,GO:0009507,GO:0009505,GO:0009506,GO:0046556,GO:0009044,GO:0031222,GO:0045493	apoplast|cell wall|chloroplast|plant-type cell wall|plasmodesma|alpha-L-arabinofuranosidase activity|xylan 1,4-beta-xylosidase activity|arabinan catabolic process|xylan catabolic process
Os11g0304050	6451.98	2512.52	-1.36061	3.10981e-05	3396.27	532.466	-2.67319	2.54678e-13	Os11g0303600	Winged helix repressor DNA-binding domain containing protein. (Os11t0304050-00)	GO:0008171,GO:0046983,GO:0008757,GO:0019438	O-methyltransferase activity|protein dimerization activity|S-adenosylmethionine-dependent methyltransferase activity|aromatic compound biosynthetic process
Os11g0305400	1321.61	457.062	-1.53183	3.11066e-05	1570.35	374.672	-2.06739	1.03209e-06	Os11g0303600	Similar to O-methyltransferase family protein. (Os11t0305400-00)	GO:0008171,GO:0046983,GO:0008757,GO:0019438	O-methyltransferase activity|protein dimerization activity|S-adenosylmethionine-dependent methyltransferase activity|aromatic compound biosynthetic process
Os11g0307300	27306.8	13503.5	-1.01593	0.00683395	18102.8	7596.57	-1.2528	1.67812e-05	OMT2	Herbicide safener binding protein. (Os11t0307300-01)	GO:0008171,GO:0046983	O-methyltransferase activity|protein dimerization activity
Os11g0427800	15.5739	92.8933	2.57645	0.275243	16.4445	49.4555	1.58853	0.00139435	LTP	Similar to Lipid transfer protein LPT III. (Os11t0427800-01)	GO:0008289,GO:0006869	lipid binding|lipid transport
Os11g0428800	3.88653	0.885609	-2.13374	0.25636	2.3566	9.98359	2.08285	0.0356819		Cupredoxin domain containing protein. (Os11t0428800-01)	GO:0009055,GO:0046872	electron transfer activity|metal ion binding
Os11g0431100	15.4581	7.82967	-0.981345	0.177841	15.747	6.30518	-1.32047	0.0320874	SCPL18	Similar to Serine carboxypeptidase family protein. (Os11t0431100-00)	GO:0005576,GO:0004185,GO:0019748	extracellular region|serine-type carboxypeptidase activity|secondary metabolic process
Os11g0431400	824.64	426.429	-0.95146	0.00512453	600.928	249.408	-1.26869	4.02148e-13	SCPL19	Similar to Serine carboxypeptidase. (Os11t0431400-00)	GO:0005576,GO:0004185,GO:0047202,GO:0016752,GO:0019748	extracellular region|serine-type carboxypeptidase activity|sinapoylglucose-choline O-sinapoyltransferase activity|sinapoyltransferase activity|secondary metabolic process
Os11g0431700	1390.79	859.952	-0.693573	0.00254423	958.894	433.652	-1.14483	3.74347e-13	SCPL18	Similar to Serine carboxypeptidase. (Os11t0431700-01)	GO:0005576,GO:0004185,GO:0019748	extracellular region|serine-type carboxypeptidase activity|secondary metabolic process
Os11g0435500	7.46091	9.58787	0.361859	0.789386	16.8891	6.06221	-1.47818	0.029596	RFS1	Similar to alkaline alpha galactosidase 3. (Os11t0435500-01)	GO:0047274,GO:0010325	galactinol-sucrose galactosyltransferase activity|raffinose family oligosaccharide biosynthetic process
Os11g0449600	2.76532	7.10739	1.36187	0.256681	5.66264	77.4396	3.77352	4.85789e-10		Conserved hypothetical protein. (Os11t0449600-01)
Os11g0450400	408.013	134.125	-1.60504	0.0051413	1119.76	437.079	-1.35722	1.09845e-06	SOT5	Similar to Sulfotransferase domain containing protein%2C expressed. (Os11t0450400-01)	GO:0005737,GO:1990135,GO:0008146,GO:0009812	cytoplasm|flavonoid sulfotransferase activity|sulfotransferase activity|flavonoid metabolic process
Os11g0454300	4.45899	6.5388	0.55231	0.682889	17.6043	41.7939	1.24736	0.0231788	RAB21	Similar to Water-stress inducible protein RAB21. (Os11t0454300-01)	GO:0005829,GO:0009631,GO:0009737,GO:0009414	cytosol|cold acclimation|response to abscisic acid|response to water deprivation
Os11g0457000	51.81	34.2137	-0.598656	0.144477	41.2739	15.6129	-1.40249	0.000412382	RT	UDP-glucuronosyl/UDP-glucosyltransferase domain containing protein. (Os11t0457000-00)	GO:0047213,GO:0009718	anthocyanidin 3-O-glucosyltransferase activity|anthocyanin-containing compound biosynthetic process
Os11g0458100	57.1009	67.4557	0.240428	0.50328	69.2676	150.263	1.11723	0.00121583		Conserved hypothetical protein. (Os11t0458100-01)
Os11g0461200	572.961	322.87	-0.827485	0.00262397	507.033	179.738	-1.49619	2.60757e-06	RT	UDP-glucuronosyl/UDP-glucosyltransferase domain containing protein. (Os11t0461200-01)	GO:0047213,GO:0009718	anthocyanidin 3-O-glucosyltransferase activity|anthocyanin-containing compound biosynthetic process	dosa00944	Flavone and flavonol biosynthesis
Os11g0465200	8.74336	5.06186	-0.788521	0.382663	2.72382	10.6802	1.97124	0.0265462	CYP71C4	Similar to Bx2-like protein. (Os11t0465200-01)%3BSimilar to Cytochrome P450 family protein%2C expressed. (Os11t0465200-02)	GO:0016021,GO:0016020,GO:0020037,GO:0005506,GO:0016709	integral component of membrane|membrane|heme binding|iron ion binding|oxidoreductase activity,acting on paired donors, with incorporation or reduction of molecular oxygen, NAD(P)H as one donor, and incorporation of one atom of oxygen
Os11g0474800	115.534	146.488	0.342464	0.66355	351.192	762.489	1.11846	2.12888e-17	KSL8	Similar to Isoform 2 of Stemar-13-ene synthase. (Os11t0474800-01)	GO:0000287,GO:0034278,GO:0010333,GO:0006952,GO:0016102	magnesium ion binding|stemar-13-ene synthase activity|terpene synthase activity|defense response|diterpenoid biosynthetic process
Os11g0475000	20.1569	22.4423	0.154941	0.919232	54.4881	136.61	1.32605	0.000392222		Hypothetical protein. (Os11t0475000-01)
Os11g0492200	1.12121	2.12597	0.923065	0.712786	3.73621	11.6809	1.6445	0.0333712	RPPL1	Similar to NB-ARC domain containing protein. (Os11t0492200-00)
Os11g0498600	79.9477	92.7189	0.213806	0.571686	115.647	239.748	1.05179	1.23596e-05	HVA22	Similar to HVA22 protein. (Os11t0498600-01)	GO:0005783,GO:0005794,GO:0016021,GO:0009737	endoplasmic reticulum|Golgi apparatus|integral component of membrane|response to abscisic acid
Os11g0528700	515.613	329.992	-0.643858	0.00726929	642.279	226.33	-1.50477	6.46606e-28	GH3.13	Indole-3-acetic acid (IAA)-amido synthetase%2C Plant architecture establishment%2C Drought tolerance (Os11t0528700-01)%3BIndole-3-acetic acid (IAA)-amido synthetase (Os11t0528700-02)	GO:0016874,GO:0009733,GO:0009416	ligase activity|response to auxin|response to light stimulus	dosa04075	Plant hormone signal transduction
Os11g0528812	17.0929	6.69494	-1.35226	0.0587237	13.6143	3.66775	-1.89216	0.0153918	GH3.17	Hypothetical protein. (Os11t0528812-00)	GO:0005737,GO:0005634,GO:0010279,GO:0010252,GO:0009733	cytoplasm|nucleus|indole-3-acetic acid amido synthetase activity|auxin homeostasis|response to auxin
Os11g0529900	422.511	226.411	-0.900048	0.00657017	310.493	45.6035	-2.76734	2.3918e-45	Os07g0271500	Chalcone/stilbene synthase%2C N-terminal domain containing protein. (Os11t0529900-00)	GO:0102452,GO:0042802,GO:0009813	bisdemethoxycurcumin synthase activity|identical protein binding|flavonoid biosynthetic process
Os11g0541200	16.1101	8.55415	-0.913272	0.19071	18.3492	1.68364	-3.44606	1.37783e-05	At3g47200	Protein of unknown function DUF247%2C plant domain containing protein. (Os11t0541200-00)	GO:0016021,GO:0005886	integral component of membrane|plasma membrane
Os11g0549615	983.367	610.582	-0.687545	0.00257644	432.593	96.0862	-2.17061	2.75108e-40	PAP3	Metallophosphoesterase domain containing protein. (Os11t0549615-01)	GO:0005576,GO:0005773,GO:0003993,GO:0046872	extracellular region|vacuole|acid phosphatase activity|metal ion binding	dosa00740	Riboflavin metabolism
Os11g0549620	37.0566	52.568	0.504456	0.598103	54.4638	119.89	1.13834	0.000259622	PAP4	Similar to Purple acid phosphatase. (Os11t0549620-01)	GO:0005576,GO:0003993,GO:0008199,GO:0008198	extracellular region|acid phosphatase activity|ferric iron binding|ferrous iron binding	dosa00740	Riboflavin metabolism
Os11g0555300	82.7863	98.2971	0.247757	0.512224	143.946	305.316	1.08477	2.15731e-11	At3g14460	Similar to Rp1-like protein. (Os11t0555300-00)
Os11g0558900	2.58446	11.9407	2.20795	0.0198419	18.4805	87.5784	2.24457	3.20164e-12	EIX2	Leucine-rich repeat%2C N-terminal domain containing protein. (Os11t0558900-01)	GO:0016021,GO:0005886,GO:0050832	integral component of membrane|plasma membrane|defense response to fungus
Os11g0559200	1.13773	1.61009	0.500978	0.936279	3.25218	15.8884	2.2885	0.00807506	XA21	Protein kinase%2C core domain containing protein. (Os11t0559200-00)	GO:0032541,GO:0005789,GO:0016021,GO:0005634,GO:1990578,GO:0005886,GO:0005524,GO:0004674,GO:0006952	cortical endoplasmic reticulum|endoplasmic reticulum membrane|integral component of membrane|nucleus|perinuclear endoplasmic reticulum membrane|plasma membrane|ATP binding|protein serine/threonine kinase activity|defense response
Os11g0566800	221.884	159.239	-0.47861	0.0673805	127.59	60.9184	-1.06657	3.21259e-06	CHS	Similar to Bibenzyl synthase (EC 2.3.1.-). (Os11t0566800-01)	GO:0016210,GO:0009813	naringenin-chalcone synthase activity|flavonoid biosynthetic process
Os11g0582000	2.18661	1.59512	-0.455036	0.908026	3.23848	25.0543	2.95167	7.29191e-07		Hypothetical conserved gene. (Os11t0582000-00)
Os11g0582300	25.8693	25.6446	-0.0125894	0.972624	33.1057	93.7574	1.50185	1.02308e-07	Os11g0582300	Similar to root hair defective 3 GTP-binding (RHD3) family protein. (Os11t0582300-01)%3BSimilar to GTP-binding protein-like%3B root hair defective 3 protein-like. (Os11t0582300-02)	GO:0005737,GO:0005783,GO:0005789,GO:0016021,GO:0005525,GO:0003924,GO:0048309,GO:0016320,GO:0007029	cytoplasm|endoplasmic reticulum|endoplasmic reticulum membrane|integral component of membrane|GTP binding|GTPase activity|endoplasmic reticulum inheritance|endoplasmic reticulum membrane fusion|endoplasmic reticulum organization
Os11g0590900	9.61858	16.9047	0.813528	0.315312	46.6968	107.678	1.20533	9.58018e-07	RGA5	Similar to NB-ARC domain containing protein. (Os11t0590900-00)	GO:0005737,GO:0043531,GO:0005524,GO:0043621,GO:0009870,GO:0042742,GO:0060548,GO:0009626	cytoplasm|ADP binding|ATP binding|protein self-association|defense response signaling pathway, resistance gene-dependent|defense response to bacterium|negative regulation of cell death|plant-type hypersensitive response
Os11g0605100	0.739886	4.87822	2.72098	0.111447	3.67342	13.2249	1.84806	0.014243	RGA5	NB-ARC domain containing protein. (Os11t0605100-01)	GO:0005737,GO:0043531,GO:0005524,GO:0043621,GO:0009870,GO:0042742,GO:0060548,GO:0009626	cytoplasm|ADP binding|ATP binding|protein self-association|defense response signaling pathway, resistance gene-dependent|defense response to bacterium|negative regulation of cell death|plant-type hypersensitive response
Os11g0609500	334.628	403.273	0.269199	0.768259	528.97	1560.34	1.5606	5.5637e-10	SD11	Similar to Jacalin-like lectin domain containing protein. (Os11t0609500-01)
Os11g0622800	24.0114	24.3796	0.0219563	0.966125	156.708	67.9805	-1.20489	0.00246675	CAD4	Putative cinnamyl alcohol dehydrogenase 4. (Os11t0622800-00)	GO:0045551,GO:0052747,GO:0008270,GO:0009809	cinnamyl-alcohol dehydrogenase activity|sinapyl alcohol dehydrogenase activity|zinc ion binding|lignin biosynthetic process	dosa00940	Phenylpropanoid biosynthesis
Os11g0637100	102.593	68.887	-0.574627	0.224119	71.8911	25.454	-1.49792	0.00288249	PLT5	Similar to Sugar transporter family protein. (Os11t0637100-00)	GO:0005887,GO:0005886,GO:0005351,GO:0015591,GO:0015148,GO:0005354,GO:0005355,GO:0015168,GO:0015575,GO:0015145,GO:0005365,GO:0015576,GO:0008645,GO:0010311	integral component of plasma membrane|plasma membrane|carbohydrate:proton symporter activity|D-ribose transmembrane transporter activity|D-xylose transmembrane transporter activity|galactose transmembrane transporter activity|glucose transmembrane transporter activity|glycerol transmembrane transporter activity|mannitol transmembrane transporter activity|monosaccharide transmembrane transporter a…
Os11g0637200	56.8374	62.3332	0.133159	0.811324	44.8128	18.6986	-1.26098	0.00123974	PLT5	Similar to Sorbitol transporter. (Os11t0637200-01)	GO:0005887,GO:0005886,GO:0005351,GO:0015591,GO:0015148,GO:0005354,GO:0005355,GO:0015168,GO:0015575,GO:0015145,GO:0005365,GO:0015576,GO:0008645,GO:0010311	integral component of plasma membrane|plasma membrane|carbohydrate:proton symporter activity|D-ribose transmembrane transporter activity|D-xylose transmembrane transporter activity|galactose transmembrane transporter activity|glucose transmembrane transporter activity|glycerol transmembrane transporter activity|mannitol transmembrane transporter activity|monosaccharide transmembrane transporter a…
Os11g0640500	105.172	53.8489	-0.965764	0.0251986	98.0296	39.3394	-1.31724	6.85178e-07		Protein of unknown function DUF594 domain containing protein. (Os11t0640500-00)
Os11g0643800	3116.03	2634.52	-0.242171	0.409677	1370.68	603.378	-1.18376	4.63569e-06	At5g18840	Similar to Sugar transporter family protein%2C expressed. (Os11t0643800-01)	GO:0005887,GO:0005351,GO:0005355,GO:0008645	integral component of plasma membrane|carbohydrate:proton symporter activity|glucose transmembrane transporter activity|hexose transmembrane transport
Os11g0644650	15.8529	11.0046	-0.526643	0.448418	14.3086	3.37025	-2.08596	0.00466431	DIR1	Hypothetical protein. (Os11t0644650-01)	GO:0048046	apoplast
Os11g0644700	986.322	856.168	-0.204164	0.350642	941.615	345.456	-1.44664	1.04898e-15	DIR1	Plant disease resistance response protein family protein. (Os11t0644700-01)	GO:0048046	apoplast
Os11g0649700	137.214	121.884	-0.170925	0.748233	257.645	608.317	1.23944	3.72889e-20	Os11g0649700	Uncharacterised protein family UPF0497%2C trans-membrane plant subgroup domain containing protein. (Os11t0649700-01)	GO:0016021,GO:0005886	integral component of membrane|plasma membrane
Os11g0650600	25.0406	20.4339	-0.293305	0.699678	13.1263	4.36318	-1.58901	0.0294676	WAVH1	Similar to von Willebrand factor type A domain containing protein%2C expressed. (Os11t0650600-00)	GO:0046872,GO:0061630,GO:0009630,GO:0016567,GO:0048364	metal ion binding|ubiquitin protein ligase activity|gravitropism|protein ubiquitination|root development
Os11g0660000	1604.19	800.563	-1.00276	0.00130162	1253.91	518.336	-1.27448	1.4163e-06	MHX1	Sodium/calcium exchanger membrane region domain containing protein. (Os11t0660000-01)	GO:0016021,GO:0005774,GO:0006811,GO:0055085	integral component of membrane|vacuolar membrane|ion transport|transmembrane transport
Os11g0664800	19.9605	13.6737	-0.545746	0.424031	8.87466	46.5229	2.39018	5.95456e-08	CBP60B	Hypothetical conserved gene. (Os11t0664800-00)	GO:0005634,GO:0005516,GO:0003700,GO:0043565,GO:0080142	nucleus|calmodulin binding|DNA-binding transcription factor activity|sequence-specific DNA binding|regulation of salicylic acid biosynthetic process
Os11g0668650	13.7654	10.9744	-0.326908	0.635074	8.96808	26.46	1.56094	0.00118514	CBP60A	Calmodulin binding protein-like family protein. (Os11t0668650-01)	GO:0005634,GO:0005516,GO:0003700,GO:0043565,GO:1902478,GO:0080142	nucleus|calmodulin binding|DNA-binding transcription factor activity|sequence-specific DNA binding|negative regulation of defense response to bacterium, incompatible interaction|regulation of salicylic acid biosynthetic process
Os11g0677000	161.734	232.586	0.52414	0.263793	49.1851	100.388	1.0293	3.18925e-05	RPPL1	Similar to NB-ARC domain containing protein%2C expressed. (Os11t0677000-00)
Os11g0683800	50.6754	20.872	-1.27972	0.00396351	33.6524	2.26204	-3.89501	7.05753e-08	PME53	Pectin lyase fold/virulence factor domain containing protein. (Os11t0683800-01)%3BPectin lyase fold/virulence factor domain containing protein. (Os11t0683800-02)	GO:0005618,GO:0005737,GO:0005576,GO:0045330,GO:0030599,GO:0042545,GO:0045490	cell wall|cytoplasm|extracellular region|aspartyl esterase activity|pectinesterase activity|cell wall modification|pectin catabolic process	dosa00040	Pentose and glucuronate interconversions
Os11g0691800	11.3216	9.32378	-0.280088	0.733686	4.61409	34.8247	2.91599	3.32915e-08	At3g47570	Similar to Leucine Rich Repeat family protein%2C expressed. (Os11t0691800-01)
Os11g0696900	421.218	363.078	-0.214287	0.431785	292.131	83.5346	-1.80617	5.57951e-08	LAC21	Laccase (EC 1.10.3.2). (Os11t0696900-01)	GO:0048046,GO:0005507,GO:0052716,GO:0016722,GO:0046274	apoplast|copper ion binding|hydroquinone:oxygen oxidoreductase activity|oxidoreductase activity, oxidizing metal ions|lignin catabolic process
Os11g0701000	5.69182	3.45676	-0.719468	0.55952	3.01055	15.7679	2.38889	0.00113654	RIXI	Class III chitinase homologue (OsChib3H-c). (Os11t0701000-01)	GO:0005576,GO:0004568,GO:0005975,GO:0006952	extracellular region|chitinase activity|carbohydrate metabolic process|defense response	dosa00520	Amino sugar and nucleotide sugar metabolism
Os11g0706700	3.55477	8.40324	1.24119	0.238352	3.31097	27.9845	3.0793	1.16616e-06	Os11g0706600	Hypothetical protein. (Os11t0706700-00)
Os12g0100700	4.4197	2.82051	-0.647995	0.626354	16.9341	5.05267	-1.74481	0.010045	EXO70B1	Similar to Exo70 exocyst complex subunit family protein. (Os12t0100700-00)	GO:0005829,GO:0012505,GO:0000145,GO:0070062,GO:0045335,GO:0005886,GO:0042742,GO:0050832,GO:0006887,GO:0009789,GO:0090333,GO:0009414	cytosol|endomembrane system|exocyst|extracellular exosome|phagocytic vesicle|plasma membrane|defense response to bacterium|defense response to fungus|exocytosis|positive regulation of abscisic acid-activated signaling pathway|regulation of stomatal closure|response to water deprivation
Os12g0109700	42.4023	42.1136	-0.00985601	0.929489	29.0167	12.3478	-1.23263	0.00591985		Protein of unknown function DUF2985 domain containing protein. (Os12t0109700-01)
Os12g0111800	423.432	291.461	-0.538828	0.0298863	235.602	72.3418	-1.70345	0.0149595	PNC1	Similar to Class III peroxidase 136. (Os12t0111800-00)	GO:0005576,GO:0020037,GO:0046872,GO:0004601,GO:0042744,GO:0006979	extracellular region|heme binding|metal ion binding|peroxidase activity|hydrogen peroxide catabolic process|response to oxidative stress	dosa00940	Phenylpropanoid biosynthesis
Os12g0114800	216.41	258.012	0.25367	0.434901	212.434	1036.64	2.28682	7.0751e-07	LTP110-A	Similar to Lipid transfer protein. (Os12t0114800-01)	GO:0008289,GO:0006952,GO:0006869	lipid binding|defense response|lipid transport
Os12g0116400	238.469	160.44	-0.57177	0.0297321	249.245	110.611	-1.17207	5.00112e-11	WRKY70	Similar to WRKY DNA binding domain containing protein%2C expressed. (Os12t0116400-00)	GO:0005634,GO:0003700,GO:0043565,GO:0002215,GO:2000068,GO:0009625,GO:0009753,GO:0009624,GO:0009751	nucleus|DNA-binding transcription factor activity|sequence-specific DNA binding|defense response to nematode|regulation of defense response to insect|response to insect|response to jasmonic acid|response to nematode|response to salicylic acid
Os12g0116700	54.5317	54.8998	0.00970742	1	33.6848	72.0808	1.09751	0.000413255	WRKY70	Similar to WRKY transcription factor 64. (Os12t0116700-01)	GO:0005634,GO:0003700,GO:0043565,GO:0002215,GO:2000068,GO:0009625,GO:0009753,GO:0009624,GO:0009751	nucleus|DNA-binding transcription factor activity|sequence-specific DNA binding|defense response to nematode|regulation of defense response to insect|response to insect|response to jasmonic acid|response to nematode|response to salicylic acid
Os12g0119800	68.6115	69.4923	0.0184037	0.94688	114.208	234.064	1.03525	1.106e-09		Similar to Harpin-induced protein 1 containing protein%2C expressed. (Os12t0119800-01)
Os12g0128300	2.05847	3.48451	0.759378	0.7253	5.62648	0.564768	-3.3165	0.0393843		Non-protein coding transcript. (Os12t0128300-00)
Os12g0147200	4.60989	5.93493	0.3645	0.743662	2.34291	141.69	5.9183	9.68956e-49		Conserved hypothetical protein. (Os12t0147200-01)
Os12g0149000	174.726	170.237	-0.0375485	0.843622	182.846	404.512	1.14555	1.05432e-10		Protein of unknown function DUF868%2C plant domain containing protein. (Os12t0149000-01)
Os12g0151000	36.0098	13.2086	-1.44692	0.00388449	52.7417	25.5135	-1.04768	0.00145647	PAP20	Similar to Purple acid phosphatase. (Os12t0151000-01)	GO:0005576,GO:0003993,GO:0046872	extracellular region|acid phosphatase activity|metal ion binding
Os12g0151750	57.4553	61.6756	0.102259	0.772055	59.8574	25.7384	-1.21761	0.000790043		Conserved hypothetical protein. (Os12t0151750-00)
Os12g0157000	860.115	1053.62	0.292756	0.180588	575.64	1483.13	1.36541	5.80017e-24	Os11g0156000	DNA-binding pseudobarrel domain domain containing protein. (Os12t0157000-01)	GO:0005634,GO:0003677	nucleus|DNA binding
Os12g0158300	29.1017	19.0403	-0.612049	0.21503	27.3898	13.4863	-1.02215	0.0318087	OFP13	Protein of unknown function DUF623%2C plant domain containing protein. (Os12t0158300-01)	GO:0005634,GO:0045892	nucleus|negative regulation of transcription, DNA-templated
Os12g0161500	6.80054	5.50728	-0.304311	0.828983	12.7446	29.1966	1.19591	0.00948972		Conserved hypothetical protein. (Os12t0161500-01)
Os12g0163050	13.5971	10.31	-0.39925	0.553259	15.3838	5.06928	-1.60156	0.02754	CNGC16	Hypothetical protein. (Os12t0163050-00)	GO:0016021,GO:0005886,GO:0005516,GO:0030552,GO:0030553,GO:0005216	integral component of membrane|plasma membrane|calmodulin binding|cAMP binding|cGMP binding|ion channel activity
Os12g0170300	94.6566	113.871	0.26663	0.407415	95.9763	193.596	1.0123	1.28032e-07	BASS2	Similar to Sodium Bile acid symporter family protein%2C expressed. (Os12t0170300-01)	GO:0009941,GO:0009534,GO:0016021,GO:0050833,GO:0006849	chloroplast envelope|chloroplast thylakoid|integral component of membrane|pyruvate transmembrane transporter activity|plasma membrane pyruvate transport
Os12g0173125	16.4512	18.9876	0.206862	0.720255	14.8153	6.60389	-1.1657	0.0486681		Hypothetical gene. (Os12t0173125-01)
Os12g0210500	32.0706	103.492	1.6902	3.87975e-05	94.6842	819.02	3.1127	6.35386e-99		Conserved hypothetical protein. (Os12t0210500-00)
Os12g0211900	8.57998	12.3382	0.524081	0.582498	4.85172	33.375	2.7822	4.16479e-05		Hypothetical conserved gene. (Os12t0211900-01)
Os12g0215950	5.14307	4.12854	-0.316997	0.775039	2.64733	11.5638	2.12701	0.0107829	RLP7	Similar to Leucine Rich Repeat family protein%2C expressed. (Os12t0215950-01)	GO:0016021,GO:0005886	integral component of membrane|plasma membrane
Os12g0227500	4641.13	3951.91	-0.231927	0.722603	1485.2	255.466	-2.53946	0.00885597		Similar to Beta-glucosidase aggregating factor. (Os12t0227500-00)
Os12g0237900	15.6524	22.2107	0.504866	0.585282	34.5181	216.923	2.65176	4.0224e-33	RGA5	NB-ARC domain containing protein. (Os12t0237900-01)	GO:0043531,GO:0005524,GO:0006952	ADP binding|ATP binding|defense response
Os12g0257400	3.12388	1.58513	-0.978732	0.586639	6.79185	1.53637	-2.14428	0.0357162	CTL2	Similar to Endochitinase A2. (Os12t0257400-00)	GO:0005576,GO:0005975,GO:0016998,GO:0006032	extracellular region|carbohydrate metabolic process|cell wall macromolecule catabolic process|chitin catabolic process
Os12g0260500	5550.94	3161.63	-0.812064	0.0466432	4083	1571.59	-1.3774	2.06551e-11	Os04g0179200	Similar to Oxidoreductase%2C short chain dehydrogenase/reductase family protein%2C expressed. (Os12t0260500-01)	GO:0102960	momilactone-A synthase activity
Os12g0261300	20.223	19.6591	-0.0408002	0.915783	60.5438	20.9044	-1.53418	1.14824e-05		Conserved hypothetical protein. (Os12t0261300-01)%3BHypothetical conserved gene. (Os12t0261300-02)
Os12g0265800	38.4332	21.4936	-0.838444	0.120396	33.8546	16.3339	-1.05149	0.0169036		Hypothetical conserved gene. (Os12t0265800-01)
Os12g0272500	72.4433	116.907	0.69044	0.0879251	92.4495	260.721	1.49577	1.17118e-16		Non-protein coding transcript. (Os12t0272500-01)
Os12g0412800	21.7452	20.3159	-0.0980841	0.873776	34.1712	115.807	1.76087	3.66563e-12		Non-protein coding transcript. (Os12t0412800-01)
Os12g0424700	133.143	99.5145	-0.419999	0.369924	95.45	19.0806	-2.32264	5.57007e-15	CDKF-2	Serine/threonine protein kinase domain containing protein. (Os12t0424700-00)	GO:0005634,GO:0005524,GO:0004693,GO:0008353,GO:0006468	nucleus|ATP binding|cyclin-dependent protein serine/threonine kinase activity|RNA polymerase II CTD heptapeptide repeat kinase activity|protein phosphorylation
Os12g0428000	231.259	148.466	-0.639372	0.128866	170.292	403.351	1.24402	1.78302e-16	STR18	Similar to senescence-associated protein DIN1. (Os12t0428000-01)	GO:0005737,GO:0004792	cytoplasm|thiosulfate sulfurtransferase activity
Os12g0431300	376.189	230.145	-0.708917	0.0196658	740.569	342.39	-1.113	9.5291e-19		Six-bladed beta-propeller%2C TolB-like domain containing protein. (Os12t0431300-01)
Os12g0431850	29.9594	14.0185	-1.09568	0.0360812	44.7453	21.247	-1.07448	0.00395911	WAV3	Hypothetical protein. (Os12t0431850-00)	GO:0005886,GO:0046872,GO:0061630,GO:0009630,GO:0016567,GO:0048364	plasma membrane|metal ion binding|ubiquitin protein ligase activity|gravitropism|protein ubiquitination|root development
Os12g0455000	373.533	188.909	-0.983543	0.0396226	648.029	275.186	-1.23565	0.000157262		Proteinase inhibitor I1%2C Kazal domain containing protein. (Os12t0455000-01)
Os12g0456700	1.19354	0.634054	-0.912571	0.941239	5.48796	19.5182	1.83048	0.00414648	GDPDL4	PLC-like phosphodiesterase%2C TIM beta/alpha-barrel domain domain containing protein. (Os12t0456700-01)	GO:0031225,GO:0046658,GO:0016021,GO:0005886,GO:0009506,GO:0008889,GO:0006071,GO:0010442,GO:0006629,GO:0052541,GO:0010026	anchored component of membrane|anchored component of plasma membrane|integral component of membrane|plasma membrane|plasmodesma|glycerophosphodiester phosphodiesterase activity|glycerol metabolic process|guard cell morphogenesis|lipid metabolic process|plant-type cell wall cellulose metabolic process|trichome differentiation
Os12g0459100	187.647	70.5149	-1.41202	0.0025719	60.7183	129.247	1.08993	0.01788	Os12g0458100	Similar to Transferase family protein. (Os12t0459100-00)	GO:0050734	hydroxycinnamoyltransferase activity
Os12g0478400	330.02	219.575	-0.587836	0.0202225	125.279	50.6636	-1.30613	0.00562876	WAK3	EGF-type aspartate/asparagine hydroxylation site domain containing protein. (Os12t0478400-00)
Os12g0484600	2149.33	1312.74	-0.711311	0.00539271	1125.65	516.519	-1.12387	2.16016e-05		Nodule-specific protein-like. (Os12t0484600-01)%3BNodulin-like domain containing protein. (Os12t0484600-02)
Os12g0503000	2594.72	1668.87	-0.636704	0.00573675	1424.66	3798.02	1.41463	6.20189e-34	UPS2	Allantoin transporter%2C Ureide metabolism%2C Nitrogen molecular sensor (Os12t0503000-01)%3BSimilar to Ureide permease 4. (Os12t0503000-03)%3BSimilar to Ureide permease 4. (Os12t0503000-04)%3BSimilar to Allantoin permease. (Os12t0503000-05)	GO:0016021,GO:0016020,GO:0005886,GO:0005274,GO:0005524,GO:0015210,GO:0015505,GO:0015720,GO:0043100,GO:0015857	integral component of membrane|membrane|plasma membrane|allantoin:proton symporter activity|ATP binding|uracil transmembrane transporter activity|uracil:cation symporter activity|allantoin transport|pyrimidine nucleobase salvage|uracil transport
Os12g0506700	1.00959	0.322018	-1.64856	0.767742	4.69951	20.94	2.15568	0.00114202		Carbamoyl phosphate synthetase%2C large subunit%2C ATP-binding domain containing protein. (Os12t0506700-01)
Os12g0514000	601.754	312.348	-0.946019	9.58897e-05	608.214	259.399	-1.22941	3.31405e-13	PLT5	Similar to Sorbitol transporter. (Os12t0514000-01)	GO:0005887,GO:0005886,GO:0005351,GO:0015591,GO:0015148,GO:0005354,GO:0005355,GO:0015168,GO:0015575,GO:0015145,GO:0005365,GO:0015576,GO:0008645,GO:0010311	integral component of plasma membrane|plasma membrane|carbohydrate:proton symporter activity|D-ribose transmembrane transporter activity|D-xylose transmembrane transporter activity|galactose transmembrane transporter activity|glucose transmembrane transporter activity|glycerol transmembrane transporter activity|mannitol transmembrane transporter activity|monosaccharide transmembrane transporter a…
Os12g0520200	5.43239	5.67595	0.0632749	1	2.84464	24.2515	3.09176	8.96774e-05	ZB8	Similar to phenylalanine ammonia-lyase. (Os12t0520200-01)	GO:0005737,GO:0045548,GO:0009800,GO:0006559	cytoplasm|phenylalanine ammonia-lyase activity|cinnamic acid biosynthetic process|L-phenylalanine catabolic process	dosa00360,dosa00940	Phenylalanine metabolism|Phenylpropanoid biosynthesis
Os12g0548401	15221.1	9428.42	-0.690989	0.00130618	6301.13	2222.3	-1.50356	7.83068e-11		Similar to Proteinase inhibitor. (Os12t0548401-01)	GO:0004867,GO:0009611	serine-type endopeptidase inhibitor activity|response to wounding
Os12g0548501	9066.75	5905.55	-0.618514	0.00643286	4876.99	2159.37	-1.17538	1.43566e-12		Similar to CI2C. (Os12t0548501-01)	GO:0004867,GO:0009611	serine-type endopeptidase inhibitor activity|response to wounding
Os12g0552400	37.566	53.5261	0.510815	0.219833	61.2533	130.222	1.08811	1.75269e-06	PHOS34	Rossmann-like alpha/beta/alpha sandwich fold domain containing protein. (Os12t0552400-01)	GO:0009507,GO:0005524,GO:0002238	chloroplast|ATP binding|response to molecule of fungal origin
Os12g0555000	519.033	496.613	-0.0637046	0.868681	823.75	3436.19	2.06053	6.54227e-50		Similar to Probenazole-inducible protein PBZ1. (Os12t0555000-01)	GO:0006952,GO:0009607	defense response|response to biotic stimulus
Os12g0555200	120.159	95.2483	-0.335178	0.476673	429.062	1197.37	1.48061	3.90015e-16	BETV1D	Similar to Probenazole-inducible protein PBZ1. (Os12t0555200-01)	GO:0005737,GO:0006952,GO:0009607	cytoplasm|defense response|response to biotic stimulus
Os12g0555500	22.7682	28.5307	0.325492	0.710653	19.0435	43.7876	1.20122	0.00175722		Pathogen resistance protein PBZ1%2C 17 kDa RNase%2C Disease resistance (Os12t0555500-01)	GO:0006952,GO:0009607	defense response|response to biotic stimulus
Os12g0572800	2.96579	1.52964	-0.955218	0.680309	5.47427	14.329	1.3882	0.0380665	RNP1	RNA-Recognition-Motif (RRM) protein%2C Regulation of the premeiotic G1/S-phase transition of germ cells (Os12t0572800-01)	GO:0005829,GO:0005634,GO:1990904,GO:0005681,GO:0003729,GO:0003723,GO:0006397,GO:0051028,GO:1901000,GO:2000070,GO:0008380,GO:0010228	cytosol|nucleus|ribonucleoprotein complex|spliceosomal complex|mRNA binding|RNA binding|mRNA processing|mRNA transport|regulation of response to salt stress|regulation of response to water deprivation|RNA splicing|vegetative to reproductive phase transition of meristem
Os12g0573600	10.1673	31.2672	1.62071	0.00465123	23.5415	102.531	2.12278	1.63825e-12		Similar to predicted protein. (Os12t0573600-01)
Os12g0576700	252.874	354.036	0.485477	0.290013	469.135	1279.78	1.44782	2.75073e-36	PAP1	Similar to Diphosphonucleotide phosphatase 1 precursor. (Os12t0576700-01)	GO:0005576,GO:0003993,GO:0046872	extracellular region|acid phosphatase activity|metal ion binding
Os12g0589000	36.9511	17.1962	-1.10353	0.0232466	35.6159	89.8541	1.33506	9.17496e-07	BHLH85	Similar to Helix-loop-helix DNA-binding domain containing protein. (Os12t0589000-00)	GO:0005634,GO:0003677,GO:0001228,GO:0003700,GO:0046983,GO:0006355,GO:0009733,GO:0048766	nucleus|DNA binding|DNA-binding transcription activator activity, RNA polymerase II-specific|DNA-binding transcription factor activity|protein dimerization activity|regulation of transcription, DNA-templated|response to auxin|root hair initiation
Os12g0609500	40.8314	31.401	-0.378872	0.34833	28.9144	10.4849	-1.46347	0.0048372	SPCC663.09c	Glucose/ribitol dehydrogenase family protein. (Os12t0609500-01)	GO:0005829,GO:0005634,GO:0016491,GO:0110095	cytosol|nucleus|oxidoreductase activity|cellular detoxification of aldehyde
Os12g0610200	2.63718	7.49987	1.50787	0.227759	12.8428	28.6408	1.15711	0.00760411	PIL13	Basic helix-loop-helix transcription factor%2C Regulation of grain size (Os12t0610200-01)	GO:0005634,GO:0003677,GO:0046983,GO:0080006,GO:0090229,GO:0045893,GO:0006355	nucleus|DNA binding|protein dimerization activity|internode patterning|negative regulation of red or far-red light signaling pathway|positive regulation of transcription, DNA-templated|regulation of transcription, DNA-templated	dosa04075	Plant hormone signal transduction
Os12g0626400	49.4136	62.397	0.336569	0.382756	47.267	110.682	1.22752	1.51753e-06	PSY2	Similar to Phytoene synthase 1%2C chloroplast precursor (EC 2.5.1.-) (Fruit ripening specific protein pTOM5). (Os12t0626400-01)%3BSimilar to Phytoene synthase 2 (Fragment). (Os12t0626400-02)	GO:0031969,GO:0010287,GO:0004310,GO:0016767,GO:0046905,GO:0051996,GO:0016117,GO:0006696	chloroplast membrane|plastoglobule|farnesyl-diphosphate farnesyltransferase activity|geranylgeranyl-diphosphate geranylgeranyltransferase activity|phytoene synthase activity|squalene synthase activity|carotenoid biosynthetic process|ergosterol biosynthetic process	dosa00906	Carotenoid biosynthesis
Os12g0630100	208.658	111.238	-0.90749	0.00983532	236.196	86.3631	-1.45149	0.000123532	Os12g0628600	Thaumatin protein%2C Tolerance to nitrogen deficiency (Os12t0630100-01)	GO:0005576	extracellular region
Os12g0635400	19.5421	20.253	0.0515509	0.989419	21.3605	68.5965	1.68319	2.70417e-07		VQ domain containing protein. (Os12t0635400-01)
Os12g0638300	46.5491	36.3831	-0.355486	0.470119	64.3137	140.91	1.13158	5.47383e-07	NPF2.11	Similar to Peptide transporter. (Os12t0638300-01)	GO:0016021,GO:0005886,GO:0009506,GO:0090448,GO:1901349,GO:0090449,GO:0080167	integral component of membrane|plasma membrane|plasmodesma|glucosinolate:proton symporter activity|glucosinolate transport|phloem glucosinolate loading|response to karrikin
Os12g0638750	13.9628	5.218	-1.42002	0.0732112	19.1426	8.84515	-1.11383	0.0444482	PMA3	Hypothetical protein. (Os12t0638750-00)	GO:0016021,GO:0005886,GO:0005524,GO:0046872,GO:0008553,GO:0120029	integral component of membrane|plasma membrane|ATP binding|metal ion binding|proton-exporting ATPase activity, phosphorylative mechanism|proton export across plasma membrane
