# Supplementary material for: The OsEIL1–OsWOX11 transcription factor module controls rice crown root development in response to soil compaction
Source: Plant Cell. 2024 Mar 15;36(6):2393–409. doi: 10.1093/plcell/koae083 (PMC11132869; doi:10.1093/plcell/koae083)
Supplement: koae083_Supplementary_Data [file koae083_supplementary_data.zip › tpc.24.00004Supplemental Dataset 3.xlsx]

## Sheet: DS3
Supplemental Data. Li et al. (2024). Regulation of rice crown root development. Plant Cell.
Supplemental Dataset S3. Data for all statistical analyses performed in this study.
Asterisks indicate significant difference with * P < 0.05 and ** P < 0.01 by Student’s t-test, or * P < 0.05 by ANOVA.
SS = Sum of squares. DF = Degrees of freedom. MS = Mean squares.
Figure 1B
ANOVA
Source of Variation	SS	DF	MS	F
Between Groups	286.9	5	57.38	89.31
Residual	59.11	92	0.6425
Total	346	97
Tukey's Multiple Comparison Test	Mean Diff.	P	Significant? P < 0.05?
Nip-Uncompacted vs. ein2-Uncompacted	2.236	<0.0001	Yes
Nip-Uncompacted vs. eil1-Uncompacted	1.924	<0.0001	Yes
Nip-Uncompacted vs. Nip-Compacted	-2.826	<0.0001	Yes
Nip-Uncompacted vs. ein2-Compacted	1.578	<0.0001	Yes
Nip-Uncompacted vs. eil1-Compacted	1.288	<0.0001	Yes
ein2-Uncompacted vs. eil1-Uncompacted	-0.3125	0.5488	No
ein2-Uncompacted vs. Nip-Compacted	-5.063	<0.0001	Yes
ein2-Uncompacted vs. ein2-Compacted	-0.6583	0.1171	No
ein2-Uncompacted vs. eil1-Compacted	-0.9485	0.006	Yes
eil1-Uncompacted vs. Nip-Compacted	-4.75	<0.0001	Yes
eil1-Uncompacted vs. ein2-Compacted	-0.3458	0.5488	No
eil1-Uncompacted vs. eil1-Compacted	-0.636	0.1171	No
Nip-Compacted vs. ein2-Compacted	4.404	<0.0001	Yes
Nip-Compacted vs. eil1-Compacted	4.114	<0.0001	Yes
ein2-Compacted vs. eil1-Compacted	-0.2902	0.5488	No
Figure 1D
ANOVA
Source of Variation	SS	DF	MS	F
Between Groups	432.9	8	54.11	113.3
Residual	73.09	153	0.4777
Total	506	161
Tukey's Multiple Comparison Test	Mean Diff.	P	Significant? P < 0.05?
Nip-0.2% vs. ein2-0.2%	2.079	<0.0001	Yes
Nip-0.2% vs. eil1-0.2%	1.672	<0.0001	Yes
Nip-0.2% vs. Nip-0.5%	-1.462	<0.0001	Yes
Nip-0.2% vs. ein2-0.5%	1.485	<0.0001	Yes
Nip-0.2% vs. eil1-0.5%	0.7778	0.0102	Yes
Nip-0.2% vs. Nip-1.0%	-3.278	<0.0001	Yes
Nip-0.2% vs. ein2-1.0%	1.538	<0.0001	Yes
Nip-0.2% vs. eil1-1.0%	0.3987	0.4325	No
ein2-0.2% vs. eil1-0.2%	-0.4071	0.4325	No
ein2-0.2% vs. Nip-0.5%	-3.541	<0.0001	Yes
ein2-0.2% vs. ein2-0.5%	-0.594	0.1198	No
ein2-0.2% vs. eil1-0.5%	-1.302	<0.0001	Yes
ein2-0.2% vs. Nip-1.0%	-5.357	<0.0001	Yes
ein2-0.2% vs. ein2-1.0%	-0.5414	0.1781	No
ein2-0.2% vs. eil1-1.0%	-1.681	<0.0001	Yes
eil1-0.2% vs. Nip-0.5%	-3.134	<0.0001	Yes
eil1-0.2% vs. ein2-0.5%	-0.1868	0.7841	No
eil1-0.2% vs. eil1-0.5%	-0.8944	0.0013	Yes
eil1-0.2% vs. Nip-1.0%	-4.95	<0.0001	Yes
eil1-0.2% vs. ein2-1.0%	-0.1342	0.7933	No
eil1-0.2% vs. eil1-1.0%	-1.274	<0.0001	Yes
Nip-0.5% vs. ein2-0.5%	2.947	<0.0001	Yes
Nip-0.5% vs. eil1-0.5%	2.24	<0.0001	Yes
Nip-0.5% vs. Nip-1.0%	-1.816	<0.0001	Yes
Nip-0.5% vs. ein2-1.0%	3	<0.0001	Yes
Nip-0.5% vs. eil1-1.0%	1.861	<0.0001	Yes
ein2-0.5% vs. eil1-0.5%	-0.7076	0.0197	Yes
ein2-0.5% vs. Nip-1.0%	-4.763	<0.0001	Yes
ein2-0.5% vs. ein2-1.0%	0.05263	0.8147	No
ein2-0.5% vs. eil1-1.0%	-1.087	<0.0001	Yes
eil1-0.5% vs. Nip-1.0%	-4.056	<0.0001	Yes
eil1-0.5% vs. ein2-1.0%	0.7602	0.0103	Yes
eil1-0.5% vs. eil1-1.0%	-0.3791	0.4325	No
Nip-1.0% vs. ein2-1.0%	4.816	<0.0001	Yes
Nip-1.0% vs. eil1-1.0%	3.676	<0.0001	Yes
ein2-1.0% vs. eil1-1.0%	-1.139	<0.0001	Yes
Figure 4B
ANOVA
Source of Variation	SS	DF	MS	F
Between Groups	174	3	58.02	85.09
Residual	42.27	62	0.6818
Total	216.3	65
Tukey's Multiple Comparison Test	Mean Diff.	P	Significant? P < 0.05?
Nip-Uncompacted vs. oswox11-1-Uncompacted	2.086	<0.0001	Yes
Nip-Uncompacted vs. Nip-Compacted	-1.881	<0.0001	Yes
Nip-Uncompacted vs. oswox11-1-Compacted	1.643	<0.0001	Yes
oswox11-1-Uncompacted vs. Nip-Compacted	-3.967	<0.0001	Yes
oswox11-1-Uncompacted vs. oswox11-1-Compacted	-0.4429	0.1289	No
Nip-Compacted vs. oswox11-1-Compacted	3.524	<0.0001	Yes
Figure 4D
ANOVA
Source of Variation	SS	DF	MS	F
Between Groups	295.7	5	59.13	137.1
Residual	32.34	75	0.4312
Total	328	80
Tukey's Multiple Comparison Test	Mean Diff.	P	Significant? P < 0.05?
Nip-0.2% vs. oswox11-1-0.2%	1.472	<0.0001	Yes
Nip-0.2% vs. Nip-0.5%	-1.991	<0.0001	Yes
Nip-0.2% vs. oswox11-1-0.5%	1.042	0.0006	Yes
Nip-0.2% vs. Nip-1.0%	-4.014	<0.0001	Yes
Nip-0.2% vs. oswox11-1-1.0%	0.4716	0.1364	No
oswox11-1-0.2% vs. Nip-0.5%	-3.463	<0.0001	Yes
oswox11-1-0.2% vs. oswox11-1-0.5%	-0.4292	0.1364	No
oswox11-1-0.2% vs. Nip-1.0%	-5.486	<0.0001	Yes
oswox11-1-0.2% vs. oswox11-1-1.0%	-1	0.0002	Yes
Nip-0.5% vs. oswox11-1-0.5%	3.033	<0.0001	Yes
Nip-0.5% vs. Nip-1.0%	-2.023	<0.0001	Yes
Nip-0.5% vs. oswox11-1-1.0%	2.463	<0.0001	Yes
oswox11-1-0.5% vs. Nip-1.0%	-5.056	<0.0001	Yes
oswox11-1-0.5% vs. oswox11-1-1.0%	-0.5708	0.053	No
Nip-1.0% vs. oswox11-1-1.0%	4.486	<0.0001	Yes
Figure 5C	Parameter	Pairs	P
	Fold of enrichment	EIL1-myc-Air-P1 vs Nip-P1	0.6236
		EIL1-myc-ET-P1 vs Nip-P1	0.2757
		EIL1-myc-Air-P2 vs Nip-P2	0.3904
		EIL1-myc-ET-P2 vs Nip-P2	0.278
		EIL1-myc-Air-P3 vs Nip-P3	0.2955
		EIL1-myc-ET-P3 vs Nip-P3	0.3865
		EIL1-myc-Air-P4 vs Nip-P4	0.0014
		EIL1-myc-ET-P4 vs Nip-P4	0.0003
		EIL1-myc-Air-P5 vs Nip-P5	0.004
		EIL1-myc-ET-P5 vs Nip-P5	0.0002
Figure 6B
ANOVA
Source of Variation	SS	DF	MS	F
Between Groups	3536	11	321.4	1019
Residual	132.2	419	0.3155
Total	3668	430
Tukey's Multiple Comparison Test	Mean Diff.	P	Significant? P < 0.05?
Nip-Air vs. Nip-ET	-2.401	<0.0001	Yes
Nip-Air vs. eil1-Air	2.73	<0.0001	Yes
Nip-Air vs. eil1-ET	2.564	<0.0001	Yes
Nip-Air vs. oswox11-1-Air	5.067	<0.0001	Yes
Nip-Air vs. oswox11-1-ET	4.701	<0.0001	Yes
Nip-Air vs. eil1 oswox11-1-Air	5.031	<0.0001	Yes
Nip-Air vs. eil1 oswox11-1-ET	4.793	<0.0001	Yes
Nip-Air vs. EIL1-OX-Air	-2.034	<0.0001	Yes
Nip-Air vs. EIL1-OX-ET	-3.974	<0.0001	Yes
Nip-Air vs. EIL1-OX oswox11-1-Air	4.735	<0.0001	Yes
Nip-Air vs. EIL1-OX oswox11-1-ET	4.726	<0.0001	Yes
Nip-ET vs. eil1-Air	5.131	<0.0001	Yes
Nip-ET vs. eil1-ET	4.965	<0.0001	Yes
Nip-ET vs. oswox11-1-Air	7.468	<0.0001	Yes
Nip-ET vs. oswox11-1-ET	7.101	<0.0001	Yes
Nip-ET vs. eil1 oswox11-1-Air	7.432	<0.0001	Yes
Nip-ET vs. eil1 oswox11-1-ET	7.193	<0.0001	Yes
Nip-ET vs. EIL1-OX-Air	0.3664	0.0906	No
Nip-ET vs. EIL1-OX-ET	-1.574	<0.0001	Yes
Nip-ET vs. EIL1-OX oswox11-1-Air	7.135	<0.0001	Yes
Nip-ET vs. EIL1-OX oswox11-1-ET	7.127	<0.0001	Yes
eil1-Air vs. eil1-ET	-0.1662	0.6896	No
eil1-Air vs. oswox11-1-Air	2.337	<0.0001	Yes
eil1-Air vs. oswox11-1-ET	1.97	<0.0001	Yes
eil1-Air vs. eil1 oswox11-1-Air	2.301	<0.0001	Yes
eil1-Air vs. eil1 oswox11-1-ET	2.062	<0.0001	Yes
eil1-Air vs. EIL1-OX-Air	-4.764	<0.0001	Yes
eil1-Air vs. EIL1-OX-ET	-6.705	<0.0001	Yes
eil1-Air vs. EIL1-OX oswox11-1-Air	2.004	<0.0001	Yes
eil1-Air vs. EIL1-OX oswox11-1-ET	1.996	<0.0001	Yes
eil1-ET vs. oswox11-1-Air	2.503	<0.0001	Yes
eil1-ET vs. oswox11-1-ET	2.136	<0.0001	Yes
eil1-ET vs. eil1 oswox11-1-Air	2.467	<0.0001	Yes
eil1-ET vs. eil1 oswox11-1-ET	2.229	<0.0001	Yes
eil1-ET vs. EIL1-OX-Air	-4.598	<0.0001	Yes
eil1-ET vs. EIL1-OX-ET	-6.538	<0.0001	Yes
eil1-ET vs. EIL1-OX oswox11-1-Air	2.17	<0.0001	Yes
eil1-ET vs. EIL1-OX oswox11-1-ET	2.162	<0.0001	Yes
oswox11-1-Air vs. oswox11-1-ET	-0.3668	0.1263	No
oswox11-1-Air vs. eil1 oswox11-1-Air	-0.03645	0.9983	No
oswox11-1-Air vs. eil1 oswox11-1-ET	-0.2748	0.3543	No
oswox11-1-Air vs. EIL1-OX-Air	-7.102	<0.0001	Yes
oswox11-1-Air vs. EIL1-OX-ET	-9.042	<0.0001	Yes
oswox11-1-Air vs. EIL1-OX oswox11-1-Air	-0.3328	0.1596	No
oswox11-1-Air vs. EIL1-OX oswox11-1-ET	-0.3414	0.1375	No
oswox11-1-ET vs. eil1 oswox11-1-Air	0.3304	0.264	No
oswox11-1-ET vs. eil1 oswox11-1-ET	0.09203	0.9932	No
oswox11-1-ET vs. EIL1-OX-Air	-6.735	<0.0001	Yes
oswox11-1-ET vs. EIL1-OX-ET	-8.675	<0.0001	Yes
oswox11-1-ET vs. EIL1-OX oswox11-1-Air	0.034	0.9983	No
oswox11-1-ET vs. EIL1-OX oswox11-1-ET	0.02547	0.9983	No
eil1 oswox11-1-Air vs. eil1 oswox11-1-ET	-0.2383	0.5885	No
eil1 oswox11-1-Air vs. EIL1-OX-Air	-7.065	<0.0001	Yes
eil1 oswox11-1-Air vs. EIL1-OX-ET	-9.005	<0.0001	Yes
eil1 oswox11-1-Air vs. EIL1-OX oswox11-1-Air	-0.2964	0.3161	No
eil1 oswox11-1-Air vs. EIL1-OX oswox11-1-ET	-0.3049	0.2909	No
eil1 oswox11-1-ET vs. EIL1-OX-Air	-6.827	<0.0001	Yes
eil1 oswox11-1-ET vs. EIL1-OX-ET	-8.767	<0.0001	Yes
eil1 oswox11-1-ET vs. EIL1-OX oswox11-1-Air	-0.05803	0.9968	No
eil1 oswox11-1-ET vs. EIL1-OX oswox11-1-ET	-0.06656	0.9968	No
EIL1-OX-Air vs. EIL1-OX-ET	-1.94	<0.0001	Yes
EIL1-OX-Air vs. EIL1-OX oswox11-1-Air	6.769	<0.0001	Yes
EIL1-OX-Air vs. EIL1-OX oswox11-1-ET	6.76	<0.0001	Yes
EIL1-OX-ET vs. EIL1-OX oswox11-1-Air	8.709	<0.0001	Yes
EIL1-OX-ET vs. EIL1-OX oswox11-1-ET	8.7	<0.0001	Yes
EIL1-OX oswox11-1-Air vs. EIL1-OX oswox11-1-ET	-0.008535	0.9983	No
Figure 7B
ANOVA
Source of Variation	SS	DF	MS	F
Between Groups	657.9	11	59.81	142.1
Residual	102.3	243	0.4208
Total	760.2	254
Tukey's Multiple Comparison Test	Mean Diff.	P	Significant? P < 0.05?
Nip-Uncompacted vs. Nip-Compacted	-1.471	<0.0001	Yes
Nip-Uncompacted vs. eil1-Uncompacted	1.214	<0.0001	Yes
Nip-Uncompacted vs. eil1-Compacted	0.7216	0.0036	Yes
Nip-Uncompacted vs. oswox11-1-Uncompacted	2.315	<0.0001	Yes
Nip-Uncompacted vs. oswox11-1-Compacted	1.769	<0.0001	Yes
Nip-Uncompacted vs. eil1 oswox11-1-Uncompacted	2.209	<0.0001	Yes
Nip-Uncompacted vs. eil1 oswox11-1-Compacted	2.085	<0.0001	Yes
Nip-Uncompacted vs. EIL1-OX-Uncompacted	-1.421	<0.0001	Yes
Nip-Uncompacted vs. EIL1-OX-Compacted	-2.842	<0.0001	Yes
Nip-Uncompacted vs. EIL1-OX oswox11-1-Uncompacted	1.769	<0.0001	Yes
Nip-Uncompacted vs. EIL1-OX oswox11-1-Compacted	1.214	<0.0001	Yes
Nip-Compacted vs. eil1-Uncompacted	2.684	<0.0001	Yes
Nip-Compacted vs. eil1-Compacted	2.192	<0.0001	Yes
Nip-Compacted vs. oswox11-1-Uncompacted	3.785	<0.0001	Yes
Nip-Compacted vs. oswox11-1-Compacted	3.24	<0.0001	Yes
Nip-Compacted vs. eil1 oswox11-1-Uncompacted	3.68	<0.0001	Yes
Nip-Compacted vs. eil1 oswox11-1-Compacted	3.556	<0.0001	Yes
Nip-Compacted vs. EIL1-OX-Uncompacted	0.04952	0.9916	No
Nip-Compacted vs. EIL1-OX-Compacted	-1.371	<0.0001	Yes
Nip-Compacted vs. EIL1-OX oswox11-1-Uncompacted	3.24	<0.0001	Yes
Nip-Compacted vs. EIL1-OX oswox11-1-Compacted	2.684	<0.0001	Yes
eil1-Uncompacted vs. eil1-Compacted	-0.4921	0.1997	No
eil1-Uncompacted vs. oswox11-1-Uncompacted	1.101	<0.0001	Yes
eil1-Uncompacted vs. oswox11-1-Compacted	0.5556	0.1045	No
eil1-Uncompacted vs. eil1 oswox11-1-Uncompacted	0.9956	<0.0001	Yes
eil1-Uncompacted vs. eil1 oswox11-1-Compacted	0.8713	0.0013	Yes
eil1-Uncompacted vs. EIL1-OX-Uncompacted	-2.635	<0.0001	Yes
eil1-Uncompacted vs. EIL1-OX-Compacted	-4.056	<0.0001	Yes
eil1-Uncompacted vs. EIL1-OX oswox11-1-Uncompacted	0.5556	0.1409	No
eil1-Uncompacted vs. EIL1-OX oswox11-1-Compacted	0	>0.9999	No
eil1-Compacted vs. oswox11-1-Uncompacted	1.593	<0.0001	Yes
eil1-Compacted vs. oswox11-1-Compacted	1.048	<0.0001	Yes
eil1-Compacted vs. eil1 oswox11-1-Uncompacted	1.488	<0.0001	Yes
eil1-Compacted vs. eil1 oswox11-1-Compacted	1.363	<0.0001	Yes
eil1-Compacted vs. EIL1-OX-Uncompacted	-2.143	<0.0001	Yes
eil1-Compacted vs. EIL1-OX-Compacted	-3.563	<0.0001	Yes
eil1-Compacted vs. EIL1-OX oswox11-1-Uncompacted	1.048	<0.0001	Yes
eil1-Compacted vs. EIL1-OX oswox11-1-Compacted	0.4921	0.1997	No
oswox11-1-Uncompacted vs. oswox11-1-Compacted	-0.5455	0.0824	No
oswox11-1-Uncompacted vs. eil1 oswox11-1-Uncompacted	-0.1055	0.977	No
oswox11-1-Uncompacted vs. eil1 oswox11-1-Compacted	-0.2297	0.835	No
oswox11-1-Uncompacted vs. EIL1-OX-Uncompacted	-3.736	<0.0001	Yes
oswox11-1-Uncompacted vs. EIL1-OX-Compacted	-5.157	<0.0001	Yes
oswox11-1-Uncompacted vs. EIL1-OX oswox11-1-Uncompacted	-0.5455	0.1226	No
oswox11-1-Uncompacted vs. EIL1-OX oswox11-1-Compacted	-1.101	<0.0001	Yes
oswox11-1-Compacted vs. eil1 oswox11-1-Uncompacted	0.44	0.1997	No
oswox11-1-Compacted vs. eil1 oswox11-1-Compacted	0.3158	0.621	No
oswox11-1-Compacted vs. EIL1-OX-Uncompacted	-3.19	<0.0001	Yes
oswox11-1-Compacted vs. EIL1-OX-Compacted	-4.611	<0.0001	Yes
oswox11-1-Compacted vs. EIL1-OX oswox11-1-Uncompacted	0	>0.9999	No
oswox11-1-Compacted vs. EIL1-OX oswox11-1-Compacted	-0.5556	0.1045	No
eil1 oswox11-1-Uncompacted vs. eil1 oswox11-1-Compacted	-0.1242	0.977	No
eil1 oswox11-1-Uncompacted vs. EIL1-OX-Uncompacted	-3.63	<0.0001	Yes
eil1 oswox11-1-Uncompacted vs. EIL1-OX-Compacted	-5.051	<0.0001	Yes
eil1 oswox11-1-Uncompacted vs. EIL1-OX oswox11-1-Uncompacted	-0.44	0.2338	No
eil1 oswox11-1-Uncompacted vs. EIL1-OX oswox11-1-Compacted	-0.9956	<0.0001	Yes
eil1 oswox11-1-Compacted vs. EIL1-OX-Uncompacted	-3.506	<0.0001	Yes
eil1 oswox11-1-Compacted vs. EIL1-OX-Compacted	-4.927	<0.0001	Yes
eil1 oswox11-1-Compacted vs. EIL1-OX oswox11-1-Uncompacted	-0.3158	0.6525	No
eil1 oswox11-1-Compacted vs. EIL1-OX oswox11-1-Compacted	-0.8713	0.0013	Yes
EIL1-OX-Uncompacted vs. EIL1-OX-Compacted	-1.421	<0.0001	Yes
EIL1-OX-Uncompacted vs. EIL1-OX oswox11-1-Uncompacted	3.19	<0.0001	Yes
EIL1-OX-Uncompacted vs. EIL1-OX oswox11-1-Compacted	2.635	<0.0001	Yes
EIL1-OX-Compacted vs. EIL1-OX oswox11-1-Uncompacted	4.611	<0.0001	Yes
EIL1-OX-Compacted vs. EIL1-OX oswox11-1-Compacted	4.056	<0.0001	Yes
EIL1-OX oswox11-1-Uncompacted vs. EIL1-OX oswox11-1-Compacted	-0.5556	0.1409	No
Figure S1B	Parameter	Pairs	P
	Crown root number	0.5% vs 0.2%	0.0231
		1.0% vs 0.2%	<0.0001
Figure S1D	Parameter	Pairs	P
	Relative expression	IAA20-0.5% vs IAA20-0.2%	0.0028
		IAA20-1.0% vs IAA20-0.2%	0.0002
		ERF63-0.5% vs ERF63-0.2%	0.0017
		ERF63-1.0% vs ERF63-0.2%	0.0002
		RAP2.8-0.5% vs RAP2.8-0.2%	0.0045
		RAP2.8-1.0% vs RAP2.8-0.2%	0.0002
		SHR5-0.5% vs SHR5-0.2%	0.0009
		SHR5-1.0% vs SHR5-0.2%	0.0044
		ERF2-0.5% vs ERF2-0.2%	0.0101
		ERF2-1.0% vs ERF2-0.2%	0.0009
Figure S1E	Parameter	Pairs	P
	Ethylene production	0.5% vs 0.2%	0.0049
		1.0% vs 0.2%	0.0028
Figure S2C
ANOVA
Source of Variation	SS	DF	MS	F
Between Groups	467	5	93.41	298.4
Residual	69.8	223	0.313
Total	536.8	228
Tukey's Multiple Comparison Test	Mean Diff.	P	Significant? P < 0.05?
Nip-Air vs. ein2-Air	1.31	<0.0001	Yes
Nip-Air vs. eil1-Air	1.351	<0.0001	Yes
Nip-Air vs. Nip-ET	-2.594	<0.0001	Yes
Nip-Air vs. ein2-ET	1.082	<0.0001	Yes
Nip-Air vs. eil1-ET	0.6154	<0.0001	Yes
ein2-Air vs. eil1-Air	0.04085	0.7604	No
ein2-Air vs. Nip-ET	-3.904	<0.0001	Yes
ein2-Air vs. ein2-ET	-0.2278	0.1351	No
ein2-Air vs. eil1-ET	-0.6944	<0.0001	Yes
eil1-Air vs. Nip-ET	-3.945	<0.0001	Yes
eil1-Air vs. ein2-ET	-0.2686	0.1034	No
eil1-Air vs. eil1-ET	-0.7353	<0.0001	Yes
Nip-ET vs. ein2-ET	3.676	<0.0001	Yes
Nip-ET vs. eil1-ET	3.209	<0.0001	Yes
ein2-ET vs. eil1-ET	-0.4667	0.0015	Yes
Figure S2D
ANOVA
Source of Variation	SS	DF	MS	F
Between Groups	59.87	2	29.94	116.2
Residual	30.39	118	0.2575
Total	90.26	120
Tukey's Multiple Comparison Test	Mean Diff.	P	Significant? P < 0.05?
Nip vs. EIN2-OX	-1.589	<0.0001	Yes
Nip vs. EIL1-OX	-1.385	<0.0001	Yes
EIN2-OX vs. EIL1-OX	0.2045	0.1675	No
Figure S3B
ANOVA
Source of Variation	SS	DF	MS	F
Between Groups	103.2	5	20.63	19.99
Residual	94.96	92	1.032
Total	198.1	97
Tukey's Multiple Comparison Test	Mean Diff.	P	Significant? P < 0.05?
Nip-Uncompacted vs. ein2-Uncompacted	0.5879	0.6993	No
Nip-Uncompacted vs. eil1-Uncompacted	0.7912	0.2896	No
Nip-Uncompacted vs. Nip-Compacted	3.051	<0.0001	Yes
Nip-Uncompacted vs. ein2-Compacted	1.998	<0.0001	Yes
Nip-Uncompacted vs. eil1-Compacted	2.229	<0.0001	Yes
ein2-Uncompacted vs. eil1-Uncompacted	0.2033	0.9948	No
ein2-Uncompacted vs. Nip-Compacted	2.464	<0.0001	Yes
ein2-Uncompacted vs. ein2-Compacted	1.41	0.0034	Yes
ein2-Uncompacted vs. eil1-Compacted	1.642	0.0004	Yes
eil1-Uncompacted vs. Nip-Compacted	2.26	<0.0001	Yes
eil1-Uncompacted vs. ein2-Compacted	1.207	0.0066	Yes
eil1-Uncompacted vs. eil1-Compacted	1.438	0.0007	Yes
Nip-Compacted vs. ein2-Compacted	-1.053	0.0266	Yes
Nip-Compacted vs. eil1-Compacted	-0.822	0.159	No
ein2-Compacted vs. eil1-Compacted	0.2311	0.9803	No
Figure S3C
ANOVA
Source of Variation	SS	DF	MS	F
Between Groups	0.004473	5	0.0008947	10.38
Residual	0.003965	46	8.621e-05
Total	0.008439	51
Tukey's Multiple Comparison Test	Mean Diff.	P	Significant? P < 0.05?
Nip-Uncompacted vs. ein2-Uncompacted	0.01638	0.0238	Yes
Nip-Uncompacted vs. eil1-Uncompacted	0.01199	0.1042	No
Nip-Uncompacted vs. Nip-Compacted	0.0286	<0.0001	Yes
Nip-Uncompacted vs. ein2-Compacted	0.02321	<0.0001	Yes
Nip-Uncompacted vs. eil1-Compacted	0.01321	0.0558	No
ein2-Uncompacted vs. eil1-Uncompacted	-0.004389	0.9453	No
ein2-Uncompacted vs. Nip-Compacted	0.01223	0.1192	No
ein2-Uncompacted vs. ein2-Compacted	0.006833	0.7289	No
ein2-Uncompacted vs. eil1-Compacted	-0.003167	0.9866	No
eil1-Uncompacted vs. Nip-Compacted	0.01662	0.0031	Yes
eil1-Uncompacted vs. ein2-Compacted	0.01122	0.1272	No
eil1-Uncompacted vs. eil1-Compacted	0.001222	0.9998	No
Nip-Compacted vs. ein2-Compacted	-0.005394	0.7875	No
Nip-Compacted vs. eil1-Compacted	-0.01539	0.0074	Yes
ein2-Compacted vs. eil1-Compacted	-0.01	0.2211	No
Figure S4E	Parameter	Pairs	P
	Grain length	ein2 vs Nip	0.8475
		EIN2-OX vs Nip	0.0033
		eil1 vs Nip	0.0734
		EIL1-OX vs Nip	<0.0001
Figure S4F	Parameter	Pairs	P
	Grain width	ein2 vs Nip	0.2585
		EIN2-OX vs Nip	<0.0001
		eil1 vs Nip	0.5841
		EIL1-OX vs Nip	0.0064
Figure S4G	Parameter	Pairs	P
	Thousand-grain weight	ein2 vs Nip	0.6293
		EIN2-OX vs Nip	0.0034
		eil1 vs Nip	0.3077
		EIL1-OX vs Nip	0.0282
Figure S4H	Parameter	Pairs	P
	Grain yield per plant	ein2 vs Nip	0.0059
		EIN2-OX vs Nip	<0.0001
		eil1 vs Nip	0.5583
		EIL1-OX vs Nip	0.0031
Figure S6C	Parameter	Pairs	P
	Relative expression	OX-1 vs ZH11	<0.0001
		OX-2 vs ZH11	<0.0001
		OX-3 vs ZH11	<0.0001
Figure S6F	Parameter	Pairs	P
	Crown root number	oswox11-1 vs Nip	<0.0001
		oswox11-2 vs Nip	<0.0001
		oswox11-3 vs Nip	<0.0001
Figure S7E	Parameter	Pairs	P
	Grain length	oswox11-1 vs Nip	0.4816
		oswox11-2 vs Nip	<0.0001
		oswox11-3 vs Nip	0.8645
		OX-1 vs ZH11	0.0339
		OX-2 vs ZH11	0.1827
		OX-3 vs ZH11	0.0544
Figure S7F	Parameter	Pairs	P
	Grain width	oswox11-1 vs Nip	0.0072
		oswox11-2 vs Nip	0.0493
		oswox11-3 vs Nip	0.5544
		OX-1 vs ZH11	0.158
		OX-2 vs ZH11	0.0736
		OX-3 vs ZH11	0.0931
Figure S7G	Parameter	Pairs	P
	Thousand-grain weight	oswox11-1 vs Nip	0.0009
		oswox11-2 vs Nip	<0.0001
		oswox11-3 vs Nip	0.0269
		OX-1 vs ZH11	0.0372
		OX-2 vs ZH11	0.4532
		OX-3 vs ZH11	0.7991
Figure S7H	Parameter	Pairs	P
	Grain yield per plant	oswox11-1 vs Nip	0.0038
		oswox11-2 vs Nip	<0.0001
		oswox11-3 vs Nip	0.0013
		OX-1 vs ZH11	0.099
		OX-2 vs ZH11	0.0478
		OX-3 vs ZH11	0.002
Figure S8B
ANOVA
Source of Variation	SS	DF	MS	F
Between Groups	228.6	7	32.66	99.56
Residual	101.4	309	0.328
Total	330	316
Tukey's Multiple Comparison Test	Mean Diff.	P	Significant? P < 0.05?
ZH11-Air vs. OX-1-Air	-0.8889	<0.0001	Yes
ZH11-Air vs. OX-2-Air	-0.7374	<0.0001	Yes
ZH11-Air vs. OX-3-Air	-1.081	<0.0001	Yes
ZH11-Air vs. ZH11-ET	-2.141	<0.0001	Yes
ZH11-Air vs. OX-1-ET	-2.19	<0.0001	Yes
ZH11-Air vs. OX-2-ET	-2.098	<0.0001	Yes
ZH11-Air vs. OX-3-ET	-2.425	<0.0001	Yes
OX-1-Air vs. OX-2-Air	0.1515	0.721	No
OX-1-Air vs. OX-3-Air	-0.1917	0.5463	No
OX-1-Air vs. ZH11-ET	-1.252	<0.0001	Yes
OX-1-Air vs. OX-1-ET	-1.301	<0.0001	Yes
OX-1-Air vs. OX-2-ET	-1.21	<0.0001	Yes
OX-1-Air vs. OX-3-ET	-1.536	<0.0001	Yes
OX-2-Air vs. OX-3-Air	-0.3432	0.0974	No
OX-2-Air vs. ZH11-ET	-1.404	<0.0001	Yes
OX-2-Air vs. OX-1-ET	-1.452	<0.0001	Yes
OX-2-Air vs. OX-2-ET	-1.361	<0.0001	Yes
OX-2-Air vs. OX-3-ET	-1.688	<0.0001	Yes
OX-3-Air vs. ZH11-ET	-1.06	<0.0001	Yes
OX-3-Air vs. OX-1-ET	-1.109	<0.0001	Yes
OX-3-Air vs. OX-2-ET	-1.018	<0.0001	Yes
OX-3-Air vs. OX-3-ET	-1.345	<0.0001	Yes
ZH11-ET vs. OX-1-ET	-0.04878	0.91	No
ZH11-ET vs. OX-2-ET	0.04251	0.91	No
ZH11-ET vs. OX-3-ET	-0.2842	0.1413	No
OX-1-ET vs. OX-2-ET	0.09129	0.8666	No
OX-1-ET vs. OX-3-ET	-0.2354	0.2949	No
OX-2-ET vs. OX-3-ET	-0.3267	0.0974	No
Figure S8D
ANOVA
Source of Variation	SS	DF	MS	F
Between Groups	1123	7	160.5	404.5
Residual	127.3	321	0.3967
Total	1250	328
Tukey's Multiple Comparison Test	Mean Diff.	P	Significant? P < 0.05?
Nip-Air vs. oswox11-1-Air	2.559	<0.0001	Yes
Nip-Air vs. oswox11-2-Air	2.334	<0.0001	Yes
Nip-Air vs. oswox11-3-Air	4.032	<0.0001	Yes
Nip-Air vs. Nip-ET	-2.206	<0.0001	Yes
Nip-Air vs. oswox11-1-ET	2.396	<0.0001	Yes
Nip-Air vs. oswox11-2-ET	2.227	<0.0001	Yes
Nip-Air vs. oswox11-3-ET	3.713	<0.0001	Yes
oswox11-1-Air vs. oswox11-2-Air	-0.2254	0.4307	No
oswox11-1-Air vs. oswox11-3-Air	1.472	<0.0001	Yes
oswox11-1-Air vs. Nip-ET	-4.765	<0.0001	Yes
oswox11-1-Air vs. oswox11-1-ET	-0.1631	0.5799	No
oswox11-1-Air vs. oswox11-2-ET	-0.3322	0.1134	No
oswox11-1-Air vs. oswox11-3-ET	1.154	<0.0001	Yes
oswox11-2-Air vs. oswox11-3-Air	1.698	<0.0001	Yes
oswox11-2-Air vs. Nip-ET	-4.54	<0.0001	Yes
oswox11-2-Air vs. oswox11-1-ET	0.06233	0.6749	No
oswox11-2-Air vs. oswox11-2-ET	-0.1068	0.6749	No
oswox11-2-Air vs. oswox11-3-ET	1.379	<0.0001	Yes
oswox11-3-Air vs. Nip-ET	-6.237	<0.0001	Yes
oswox11-3-Air vs. oswox11-1-ET	-1.635	<0.0001	Yes
oswox11-3-Air vs. oswox11-2-ET	-1.804	<0.0001	Yes
oswox11-3-Air vs. oswox11-3-ET	-0.3184	0.1297	No
Nip-ET vs. oswox11-1-ET	4.602	<0.0001	Yes
Nip-ET vs. oswox11-2-ET	4.433	<0.0001	Yes
Nip-ET vs. oswox11-3-ET	5.919	<0.0001	Yes
oswox11-1-ET vs. oswox11-2-ET	-0.1691	0.5799	No
oswox11-1-ET vs. oswox11-3-ET	1.317	<0.0001	Yes
oswox11-2-ET vs. oswox11-3-ET	1.486	<0.0001	Yes
Figure S9B
ANOVA
Source of Variation	SS	DF	MS	F
Between Groups	147.5	3	49.15	210.8
Residual	10.73	46	0.2332
Total	158.2	49
Tukey's Multiple Comparison Test	Mean Diff.	P	Significant? P < 0.05?
HY-Air vs. oswox11-4-Air	1.933	<0.0001	Yes
HY-Air vs. HY-ET	-2.354	<0.0001	Yes
HY-Air vs. oswox11-4-ET	1.556	<0.0001	Yes
oswox11-4-Air vs. HY-ET	-4.288	<0.0001	Yes
oswox11-4-Air vs. oswox11-4-ET	-0.3778	0.0954	No
HY-ET vs. oswox11-4-ET	3.91	<0.0001	Yes
Figure S10B
ANOVA
Source of Variation	SS	DF	MS	F
Between Groups	179.7	3	59.89	75.95
Residual	46.52	59	0.7885
Total	226.2	62
Tukey's Multiple Comparison Test	Mean Diff.	P	Significant? P < 0.05?
Nip-Uncompacted vs. oswox11-1-Uncompacted	0.3963	0.6432	No
Nip-Uncompacted vs. Nip-Compacted	3.168	<0.0001	Yes
Nip-Uncompacted vs. oswox11-1-Compacted	3.886	<0.0001	Yes
oswox11-1-Uncompacted vs. Nip-Compacted	2.771	<0.0001	Yes
oswox11-1-Uncompacted vs. oswox11-1-Compacted	3.49	<0.0001	Yes
Nip-Compacted vs. oswox11-1-Compacted	0.7187	0.0911	No
Figure S10C
ANOVA
Source of Variation	SS	DF	MS	F
Between Groups	0.007304	3	0.002435	39.46
Residual	0.001913	31	6.17e-05
Total	0.009217	34
Tukey's Multiple Comparison Test	Mean Diff.	P	Significant? P < 0.05?
Nip-Uncompacted vs. oswox11-1-Uncompacted	0.01759	0.0008	Yes
Nip-Uncompacted vs. Nip-Compacted	0.02988	<0.0001	Yes
Nip-Uncompacted vs. oswox11-1-Compacted	0.03848	<0.0001	Yes
oswox11-1-Uncompacted vs. Nip-Compacted	0.01229	0.0169	Yes
oswox11-1-Uncompacted vs. oswox11-1-Compacted	0.02089	<0.0001	Yes
Nip-Compacted vs. oswox11-1-Compacted	0.0086	0.0888	No
Figure S11A	Parameter	Pairs	P
	Relative expression	Nip-0.5 h vs Nip-0 h	0.0113
		Nip-1 h vs Nip-0 h	<0.0001
		Nip-2 h vs Nip-0 h	<0.0001
		Nip-3 h vs Nip-0 h	<0.0001
		Nip-4 h vs Nip-0 h	<0.0001
		Nip-6 h vs Nip-0 h	<0.0001
		Nip-8 h vs Nip-0 h	0.0002
		ein2-0.5 h vs ein2-0 h	0.094
		ein2-1 h vs ein2-0 h	0.9038
		ein2-2 h vs ein2-0 h	0.3915
		ein2-3 h vs ein2-0 h	0.0083
		ein2-4 h vs ein2-0 h	0.0618
		ein2-6 h vs ein2-0 h	0.2738
		ein2-8 h vs ein2-0 h	>0.9999
		eil1-0.5 h vs eil1-0 h	0.3658
		eil1-1 h vs eil1-0 h	0.1799
		eil1-2 h vs eil1-0 h	0.1493
		eil1-3 h vs eil1-0 h	0.0736
		eil1-4 h vs eil1-0 h	0.0004
		eil1-6 h vs eil1-0 h	0.1825
		eil1-8 h vs eil1-0 h	0.0809
Figure S11B	Parameter	Pairs	P
	Relative expression	ein2 vs Nip	0.0103
		EIN2-OX vs Nip	0.0001
		eil1 vs Nip	0.0285
		EIL1-OX vs Nip	0.0004
Figure S12A	Parameter	Pairs	P
	Relative expression	Nip-0.5 h vs Nip-0 h	0.0644
		Nip-1 h vs Nip-0 h	0.0148
		Nip-2 h vs Nip-0 h	0.001
		Nip-3 h vs Nip-0 h	<0.0001
		Nip-4 h vs Nip-0 h	0.0007
		Nip-6 h vs Nip-0 h	0.0113
		Nip-8 h vs Nip-0 h	0.2911
		ein2-0.5 h vs ein2-0 h	0.2581
		ein2-1 h vs ein2-0 h	0.0225
		ein2-2 h vs ein2-0 h	0.1085
		ein2-3 h vs ein2-0 h	0.7078
		ein2-4 h vs ein2-0 h	0.3401
		ein2-6 h vs ein2-0 h	0.921
		ein2-8 h vs ein2-0 h	0.127
		eil1-0.5 h vs eil1-0 h	0.0333
		eil1-1 h vs eil1-0 h	0.0277
		eil1-2 h vs eil1-0 h	0.145
		eil1-3 h vs eil1-0 h	0.8002
		eil1-4 h vs eil1-0 h	0.2536
		eil1-6 h vs eil1-0 h	0.5308
		eil1-8 h vs eil1-0 h	0.3052
Figure S12B	Parameter	Pairs	P
	Relative expression	ein2 vs Nip	0.0018
		EIN2-OX vs Nip	0.0097
		eil1 vs Nip	0.0065
		EIL1-OX vs Nip	0.0376
Figure S12C	Parameter	Pairs	P
	Relative expression	Nip-0.5 h vs Nip-0 h	0.2903
		Nip-1 h vs Nip-0 h	0.1395
		Nip-2 h vs Nip-0 h	0.0155
		Nip-3 h vs Nip-0 h	0.0002
		Nip-4 h vs Nip-0 h	0.0002
		Nip-6 h vs Nip-0 h	0.0021
		Nip-8 h vs Nip-0 h	0.0232
		ein2-0.5 h vs ein2-0 h	0.8969
		ein2-1 h vs ein2-0 h	0.6956
		ein2-2 h vs ein2-0 h	0.8275
		ein2-3 h vs ein2-0 h	0.0393
		ein2-4 h vs ein2-0 h	0.2397
		ein2-6 h vs ein2-0 h	0.0588
		ein2-8 h vs ein2-0 h	0.0632
		eil1-0.5 h vs eil1-0 h	0.3275
		eil1-1 h vs eil1-0 h	0.3333
		eil1-2 h vs eil1-0 h	0.1128
		eil1-3 h vs eil1-0 h	0.1459
		eil1-4 h vs eil1-0 h	0.0678
		eil1-6 h vs eil1-0 h	0.0121
		eil1-8 h vs eil1-0 h	0.0118
Figure S12D	Parameter	Pairs	P
	Relative expression	ein2 vs Nip	0.0245
		EIN2-OX vs Nip	0.001
		eil1 vs Nip	0.0339
		EIL1-OX vs Nip	0.0024
Figure S13A	Parameter	Pairs	P
	Relative expression	Nip-1 h vs Nip-0 h	0.5558
		Nip-3 h vs Nip-0 h	0.0048
		Nip-5 h vs Nip-0 h	0.0006
		Nip-7 h vs Nip-0 h	0.0055
		oswox11-1-1 h vs oswox11-1-0 h	0.6864
		oswox11-1-3 h vs oswox11-1-0 h	0.1609
		oswox11-1-5 h vs oswox11-1-0 h	0.5572
		oswox11-1-7 h vs oswox11-1-0 h	0.2773
Figure S13B	Parameter	Pairs	P
	Relative expression	Nip-1 h vs Nip-0 h	0.0104
		Nip-3 h vs Nip-0 h	<0.0001
		Nip-5 h vs Nip-0 h	0.001
		Nip-7 h vs Nip-0 h	0.9361
		oswox11-1-1 h vs oswox11-1-0 h	0.197
		oswox11-1-3 h vs oswox11-1-0 h	0.0007
		oswox11-1-5 h vs oswox11-1-0 h	0.6215
		oswox11-1-7 h vs oswox11-1-0 h	0.7388
Figure S14A	Parameter	Pairs	P
	LUC/REN ratio	ProOsWOX11:LUC+Pro35S:EV vs ProOsWOX11:LUC+Pro35S:EIL1	0.0089
Figure S15A
ANOVA
Source of Variation	SS	DF	MS	F
Between Groups	990.3	3	330.1	264
Residual	10	8	1.25
Total	1000	11
Tukey's Multiple Comparison Test	Mean Diff.	P	Significant? P < 0.05?
Nip vs. oswox11-1	0.02519	>0.9999	No
Nip vs. EIL1-OX	-18.76	<0.0001	Yes
Nip vs. EIL1-OX oswox11-1	-17.51	<0.0001	Yes
oswox11-1 vs. EIL1-OX	-18.79	<0.0001	Yes
oswox11-1 vs. EIL1-OX oswox11-1	-17.53	<0.0001	Yes
EIL1-OX vs. EIL1-OX oswox11-1	1.25	0.5495	No
Figure S15D
ANOVA
Source of Variation	SS	DF	MS	F
Between Groups	2.555	3	0.8516	10.33
Residual	6.266	76	0.08245
Total	8.821	79
Tukey's Multiple Comparison Test	Mean Diff.	P	Significant? P < 0.05?
Nip vs. oswox11-1	0.033	0.9835	No
Nip vs. EIL1-OX	-0.289	0.0111	Yes
Nip vs. EIL1-OX oswox11-1	0.209	0.1067	No
oswox11-1 vs. EIL1-OX	-0.322	0.0037	Yes
oswox11-1 vs. EIL1-OX oswox11-1	0.176	0.2209	No
EIL1-OX vs. EIL1-OX oswox11-1	0.498	<0.0001	Yes
Figure S15E
ANOVA
Source of Variation	SS	DF	MS	F
Between Groups	2.179	3	0.7263	29.49
Residual	1.872	76	0.02463
Total	4.051	79
Tukey's Multiple Comparison Test	Mean Diff.	P	Significant? P < 0.05?
Nip vs. oswox11-1	0.25	<0.0001	Yes
Nip vs. EIL1-OX	-0.185	0.0021	Yes
Nip vs. EIL1-OX oswox11-1	0.1565	0.0121	Yes
oswox11-1 vs. EIL1-OX	-0.435	<0.0001	Yes
oswox11-1 vs. EIL1-OX oswox11-1	-0.0935	0.2435	No
EIL1-OX vs. EIL1-OX oswox11-1	0.3415	<0.0001	Yes
Figure S15F
ANOVA
Source of Variation	SS	DF	MS	F
Between Groups	26.84	3	8.945	35.68
Residual	2.006	8	0.2507
Total	28.84	11
Tukey's Multiple Comparison Test	Mean Diff.	P	Significant? P < 0.05?
Nip vs. oswox11-1	2.061	0.0044	Yes
Nip vs. EIL1-OX	-1.664	0.0152	Yes
Nip vs. EIL1-OX oswox11-1	1.758	0.0112	Yes
oswox11-1 vs. EIL1-OX	-3.724	<0.0001	Yes
oswox11-1 vs. EIL1-OX oswox11-1	-0.3022	0.8787	No
EIL1-OX vs. EIL1-OX oswox11-1	3.422	0.0001	Yes
Figure S16
ANOVA
Source of Variation	SS	DF	MS	F
Between Groups	50.54	5	10.11	122.8
Residual	0.9875	12	0.08229
Total	51.53	17
Tukey's Multiple Comparison Test	Mean Diff.	P	Significant? P < 0.05?
Nip-Uncompacted vs. ein2-Uncompacted	0.3126	0.0294	Yes
Nip-Uncompacted vs. eil1-Uncompacted	0.2919	0.0414	Yes
Nip-Uncompacted vs. Nip-Compacted	-4.463	<0.0001	Yes
Nip-Uncompacted vs. ein2-Compacted	-0.4551	0.4241	No
Nip-Uncompacted vs. eil1-Compacted	-1.42	0.0006	Yes
ein2-Uncompacted vs. eil1-Uncompacted	-0.02067	>0.9999	No
ein2-Uncompacted vs. Nip-Compacted	-4.776	<0.0001	Yes
ein2-Uncompacted vs. ein2-Compacted	-0.7677	0.0203	Yes
ein2-Uncompacted vs. eil1-Compacted	-1.733	<0.0001	Yes
eil1-Uncompacted vs. Nip-Compacted	-4.755	<0.0001	Yes
eil1-Uncompacted vs. ein2-Compacted	-0.747	0.0229	Yes
eil1-Uncompacted vs. eil1-Compacted	-1.712	0.0001	Yes
Nip-Compacted vs. ein2-Compacted	4.008	<0.0001	Yes
Nip-Compacted vs. eil1-Compacted	3.043	<0.0001	Yes
ein2-Compacted vs. eil1-Compacted	-0.9651	0.0138	Yes
